# Supplementary material for: Formation of extended polyiodides at large cation templates
Source: Acta Crystallogr C Struct Chem. 2024 May 13;80(Pt 7):311–8. doi: 10.1107/S2053229624004194 (PMC11225612; doi:10.1107/S2053229624004194)
Supplement: Supplementary file 1 [file c-80-00311-sup1.cif]

##############################################################################
#                                                                            #
# This CIF contains the data in a paper accepted for publication in          #
# Acta Crystallographica Section C. It conforms to the requirements of       #
# Notes for Authors for Acta Crystallographica Section C, and has been       #
# peer reviewed under the auspices of the IUCr Commission on Journals.       #
#                                                                            #
# Full details of the Crystallographic Information File format               #
# are given in the paper "The Crystallographic Information File (CIF):       #
# a New Standard Archive File for Crystallography" by S. R. Hall, F. H.      #
# Allen and I. D. Brown [Acta Cryst. (1991), A47, 655-685].                  #
#                                                                            #
# The current version of the core CIF dictionary is obtainable from          #
# ftp://ftp.iucr.org/pub/cif_core.dic.                                       #
#                                                                            #
# Software is freely available for graphical display of the structure(s)     #
# in this CIF. For information consult the CIF software page                 #
# http://www.iucr.org/resources/cif/software.                                #
#                                                                            #
# This file may be used for bona fide research purposes within the           #
# scientific community so long as proper attribution is given to the journal # 
# article from which it was obtained.                                        #
#                                                                            #
##############################################################################
data_I
_audit_creation_method
;
Olex2 1.5
(compiled 2023.08.24 svn.re1ec1418 for OlexSys, GUI svn.r6817)
;
_chemical_name_systematic
;
(\m-1,4,10,13-Tetrathia-7,16-diazacyclooctadecane)bis[iodidopalladium(II)]
diiodide penta(diiodine)
;
_chemical_name_common     ?
_chemical_formula_moiety     'C12 H26 I2 N2 Pd2 S4 2+, 2(I -), 5(I2)'
_chemical_formula_sum     'C12 H26 I14 N2 Pd2 S4'
_chemical_formula_iupac     '[Pd2 I2 (C12 H26 N2 S4)] (I)2, 5I2'
_chemical_formula_weight     2315.99
_chemical_melting_point     ?
_space_group_crystal_system     monoclinic
_space_group_name_H-M_alt     'C 1 2/c 1'
_space_group_name_Hall     '-C 2yc'
loop_
    _space_group_symop_operation_xyz
    'x, y, z'
    '-x, y, -z+1/2'
    'x+1/2, y+1/2, z'
    '-x+1/2, y+1/2, -z+1/2'
    '-x, -y, -z'
    'x, -y, z-1/2'
    '-x+1/2, -y+1/2, -z'
    'x+1/2, -y+1/2, z-1/2'
_cell_length_a     21.609(4)
_cell_length_b     8.198(3)
_cell_length_c     24.151(3)
_cell_angle_alpha     90
_cell_angle_beta     100.170(13)
_cell_angle_gamma     90
_cell_volume     4211.1(18)
_cell_formula_units_Z     4
_cell_measurement_reflns_used     25
_cell_measurement_theta_min     5
_cell_measurement_theta_max     20
_cell_measurement_temperature     220(2)
_exptl_crystal_description     column
_exptl_crystal_colour     red
_exptl_crystal_size_max     0.26
_exptl_crystal_size_mid     0.14
_exptl_crystal_size_min     0.13
_exptl_crystal_density_diffrn     3.653
_exptl_crystal_density_meas     .
_exptl_crystal_density_method     .
_exptl_crystal_F_000     4040
loop_
    _exptl_crystal_face_index_h
    _exptl_crystal_face_index_k
    _exptl_crystal_face_index_l
    _exptl_crystal_face_perp_dist
    0.00 0.00 -1.00 0.0660
    0.00 0.00 1.00 0.0660
    0.00 1.00 1.00 0.0680
    1.00 -1.00 0.00 0.0680
    -1.00 0.00 0.00 0.1280
    1.00 0.00 0.00 0.1280
_exptl_absorpt_coefficient_mu     11.328
_exptl_absorpt_correction_type     integration
_exptl_absorpt_process_details
;
(REDU4; Stoe & Cie, 1996)
;
_exptl_absorpt_correction_T_min     0.2217
_exptl_absorpt_correction_T_max     0.3056
_diffrn_ambient_temperature     220(2)
_diffrn_source     ?
_diffrn_radiation_type     MoK\a
_diffrn_radiation_wavelength     0.71073
_diffrn_measurement_device_type     ?
_diffrn_measurement_device     'STOE STADI4 4-circle'
_diffrn_measurement_method
;
Scan width (omega) = 1.64 - 2.20, scan ratio 2theta:omega = 1.00
 I(Net) and sigma(I) from profile fitting (Clegg, 1981)
;
_diffrn_detector_area_resol_mean     ?
_diffrn_reflns_number     4584
_diffrn_reflns_av_R_equivalents     0.0289
_diffrn_reflns_av_unetI/netI     0.0356
_diffrn_reflns_theta_min     2.663
_diffrn_reflns_theta_max     25.022
_diffrn_reflns_theta_full     25.022
_diffrn_measured_fraction_theta_max     0.998
_diffrn_measured_fraction_theta_full     0.998
_diffrn_reflns_limit_h_min     -25
_diffrn_reflns_limit_h_max     25
_diffrn_reflns_limit_k_min     0
_diffrn_reflns_limit_k_max     9
_diffrn_reflns_limit_l_min     -28
_diffrn_reflns_limit_l_max     28
_diffrn_standards_number     3
_diffrn_standards_interval_count     60
_diffrn_standards_decay_%     5.0
_refine_special_details
;
Diffraction data were collected on Stoe STADI4 4-circle and APEXII
CCD area detector diffractometers for
[Pd~2~I~2~([18]aneN~2~S~4~)](I)~2~.(I~2~)~5~, (I)< and
[H~2~([2.2.2]cryptand)](I~3~)(I)(I~2~)~2.5~.CH~2~Cl~2~, (II), respectively.
The structures were solved by direct methods using <i>SHELXS</i> (Sheldrick,
1997) or <i>SHELXT2018</i> (Sheldrick, 2015<i>a</i>) and developed by iterative
cycles of least-squares refinement on <i>F</i>^2^ using <i>SHELXL2018</i>
(Sheldrick, 2015<i>b</i>). <i>OLEX2</i> (Dolomanov <i>et al.</i>, 2009)
was used both as the graphical interface for the structural investigation and
for the preparation of the figures.
;
_reflns_number_total     3715
_reflns_number_gt     3059
_reflns_threshold_expression     'I > 2\s(I)'
_refine_ls_structure_factor_coef     Fsqd
_refine_ls_matrix_type     full
_refine_ls_R_factor_all     0.0634
_refine_ls_R_factor_gt     0.0506
_refine_ls_wR_factor_gt     0.1239
_refine_ls_wR_factor_ref     0.1361
_refine_ls_goodness_of_fit_ref     1.079
_refine_ls_restrained_S_all     1.079
_refine_ls_number_reflns     3715
_refine_ls_number_parameters     163
_refine_ls_number_restraints     0
_refine_ls_hydrogen_treatment     constr
_refine_ls_weighting_scheme     calc
_refine_ls_weighting_details
             'w=1/[\s^2^(Fo^2^)+(0.0681P)^2^+91.8532P] where P=(Fo^2^+2Fc^2^)/3'
_atom_sites_solution_hydrogens     geom
_atom_sites_solution_primary     direct
_atom_sites_solution_secondary     ?
_refine_ls_shift/su_max     0.001
_refine_ls_shift/su_mean     0.000
_refine_diff_density_max     1.349
_refine_diff_density_min     -1.615
_refine_ls_extinction_method     none
_refine_ls_extinction_coef     .
loop_
    _atom_type_symbol
    _atom_type_description
    _atom_type_scat_dispersion_real
    _atom_type_scat_dispersion_imag
    _atom_type_scat_source
    'C' 'C' 0.0033 0.0016
                         'International Tables Vol C Tables 4.2.6.8 and 6.1.1.4'
    'H' 'H' 0.0000 0.0000
                         'International Tables Vol C Tables 4.2.6.8 and 6.1.1.4'
    'N' 'N' 0.0061 0.0033
                         'International Tables Vol C Tables 4.2.6.8 and 6.1.1.4'
    'S' 'S' 0.1246 0.1234
                         'International Tables Vol C Tables 4.2.6.8 and 6.1.1.4'
    'Pd' 'Pd' -0.9988 1.0072
                         'International Tables Vol C Tables 4.2.6.8 and 6.1.1.4'
    'I' 'I' -0.4742 1.8119
                         'International Tables Vol C Tables 4.2.6.8 and 6.1.1.4'
_computing_data_collection
;
STADI4 (Stoe & Cie, 1996)
;
_computing_cell_refinement
;
STADI4 (Stoe & Cie, 1996)
;
_computing_data_reduction
;
REDU4 (Stoe & Cie, 1996)
;
_computing_structure_solution
;
SHELXS97 (Sheldrick, 1997)
;
_computing_structure_refinement
;
SHELXL2018 (Sheldrick, 2015<i>b</i>)
;
_computing_molecular_graphics
;
OLEX2 (Dolomanov <i>et al.</i>,  2009)
;
_computing_publication_material
;
OLEX2 (Dolomanov <i>et al.</i>,  2009)
;
loop_
    _atom_site_type_symbol
    _atom_site_label
    _atom_site_fract_x
    _atom_site_fract_y
    _atom_site_fract_z
    _atom_site_U_iso_or_equiv
    _atom_site_adp_type
    _atom_site_calc_flag
    _atom_site_occupancy
    _atom_site_disorder_assembly
    _atom_site_disorder_group
    Pd Pd 0.74558(4) 0.20976(10) 0.41095(3) 0.0265(2) Uani d 1 . .
    I I 0.74355(4) -0.07058(10) 0.45843(3) 0.0396(2) Uani d 1 . .
    N N1 0.7472(4) 0.4224(12) 0.3645(4) 0.033(2) Uani d 1 . .
    H H1 0.745717 0.388974 0.324940 0.039 Uiso calc 1 . .
    C C2 0.6914(6) 0.5217(15) 0.3658(5) 0.036(3) Uani d 1 . .
    H H2A 0.689655 0.611209 0.338668 0.043 Uiso calc 1 . .
    H H2B 0.693364 0.568860 0.403345 0.043 Uiso calc 1 . .
    C C3 0.6334(5) 0.4162(15) 0.3512(4) 0.032(3) Uani d 1 . .
    H H3A 0.628665 0.382092 0.311775 0.039 Uiso calc 1 . .
    H H3B 0.596243 0.480422 0.355395 0.039 Uiso calc 1 . .
    S S4 0.63730(13) 0.2371(4) 0.39546(11) 0.0307(6) Uani d 1 . .
    C C5 0.6221(5) 0.3303(14) 0.4610(4) 0.028(2) Uani d 1 . .
    H H5A 0.654611 0.411792 0.474030 0.034 Uiso calc 1 . .
    H H5B 0.581340 0.385964 0.453828 0.034 Uiso calc 1 . .
    C C6 0.6220(5) 0.2026(14) 0.5058(4) 0.029(2) Uani d 1 . .
    H H6A 0.650767 0.114176 0.500145 0.035 Uiso calc 1 . .
    H H6B 0.579687 0.156393 0.502622 0.035 Uiso calc 1 . .
    S S7 0.64573(13) 0.2877(4) 0.57479(11) 0.0283(6) Uani d 1 . .
    C C8 0.6386(5) 0.1087(15) 0.6175(5) 0.033(3) Uani d 1 . .
    H H8A 0.637648 0.143110 0.656212 0.040 Uiso calc 1 . .
    H H8B 0.598808 0.053577 0.603074 0.040 Uiso calc 1 . .
    C C9 0.6921(6) -0.0100(14) 0.6177(5) 0.033(3) Uani d 1 . .
    H H9A 0.688681 -0.099724 0.643794 0.040 Uiso calc 1 . .
    H H9B 0.690389 -0.055880 0.580004 0.040 Uiso calc 1 . .
    I I1 0.17411(5) 0.49110(13) 0.27632(4) 0.0541(3) Uani d 1 . .
    I I2 0.30416(5) 0.44729(11) 0.29934(3) 0.0471(3) Uani d 1 . .
    I I3 0.44647(5) 0.35848(16) 0.33110(4) 0.0632(3) Uani d 1 . .
    I I4 0.44322(4) 0.28503(11) 0.46091(4) 0.0498(3) Uani d 1 . .
    I I5 0.45421(5) 0.21053(14) 0.57386(5) 0.0615(3) Uani d 1 . .
    I I6 0.48062(11) 0.7092(3) 0.27188(9) 0.0694(6) Uani d 0.5 A -1
    I I7 0.50658(10) 1.0005(3) 0.22248(9) 0.0692(6) Uani d 0.5 A -1
loop_
    _atom_site_aniso_label
    _atom_site_aniso_U_11
    _atom_site_aniso_U_22
    _atom_site_aniso_U_33
    _atom_site_aniso_U_12
    _atom_site_aniso_U_13
    _atom_site_aniso_U_23
    Pd 0.0277(4) 0.0317(5) 0.0191(4) 0.0014(4) 0.0018(3) 0.0031(3)
    I 0.0446(5) 0.0385(5) 0.0356(4) 0.0007(4) 0.0066(3) 0.0056(3)
    N1 0.036(5) 0.036(5) 0.025(5) 0.005(4) 0.004(4) 0.007(4)
    C2 0.040(6) 0.034(6) 0.032(6) 0.005(5) 0.002(5) 0.011(5)
    C3 0.033(6) 0.041(7) 0.021(5) 0.010(5) -0.003(4) 0.007(5)
    S4 0.0275(13) 0.0446(17) 0.0183(12) 0.0019(12) -0.0011(10) 0.0005(12)
    C5 0.031(5) 0.034(6) 0.019(5) 0.006(5) 0.005(4) 0.000(5)
    C6 0.032(6) 0.038(6) 0.015(5) 0.000(5) -0.004(4) -0.004(5)
    S7 0.0296(13) 0.0367(15) 0.0189(12) 0.0031(12) 0.0048(10) 0.0007(11)
    C8 0.030(6) 0.042(7) 0.027(6) 0.000(5) 0.005(5) -0.005(5)
    C9 0.048(7) 0.027(6) 0.026(6) -0.004(5) 0.011(5) 0.000(5)
    I1 0.0707(6) 0.0609(6) 0.0275(4) 0.0073(5) -0.0003(4) -0.0030(4)
    I2 0.0735(6) 0.0451(5) 0.0243(4) -0.0062(4) 0.0128(4) -0.0044(3)
    I3 0.0516(6) 0.0845(8) 0.0538(6) -0.0055(5) 0.0096(5) -0.0075(5)
    I4 0.0310(4) 0.0478(5) 0.0666(6) 0.0020(4) -0.0023(4) -0.0141(5)
    I5 0.0483(5) 0.0740(7) 0.0617(6) 0.0060(5) 0.0080(5) -0.0112(5)
    I6 0.0612(12) 0.0961(17) 0.0465(11) 0.0254(12) -0.0021(9) -0.0094(11)
    I7 0.0578(12) 0.1024(18) 0.0451(10) 0.0283(12) 0.0026(9) -0.0041(11)
_geom_special_details
;
 All esds (except the esd in the dihedral angle between two l.s. planes)
 are estimated using the full covariance matrix.  The cell esds are taken
 into account individually in the estimation of esds in distances, angles
 and torsion angles; correlations between esds in cell parameters are only
 used when they are defined by crystal symmetry.  An approximate (isotropic)
 treatment of cell esds is used for estimating esds involving l.s. planes.
;
loop_
    _geom_bond_atom_site_label_1
    _geom_bond_atom_site_label_2
    _geom_bond_site_symmetry_2
    _geom_bond_distance
    _geom_bond_publ_flag
    Pd I . 2.5722(14) ?
    Pd N1 . 2.076(9) ?
    Pd S4 . 2.314(3) ?
    Pd S7 7_656 2.313(3) ?
    N1 H1 . 0.9900 ?
    N1 C2 . 1.459(15) ?
    N1 C9 7_656 1.489(16) ?
    C2 H2A . 0.9800 ?
    C2 H2B . 0.9800 ?
    C2 C3 . 1.514(17) ?
    C3 H3A . 0.9800 ?
    C3 H3B . 0.9800 ?
    C3 S4 . 1.809(11) ?
    S4 C5 . 1.838(10) ?
    C5 H5A . 0.9800 ?
    C5 H5B . 0.9800 ?
    C5 C6 . 1.507(15) ?
    C6 H6A . 0.9800 ?
    C6 H6B . 0.9800 ?
    C6 S7 . 1.796(10) ?
    S7 C8 . 1.816(12) ?
    C8 H8A . 0.9800 ?
    C8 H8B . 0.9800 ?
    C8 C9 . 1.511(16) ?
    C9 H9A . 0.9800 ?
    C9 H9B . 0.9800 ?
    I1 I2 . 2.7899(15) ?
    I3 I7 2_645 3.432(3) ?
    I4 I5 . 2.7644(16) ?
    I6 I7 . 2.771(4) ?
loop_
    _geom_angle_atom_site_label_1
    _geom_angle_atom_site_label_2
    _geom_angle_atom_site_label_3
    _geom_angle_site_symmetry_1
    _geom_angle_site_symmetry_3
    _geom_angle
    _geom_angle_publ_flag
    N1 Pd I . . 173.8(3) ?
    N1 Pd S4 . . 86.8(3) ?
    N1 Pd S7 . 7_656 87.7(3) ?
    S4 Pd I . . 93.57(8) ?
    S7 Pd I 7_656 . 92.20(8) ?
    S7 Pd S4 7_656 . 173.88(11) ?
    Pd N1 H1 . . 106.8 ?
    C2 N1 Pd . . 111.4(7) ?
    C2 N1 H1 . . 106.8 ?
    C2 N1 C9 . 7_656 114.4(9) ?
    C9 N1 Pd 7_656 . 110.3(7) ?
    C9 N1 H1 7_656 . 106.8 ?
    N1 C2 H2A . . 109.8 ?
    N1 C2 H2B . . 109.8 ?
    N1 C2 C3 . . 109.3(10) ?
    H2A C2 H2B . . 108.3 ?
    C3 C2 H2A . . 109.8 ?
    C3 C2 H2B . . 109.8 ?
    C2 C3 H3A . . 109.2 ?
    C2 C3 H3B . . 109.2 ?
    C2 C3 S4 . . 112.1(7) ?
    H3A C3 H3B . . 107.9 ?
    S4 C3 H3A . . 109.2 ?
    S4 C3 H3B . . 109.2 ?
    C3 S4 Pd . . 96.6(4) ?
    C3 S4 C5 . . 100.0(5) ?
    C5 S4 Pd . . 103.3(4) ?
    S4 C5 H5A . . 109.5 ?
    S4 C5 H5B . . 109.5 ?
    H5A C5 H5B . . 108.1 ?
    C6 C5 S4 . . 110.7(8) ?
    C6 C5 H5A . . 109.5 ?
    C6 C5 H5B . . 109.5 ?
    C5 C6 H6A . . 109.4 ?
    C5 C6 H6B . . 109.4 ?
    C5 C6 S7 . . 111.1(8) ?
    H6A C6 H6B . . 108.0 ?
    S7 C6 H6A . . 109.4 ?
    S7 C6 H6B . . 109.4 ?
    C6 S7 Pd . 7_656 104.9(4) ?
    C6 S7 C8 . . 100.0(5) ?
    C8 S7 Pd . 7_656 96.2(4) ?
    S7 C8 H8A . . 109.1 ?
    S7 C8 H8B . . 109.1 ?
    H8A C8 H8B . . 107.9 ?
    C9 C8 S7 . . 112.4(8) ?
    C9 C8 H8A . . 109.1 ?
    C9 C8 H8B . . 109.1 ?
    N1 C9 C8 7_656 . 109.0(9) ?
    N1 C9 H9A 7_656 . 109.9 ?
    N1 C9 H9B 7_656 . 109.9 ?
    C8 C9 H9A . . 109.9 ?
    C8 C9 H9B . . 109.9 ?
    H9A C9 H9B . . 108.3 ?
loop_
    _geom_torsion_atom_site_label_1
    _geom_torsion_atom_site_label_2
    _geom_torsion_atom_site_label_3
    _geom_torsion_atom_site_label_4
    _geom_torsion_site_symmetry_1
    _geom_torsion_site_symmetry_2
    _geom_torsion_site_symmetry_3
    _geom_torsion_site_symmetry_4
    _geom_torsion
    _geom_torsion_publ_flag
    Pd N1 C2 C3 . . . . -49.8(11) ?
    Pd S4 C5 C6 . . . . -81.5(8) ?
    Pd S7 C8 C9 7_656 . . . -30.4(8) ?
    N1 C2 C3 S4 . . . . 53.8(11) ?
    C2 C3 S4 Pd . . . . -29.9(9) ?
    C2 C3 S4 C5 . . . . 74.9(9) ?
    C3 S4 C5 C6 . . . . 179.2(8) ?
    S4 C5 C6 S7 . . . . 151.6(6) ?
    C5 C6 S7 Pd . . . 7_656 -82.2(8) ?
    C5 C6 S7 C8 . . . . 178.6(8) ?
    C6 S7 C8 C9 . . . . 76.0(9) ?
    S7 C8 C9 N1 . . . 7_656 54.5(11) ?
    C9 N1 C2 C3 7_656 . . . -175.8(9) ?
_shelx_space_group_comment
;
The symmetry employed for this shelxl refinement is uniquely defined
by the following loop, which should always be used as a source of
symmetry information in preference to the above space-group names.
They are only intended as comments.
;
_shelx_estimated_absorpt_T_min     0.157
_shelx_estimated_absorpt_T_max     0.321
_shelx_hkl_file
;
 -24   0   1    1.31    1.92   0
 -24   0   2   63.84    5.11   0
 -24   0   3   -0.89    2.00   0
 -24   0   4    7.95    2.63   0
 -24   0   5    6.70    2.38   0
 -24   0   6    2.58    2.10   0
 -24   0   7    1.75    2.16   0
 -24   0   8   68.95    5.54   0
 -24   0   9    3.11    2.63   0
 -24   0  10    6.83    3.04   0
 -24   0  11    0.76    2.33   0
 -24   0  12   28.84    4.32   0
 -24   0  13    2.40    2.58   0
 -24   0  14   39.68    4.94   0
 -22   0  18   61.67    5.74   0
 -22   0  17    0.17    2.58   0
 -22   0  16    2.36    2.61   0
 -22   0  15    0.90    2.21   0
 -22   0  14   17.78    3.52   0
 -22   0  13    1.15    2.26   0
 -22   0  12    5.55    2.33   0
 -22   0  11    3.42    2.33   0
 -22   0  10    3.09    2.43   0
 -22   0   9   -3.74    1.85   0
 -22   0   8   -1.44    2.00   0
 -22   0   7    5.69    2.28   0
 -22   0   6  117.30    6.35   0
 -22   0   5    0.07    2.16   0
 -22   0   4  157.99    7.16   0
 -22   0   3   -0.60    2.15   0
 -22   0   2   12.41    2.73   0
 -22   0   1    0.38    1.79   0
 -20   0   1    4.77    2.37   0
 -20   0   2  859.27   14.39   0
 -20   0   3    4.42    2.06   0
 -20   0   4   33.43    3.54   0
 -20   0   5   -3.50    1.52   0
 -20   0   6   27.87    3.49   0
 -20   0   7    0.95    2.09   0
 -20   0   8  209.07    8.20   0
 -20   0   9    3.57    2.49   0
 -20   0  10    5.67    2.41   0
 -20   0  11   10.37    2.32   0
 -20   0  12   13.10    2.86   0
 -20   0  13    4.07    2.11   0
 -20   0  14    1.99    2.38   0
 -20   0  15    1.48    2.24   0
 -20   0  16  167.62    8.20   0
 -20   0  17   -0.08    1.93   0
 -20   0  18  256.90   10.12   0
 -20   0  19    4.25    2.85   0
 -20   0  20   12.65    3.82   0
 -20   0  21    2.88    2.88   0
 -18   0  23   -0.65    2.26   0
 -18   0  22   -3.12    2.20   0
 -18   0  21    1.35    2.59   0
 -18   0  20   57.36    5.28   0
 -18   0  19   -5.07    2.17   0
 -18   0  18  514.37   13.49   0
 -18   0  17    1.54    2.46   0
 -18   0  16    5.79    2.85   0
 -18   0  15    2.90    2.32   0
 -18   0  14    0.00    2.17   0
 -18   0  13   -0.61    2.09   0
 -18   0  12    3.66    2.30   0
 -18   0  11   -1.22    2.03   0
 -18   0  10  303.25    9.40   0
 -18   0   9    0.59    1.99   0
 -18   0   8   30.95    3.62   0
 -18   0   7   -0.60    1.66   0
 -18   0   6   92.68    5.01   0
 -18   0   5    0.98    1.79   0
 -18   0   4  107.39    5.18   0
 -18   0   3    2.56    1.71   0
 -18   0   2   62.21    4.03   0
 -18   0   1    0.24    1.61   0
 -16   0   1    4.66    2.08   0
 -16   0   2  531.64    9.81   0
 -16   0   3    1.21    1.75   0
 -16   0   4  132.17    5.38   0
 -16   0   5    0.91    1.89   0
 -16   0   6  469.85    9.89   0
 -16   0   7    2.92    2.36   0
 -16   0   8 1587.35   18.71   0
 -16   0   9    3.80    2.37   0
 -16   0  10    8.44    2.51   0
 -16   0  11    1.74    2.05   0
 -16   0  12  655.83   12.82   0
 -16   0  13    4.96    2.17   0
 -16   0  14  105.23    5.67   0
 -16   0  15    4.04    2.05   0
 -16   0  16    7.49    2.55   0
 -16   0  17   -0.06    1.96   0
 -16   0  18   -0.88    2.08   0
 -16   0  19    0.41    2.07   0
 -16   0  20   -3.67    1.89   0
 -16   0  21    4.14    2.42   0
 -16   0  22   21.82    3.75   0
 -16   0  23    1.93    2.34   0
 -16   0  24   84.82    6.54   0
 -16   0  25    2.71    2.80   0
 -14   0  26  250.15   10.42   0
 -14   0  25    1.67    2.73   0
 -14   0  24   34.87    4.50   0
 -14   0  23   -1.45    2.43   0
 -14   0  22   83.60    5.94   0
 -14   0  21    3.77    2.50   0
 -14   0  20   37.85    4.29   0
 -14   0  19    0.45    2.20   0
 -14   0  18  534.66   12.47   0
 -14   0  17    3.74    2.25   0
 -14   0  16  338.36    9.47   0
 -14   0  15    0.71    1.94   0
 -14   0  14   23.58    3.09   0
 -14   0  13   -2.89    1.57   0
 -14   0  12  369.26    9.16   0
 -14   0  11    0.43    1.74   0
 -14   0  10    3.59    1.94   0
 -14   0   9   -0.67    1.71   0
 -14   0   8  169.51    6.09   0
 -14   0   7    1.03    1.64   0
 -14   0   6   50.04    3.53   0
 -14   0   5    1.37    1.41   0
 -14   0   4   51.63    3.37   0
 -14   0   3    0.68    1.57   0
 -14   0   2  661.53   10.09   0
 -14   0   1    4.06    1.76   0
 -12   0   1    0.24    1.20   0
 -12   0   2   19.34    2.18   0
 -12   0   3   -0.63    1.22   0
 -12   0   4  180.39    5.25   0
 -12   0   5    5.98    1.73   0
 -12   0   6  298.35    6.98   0
 -12   0   7    0.94    1.69   0
 -12   0   8  157.08    5.45   0
 -12   0   9    7.30    1.97   0
 -12   0  10   16.15    2.30   0
 -12   0  11    3.66    1.90   0
 -12   0  12   41.37    3.35   0
 -12   0  13   -0.35    1.74   0
 -12   0  14   75.46    4.39   0
 -12   0  15    1.01    1.71   0
 -12   0  16   96.06    5.27   0
 -12   0  17    0.03    2.21   0
 -12   0  18   22.94    3.42   0
 -12   0  19    5.15    2.47   0
 -12   0  20   45.29    4.24   0
 -12   0  21   -1.42    2.56   0
 -12   0  22 1485.32   22.17   0
 -12   0  23    0.41    2.65   0
 -12   0  24    8.86    2.93   0
 -12   0  25   -1.71    2.59   0
 -12   0  26   25.57    4.08   0
 -12   0  27   -3.72    1.92   0
 -10   0  28    2.84    2.63   0
 -10   0  27   -3.01    2.32   0
 -10   0  26  168.71    8.10   0
 -10   0  25    3.31    2.52   0
 -10   0  24   56.82    4.99   0
 -10   0  23    0.17    2.37   0
 -10   0  22  244.31    9.12   0
 -10   0  21    5.04    2.62   0
 -10   0  20  328.93    9.97   0
 -10   0  19    4.54    2.20   0
 -10   0  18  283.58    8.79   0
 -10   0  17   -0.82    1.94   0
 -10   0  16  188.07    6.77   0
 -10   0  15    1.29    2.03   0
 -10   0  14 1335.90   16.06   0
 -10   0  13    3.62    2.03   0
 -10   0  12 2452.83   20.41   0
 -10   0  11    4.16    2.01   0
 -10   0  10 2480.48   19.35   0
 -10   0   9    2.13    1.86   0
 -10   0   8    5.55    1.79   0
 -10   0   7    2.90    1.68   0
 -10   0   6  356.80    7.05   0
 -10   0   5    0.16    1.56   0
 -10   0   4   28.89    2.44   0
 -10   0   3    3.37    1.55   0
 -10   0   2 5599.88   24.59   0
 -10   0   1    2.72    1.52   0
  -8   0   1    2.23    1.32   0
  -8   0   2  790.33    8.23   0
  -8   0   3    1.93    1.44   0
  -8   0   4   35.68    2.38   0
  -8   0   5    1.04    1.53   0
  -8   0   6  806.21    9.23   0
  -8   0   7   -0.22    1.44   0
  -8   0   8 2521.15   17.28   0
  -8   0   9    2.99    1.58   0
  -8   0  10   19.56    2.36   0
  -8   0  11   -1.11    1.45   0
  -8   0  12   65.87    3.70   0
  -8   0  13    3.91    1.84   0
  -8   0  14    0.98    1.74   0
  -8   0  15   -0.04    1.76   0
  -8   0  16  832.47   13.27   0
  -8   0  17    4.20    2.22   0
  -8   0  18   47.62    3.92   0
  -8   0  19    3.55    2.30   0
  -8   0  20    3.30    2.23   0
  -8   0  21   -0.82    2.00   0
  -8   0  22  215.18    8.31   0
  -8   0  23    0.03    2.01   0
  -8   0  24   24.14    3.62   0
  -8   0  25    0.97    2.30   0
  -8   0  26   21.13    3.76   0
  -8   0  27   -2.90    1.73   0
  -8   0  28    6.88    2.83   0
  -6   0  28   74.87    5.85   0
  -6   0  27    0.84    2.34   0
  -6   0  26  116.78    6.81   0
  -6   0  25    2.24    2.87   0
  -6   0  24  725.31   14.94   0
  -6   0  23    5.34    2.51   0
  -6   0  22   22.83    3.36   0
  -6   0  21    0.20    1.85   0
  -6   0  20  145.91    6.35   0
  -6   0  19   -4.21    1.67   0
  -6   0  18    3.01    2.19   0
  -6   0  17    1.53    2.12   0
  -6   0  16  180.38    6.45   0
  -6   0  15    0.08    1.78   0
  -6   0  14  883.20   12.52   0
  -6   0  13   -0.98    1.57   0
  -6   0  12  110.52    4.41   0
  -6   0  11    0.78    1.56   0
  -6   0  10 1885.95   15.12   0
  -6   0   9    1.82    1.59   0
  -6   0   8 2495.32   15.88   0
  -6   0   7    2.02    1.46   0
  -6   0   6  114.98    3.57   0
  -6   0   5    2.58    1.48   0
  -6   0   4  433.81    6.00   0
  -6   0   3    0.61    1.29   0
  -6   0   2 3389.19   14.98   0
  -6   0   1    0.33    1.21   0
  -4   0   1    2.04    1.04   0
  -4   0   2  308.70    3.91   0
  -4   0   3   -0.67    1.15   0
  -4   0   4   10.09    1.54   0
  -4   0   5    0.19    1.36   0
  -4   0   6   21.06    1.98   0
  -4   0   7    2.19    1.65   0
  -4   0   8  126.21    4.04   0
  -4   0   9   -1.50    1.62   0
  -4   0  10  789.79   10.16   0
  -4   0  11    1.43    1.71   0
  -4   0  12  316.75    7.05   0
  -4   0  13    2.14    1.76   0
  -4   0  14  936.25   12.70   0
  -4   0  15   -2.53    1.70   0
  -4   0  16 5621.55   32.44   0
  -4   0  17   -7.22    2.25   0
  -4   0  18  208.60    7.01   0
  -4   0  19    0.91    1.99   0
  -4   0  20   19.50    3.12   0
  -4   0  21    1.32    2.05   0
  -4   0  22   16.64    2.96   0
  -4   0  23   -0.69    2.09   0
  -4   0  24 1254.76   19.36   0
  -4   0  25   -9.87    2.37   0
  -4   0  26   72.53    5.59   0
  -4   0  27   -0.95    2.00   0
  -4   0  28    3.64    2.38   0
  -2   0  28    4.44    2.70   0
  -2   0  27    4.28    2.46   0
  -2   0  26  168.40    8.04   0
  -2   0  25   -2.44    2.20   0
  -2   0  24  386.31   10.97   0
  -2   0  23   -1.61    2.20   0
  -2   0  22  121.55    6.27   0
  -2   0  21   -4.71    2.17   0
  -2   0  20  646.08   13.01   0
  -2   0  19   -2.59    2.19   0
  -2   0  18  314.39    8.73   0
  -2   0  17    1.99    2.05   0
  -2   0  16  117.05    5.32   0
  -2   0  15    2.52    2.02   0
  -2   0  14  182.18    5.93   0
  -2   0  13   -5.93    2.08   0
  -2   0  12 2541.33   19.25   0
  -2   0  11   -2.21    1.79   0
  -2   0  10 2107.23   16.07   0
  -2   0   9   -0.59    1.75   0
  -2   0   8  872.85    9.46   0
  -2   0   7   -1.50    1.60   0
  -2   0   6  767.62    7.68   0
  -2   0   5    1.45    1.44   0
  -2   0   4   56.63    2.13   0
  -2   0   3   -0.65    0.97   0
   0   0   3    1.97    1.04   0
   0   0   4  718.33    6.20   0
   0   0   5    2.15    1.60   0
   0   0   6 2010.03   12.33   0
   0   0   7    0.87    1.85   0
   0   0   8 2689.80   16.29   0
   0   0   9    0.19    2.00   0
   0   0  10    3.15    1.83   0
   0   0  11    2.61    1.85   0
   0   0  12  277.93    6.70   0
   0   0  13    6.90    2.11   0
   0   0  14   34.92    3.06   0
   0   0  15    4.24    2.21   0
   0   0  16 1678.88   18.43   0
   0   0  17    6.51    2.94   0
   0   0  18   24.42    3.27   0
   0   0  19    4.08    2.29   0
   0   0  20  126.91    6.24   0
   0   0  21    0.62    2.26   0
   0   0  22  357.75   10.48   0
   0   0  23    7.22    2.89   0
   0   0  24  193.61    8.29   0
   0   0  25   -1.84    2.40   0
   0   0  26  212.75    9.12   0
   0   0  27   -3.33    1.95   0
   0   0  28    3.53    2.65   0
   2   0  27    0.00    2.78   0
   2   0  26  173.77    8.56   0
   2   0  25    5.05    2.53   0
   2   0  24    1.66    2.17   0
   2   0  23    4.86    2.32   0
   2   0  22   46.48    4.50   0
   2   0  21    0.49    2.41   0
   2   0  20  526.21   12.05   0
   2   0  19    5.27    2.70   0
   2   0  18  658.40   12.61   0
   2   0  17    4.98    2.42   0
   2   0  16   12.60    2.66   0
   2   0  15    4.48    2.01   0
   2   0  14  277.48    7.41   0
   2   0  13    0.26    1.68   0
   2   0  12   16.84    2.39   0
   2   0  11    2.05    1.79   0
   2   0  10  331.29    6.90   0
   2   0   9    3.78    1.88   0
   2   0   8 1151.13   11.26   0
   2   0   7    0.82    1.93   0
   2   0   6    7.48    1.93   0
   2   0   5    1.19    1.70   0
   2   0   4  735.82    6.90   0
   2   0   3   -0.05    1.26   0
   2   0   2  240.29    3.23   0
   4   0   0 4004.51   13.73   0
   4   0   1    2.94    1.25   0
   4   0   2   39.06    2.39   0
   4   0   3    1.10    1.53   0
   4   0   4  873.67    8.39   0
   4   0   5    2.10    1.68   0
   4   0   6 1819.16   13.36   0
   4   0   7    5.56    2.02   0
   4   0   8 3101.04   19.61   0
   4   0   9    2.84    2.03   0
   4   0  10 1953.53   17.29   0
   4   0  11   -1.53    1.90   0
   4   0  12   65.94    4.01   0
   4   0  13   -1.37    1.73   0
   4   0  14 1255.98   16.08   0
   4   0  15   -2.05    2.12   0
   4   0  16  775.33   13.60   0
   4   0  17   -1.85    2.17   0
   4   0  18    9.48    2.65   0
   4   0  19    2.23    2.34   0
   4   0  20   18.64    3.33   0
   4   0  21    1.39    2.33   0
   4   0  22  832.45   16.18   0
   4   0  23    5.59    3.01   0
   4   0  24   32.50    4.12   0
   4   0  25   -1.00    2.40   0
   4   0  26   84.33    6.15   0
   4   0  27   -0.20    2.35   0
   6   0  26   -4.00    1.86   0
   6   0  25   -4.02    2.55   0
   6   0  24  280.90   10.78   0
   6   0  23   -0.28    2.47   0
   6   0  22  155.83    7.89   0
   6   0  21    0.86    2.69   0
   6   0  20  283.60    9.78   0
   6   0  19   -1.07    2.69   0
   6   0  18 1347.32   19.55   0
   6   0  17    0.16    2.54   0
   6   0  16  402.29   10.48   0
   6   0  15    0.12    2.44   0
   6   0  14 1667.15   19.35   0
   6   0  13   -1.77    2.00   0
   6   0  12  997.12   14.23   0
   6   0  11    0.00    2.01   0
   6   0  10   19.83    2.70   0
   6   0   9    7.91    2.14   0
   6   0   8    0.77    1.87   0
   6   0   7    2.15    1.91   0
   6   0   6 1340.70   12.64   0
   6   0   5    1.06    1.78   0
   6   0   4 5593.77   23.45   0
   6   0   3    3.70    1.65   0
   6   0   2 8699.70   27.50   0
   6   0   1   -0.03    1.37   0
   6   0   0   55.19    2.70   0
   8   0   0  392.11    6.14   0
   8   0   1   -0.05    1.38   0
   8   0   2  551.87    7.65   0
   8   0   3    0.00    1.61   0
   8   0   4  146.41    4.53   0
   8   0   5    1.91    1.70   0
   8   0   6  822.56   10.85   0
   8   0   7    2.39    1.76   0
   8   0   8   10.08    2.19   0
   8   0   9    6.32    2.01   0
   8   0  10    9.86    2.32   0
   8   0  11    0.10    1.85   0
   8   0  12   30.01    3.39   0
   8   0  13    2.46    2.33   0
   8   0  14  108.34    5.85   0
   8   0  15    0.31    2.12   0
   8   0  16    7.37    2.71   0
   8   0  17   -0.88    2.22   0
   8   0  18    6.01    2.86   0
   8   0  19    0.84    2.12   0
   8   0  20  177.68    8.36   0
   8   0  21    1.13    2.53   0
   8   0  22  373.76   12.16   0
   8   0  23    3.22    2.88   0
   8   0  24    7.89    3.40   0
   8   0  25   -0.53    2.82   0
  10   0  24  282.14   11.96   0
  10   0  23    9.84    3.60   0
  10   0  22   80.60    6.64   0
  10   0  21   -3.50    2.28   0
  10   0  20    2.15    2.90   0
  10   0  19    0.74    2.71   0
  10   0  18   72.41    5.91   0
  10   0  17   -3.80    2.46   0
  10   0  16  300.60   10.28   0
  10   0  15   -0.57    2.21   0
  10   0  14   28.74    3.71   0
  10   0  13   -1.29    1.97   0
  10   0  12    7.12    2.51   0
  10   0  11   -1.35    1.91   0
  10   0  10    9.64    2.48   0
  10   0   9    4.40    2.32   0
  10   0   8 2580.03   21.83   0
  10   0   7    1.74    1.90   0
  10   0   6  102.27    4.41   0
  10   0   5    1.18    1.63   0
  10   0   4 2256.17   17.80   0
  10   0   3    2.21    1.74   0
  10   0   2 1933.36   15.22   0
  10   0   1    2.27    1.57   0
  10   0   0 4107.86   21.37   0
  12   0   0    1.77    1.50   0
  12   0   1    3.40    1.53   0
  12   0   2   49.52    3.15   0
  12   0   3    1.64    1.59   0
  12   0   4  237.12    6.60   0
  12   0   5    2.80    2.05   0
  12   0   6  320.03    7.95   0
  12   0   7    3.24    2.16   0
  12   0   8 1436.01   17.17   0
  12   0   9    4.51    2.36   0
  12   0  10    8.68    2.65   0
  12   0  11    4.94    2.46   0
  12   0  12  100.59    5.83   0
  12   0  13   -0.72    2.34   0
  12   0  14   20.48    3.54   0
  12   0  15    3.40    2.72   0
  12   0  16  644.36   15.20   0
  12   0  17    2.75    2.61   0
  12   0  18   52.02    5.27   0
  12   0  19   -1.22    2.52   0
  12   0  20    4.95    2.84   0
  12   0  21    7.98    3.35   0
  12   0  22   85.37    7.29   0
  14   0  20    1.72    2.85   0
  14   0  19   -1.91    2.19   0
  14   0  18   75.78    6.48   0
  14   0  17   -1.07    2.78   0
  14   0  16    2.89    2.53   0
  14   0  15    1.64    2.60   0
  14   0  14   79.63    5.85   0
  14   0  13    7.59    2.84   0
  14   0  12  131.92    6.68   0
  14   0  11    2.37    2.31   0
  14   0  10    9.93    2.71   0
  14   0   9   -0.15    2.25   0
  14   0   8  738.50   13.32   0
  14   0   7    4.12    2.45   0
  14   0   6 1077.43   15.23   0
  14   0   5    5.50    2.15   0
  14   0   4   38.59    3.28   0
  14   0   3    0.79    1.76   0
  14   0   2  114.61    4.87   0
  14   0   1   -1.94    1.52   0
  14   0   0  622.64   10.26   0
  16   0   0 2023.04   19.71   0
  16   0   1    3.04    2.08   0
  16   0   2   11.26    2.41   0
  16   0   3   -2.36    1.68   0
  16   0   4    9.28    2.41   0
  16   0   5    1.63    2.01   0
  16   0   6  347.59    9.50   0
  16   0   7    3.29    2.36   0
  16   0   8  300.50    9.22   0
  16   0   9    0.71    2.12   0
  16   0  10   41.66    4.34   0
  16   0  11   -1.39    1.98   0
  16   0  12   32.45    4.00   0
  16   0  13    6.31    2.52   0
  16   0  14  182.66    8.56   0
  16   0  15    1.73    3.01   0
  16   0  16  400.41   13.25   0
  16   0  17   -4.21    2.67   0
  16   0  18   23.86    4.42   0
  18   0  16    4.33    3.05   0
  18   0  15    4.67    2.95   0
  18   0  14    1.92    2.43   0
  18   0  13    5.39    2.84   0
  18   0  12    9.42    2.90   0
  18   0  11   -1.47    2.13   0
  18   0  10  130.51    7.00   0
  18   0   9    1.86    2.34   0
  18   0   8    3.16    2.49   0
  18   0   7   -1.05    2.07   0
  18   0   6  153.16    6.74   0
  18   0   5    1.20    1.96   0
  18   0   4  106.72    5.64   0
  18   0   3    2.19    1.96   0
  18   0   2    4.51    2.14   0
  18   0   1    0.84    1.81   0
  18   0   0    0.51    2.00   0
  20   0   0  808.33   14.46   0
  20   0   1    2.95    2.30   0
  20   0   2    1.21    1.99   0
  20   0   3    1.29    1.94   0
  20   0   4  322.20    9.85   0
  20   0   5    4.64    2.57   0
  20   0   6  144.90    7.07   0
  20   0   7    1.28    2.33   0
  20   0   8  314.25   10.37   0
  20   0   9    1.20    2.61   0
  20   0  10   16.60    3.62   0
  20   0  11   -1.79    2.28   0
  20   0  12    5.18    3.04   0
  20   0  13    2.39    2.39   0
  22   0  10   16.13    3.53   0
  22   0   9    0.51    2.32   0
  22   0   8    4.56    2.32   0
  22   0   7   -4.06    1.88   0
  22   0   6   99.62    6.45   0
  22   0   5   -5.44    1.88   0
  22   0   4   18.88    3.37   0
  22   0   3    2.57    2.27   0
  22   0   2   70.09    5.44   0
  22   0   1    3.62    2.32   0
  22   0   0    3.90    2.55   0
  24   0   0   18.06    3.40   0
  24   0   1   -0.18    2.12   0
  24   0   2    5.45    2.63   0
  24   0   3    0.68    2.00   0
  24   0   4   57.98    5.34   0
  24   0   5    1.81    2.51   0
  25   1   0   26.80    3.94   0
  23   1   0    9.36    3.04   0
  23   1   1   48.06    4.84   0
  23   1   2   51.46    5.04   0
  23   1   3   14.57    3.29   0
  23   1   4    3.14    2.69   0
  23   1   5    2.19    2.84   0
  23   1   6   12.43    3.43   0
  23   1   7   -1.46    2.32   0
  21   1  11   17.97    3.80   0
  21   1  10   37.85    4.75   0
  21   1   9   27.79    4.27   0
  21   1   8   43.05    5.02   0
  21   1   7   13.98    3.54   0
  21   1   6    8.41    3.00   0
  21   1   5   26.40    4.01   0
  21   1   4   23.13    3.56   0
  21   1   3    5.31    2.49   0
  21   1   2  162.93    7.69   0
  21   1   1   81.82    5.52   0
  21   1   0   -0.91    1.98   0
  19   1   0   69.54    4.68   0
  19   1   1   65.16    4.69   0
  19   1   2   87.64    5.44   0
  19   1   3   17.80    3.15   0
  19   1   4   18.31    3.22   0
  19   1   5   18.42    3.29   0
  19   1   6   90.59    5.93   0
  19   1   7  227.47    8.84   0
  19   1   8    7.61    3.02   0
  19   1   9  218.36    9.19   0
  19   1  10   48.56    5.00   0
  19   1  11   52.89    5.33   0
  19   1  12    5.80    3.12   0
  19   1  13    2.09    2.88   0
  19   1  14   94.64    7.41   0
  19   1  15  119.72    8.55   0
  17   1  17   -0.97    2.46   0
  17   1  16   26.03    4.53   0
  17   1  15   38.92    5.29   0
  17   1  14    4.22    2.69   0
  17   1  13   44.41    4.98   0
  17   1  12    8.77    2.89   0
  17   1  11  136.18    7.65   0
  17   1  10   10.45    3.24   0
  17   1   9   -0.16    2.49   0
  17   1   8    0.24    2.36   0
  17   1   7  355.33   10.56   0
  17   1   6    6.48    2.73   0
  17   1   5  355.50   10.01   0
  17   1   4  256.23    8.52   0
  17   1   3  177.45    7.10   0
  17   1   2   38.97    3.77   0
  17   1   1   93.50    5.22   0
  17   1   0  179.83    6.76   0
  15   1   0  461.43    9.75   0
  15   1   1  140.79    5.87   0
  15   1   2  187.75    6.68   0
  15   1   3   18.98    2.84   0
  15   1   4   35.37    3.56   0
  15   1   5    4.89    2.31   0
  15   1   6  391.32   10.08   0
  15   1   7  342.51    9.76   0
  15   1   8   88.37    5.67   0
  15   1   9  406.49   11.25   0
  15   1  10   12.29    3.17   0
  15   1  11  245.18    9.45   0
  15   1  12   71.52    5.73   0
  15   1  13    1.46    2.50   0
  15   1  14    6.91    2.93   0
  15   1  15    1.64    2.53   0
  15   1  16  121.94    7.71   0
  15   1  17  144.85    8.43   0
  15   1  18   38.06    4.99   0
  15   1  19   -0.68    2.45   0
  13   1  21    0.29    2.57   0
  13   1  20   -1.24    2.48   0
  13   1  19   42.76    5.24   0
  13   1  18   28.58    4.68   0
  13   1  17   87.67    6.80   0
  13   1  16   92.83    6.73   0
  13   1  15  237.83    9.63   0
  13   1  14    4.09    2.90   0
  13   1  13   15.23    3.46   0
  13   1  12  313.52   10.22   0
  13   1  11   59.37    5.09   0
  13   1  10  312.62    9.68   0
  13   1   9    2.93    2.39   0
  13   1   8  205.21    7.64   0
  13   1   7    1.84    2.41   0
  13   1   6  186.69    6.95   0
  13   1   5   10.21    2.47   0
  13   1   4  286.08    7.88   0
  13   1   3  184.73    6.24   0
  13   1   2  117.74    5.08   0
  13   1   1  708.23   11.26   0
  13   1   0  473.52    9.13   0
  11   1   0  143.11    4.90   0
  11   1   1  223.49    6.03   0
  11   1   2 1101.06   12.96   0
  11   1   3   33.03    2.88   0
  11   1   4   55.01    3.67   0
  11   1   5  211.00    6.63   0
  11   1   6  129.99    5.46   0
  11   1   7  257.78    7.74   0
  11   1   8    3.54    2.30   0
  11   1   9   13.81    2.84   0
  11   1  10  136.82    6.39   0
  11   1  11  265.28    8.76   0
  11   1  12  118.56    6.33   0
  11   1  13   10.75    2.74   0
  11   1  14   19.69    3.39   0
  11   1  15  293.89    9.97   0
  11   1  16   24.22    4.02   0
  11   1  17   43.84    5.07   0
  11   1  18  315.05   11.34   0
  11   1  19    0.32    2.50   0
  11   1  20   41.88    5.22   0
  11   1  21    7.84    3.10   0
  11   1  22  180.15    9.41   0
  11   1  23   20.00    4.44   0
   9   1  24   65.12    6.15   0
   9   1  23    0.35    2.60   0
   9   1  22   17.70    3.67   0
   9   1  21    8.77    3.09   0
   9   1  20   22.42    3.67   0
   9   1  19    5.20    2.70   0
   9   1  18    4.28    2.64   0
   9   1  17  595.50   13.79   0
   9   1  16  121.50    6.74   0
   9   1  15  357.22   10.30   0
   9   1  14   83.90    5.29   0
   9   1  13  159.92    6.87   0
   9   1  12   10.35    2.78   0
   9   1  11  403.49    9.95   0
   9   1  10  217.92    7.49   0
   9   1   9 2169.60   21.34   0
   9   1   8  100.86    5.14   0
   9   1   7  297.79    7.77   0
   9   1   6   68.07    4.03   0
   9   1   5  123.25    4.98   0
   9   1   4  996.43   12.20   0
   9   1   3  603.39    9.38   0
   9   1   2  149.74    4.78   0
   9   1   1  526.93    8.18   0
   9   1   0   84.60    3.85   0
   7   1   0  829.38    9.03   0
   7   1   1  694.35    8.56   0
   7   1   2  255.43    5.78   0
   7   1   3   16.40    2.38   0
   7   1   4 1097.26   12.01   0
   7   1   5  679.63    9.98   0
   7   1   6  658.23   10.14   0
   7   1   7 1403.03   15.15   0
   7   1   8  842.55   12.22   0
   7   1   9  337.32    8.16   0
   7   1  10  163.82    6.06   0
   7   1  11  608.18   11.29   0
   7   1  12  301.09    8.41   0
   7   1  13   41.88    3.90   0
   7   1  14  122.04    5.99   0
   7   1  15    5.25    2.46   0
   7   1  16    8.57    2.75   0
   7   1  17   51.07    4.67   0
   7   1  18  176.86    7.78   0
   7   1  19   18.04    3.44   0
   7   1  20   66.80    5.45   0
   7   1  21   39.51    4.48   0
   7   1  22    1.08    2.37   0
   7   1  23   85.62    6.45   0
   7   1  24    4.12    2.90   0
   7   1  25    1.28    2.59   0
   5   1  26  108.19    7.32   0
   5   1  25  103.73    7.18   0
   5   1  24   45.33    5.08   0
   5   1  23   18.16    3.70   0
   5   1  22   72.81    5.67   0
   5   1  21   26.28    4.01   0
   5   1  20  624.05   14.01   0
   5   1  19   -0.40    2.32   0
   5   1  18   74.42    5.21   0
   5   1  17  283.55    9.16   0
   5   1  16  752.49   13.87   0
   5   1  15   17.29    3.12   0
   5   1  14    1.35    2.23   0
   5   1  13  161.33    6.30   0
   5   1  12  210.59    6.79   0
   5   1  11   53.90    3.84   0
   5   1  10 1183.56   14.27   0
   5   1   9 3028.15   21.58   0
   5   1   8 2521.35   19.08   0
   5   1   7   12.80    2.51   0
   5   1   6   91.74    4.08   0
   5   1   5   19.66    2.47   0
   5   1   4 1815.00   13.97   0
   5   1   3  188.25    4.96   0
   5   1   2  707.65    8.21   0
   5   1   1 2539.65   14.81   0
   5   1   0  172.71    4.32   0
   3   1   0   14.06    1.43   0
   3   1   1  803.52    6.43   0
   3   1   2   15.99    1.75   0
   3   1   3    3.40    1.62   0
   3   1   4  307.91    5.28   0
   3   1   5 1024.04    9.73   0
   3   1   6  570.32    7.86   0
   3   1   7   68.41    3.53   0
   3   1   8   86.61    4.00   0
   3   1   9   38.80    3.17   0
   3   1  10    0.67    1.96   0
   3   1  11  280.20    7.17   0
   3   1  12  122.71    5.13   0
   3   1  13  409.03    8.95   0
   3   1  14  372.51    8.83   0
   3   1  15  322.61    8.55   0
   3   1  16  101.34    5.39   0
   3   1  17  206.69    7.40   0
   3   1  18   10.96    2.91   0
   3   1  19   76.79    5.15   0
   3   1  20  592.35   12.91   0
   3   1  21   56.95    4.95   0
   3   1  22  194.33    8.11   0
   3   1  23   33.17    4.18   0
   3   1  24   37.97    4.56   0
   3   1  25   28.00    4.24   0
   3   1  26   43.68    4.83   0
   3   1  27   38.60    4.61   0
   1   1  27    0.86    2.50   0
   1   1  26   63.78    5.71   0
   1   1  25  141.53    7.54   0
   1   1  24   57.23    5.18   0
   1   1  23   25.78    3.67   0
   1   1  22   -1.04    2.08   0
   1   1  21    3.55    2.65   0
   1   1  20  262.13    8.74   0
   1   1  19   56.87    4.51   0
   1   1  18   77.66    4.96   0
   1   1  17  215.16    7.42   0
   1   1  16  131.88    5.74   0
   1   1  15  216.52    6.90   0
   1   1  14  193.13    6.31   0
   1   1  13   16.43    2.49   0
   1   1  12   68.06    3.90   0
   1   1  11   61.77    3.76   0
   1   1  10  385.58    7.49   0
   1   1   9    3.77    1.94   0
   1   1   8    8.27    2.06   0
   1   1   7 2036.63   13.87   0
   1   1   6 1256.16   10.25   0
   1   1   5  265.03    4.66   0
   1   1   4   24.81    1.89   0
   1   1   3   52.34    2.03   0
   1   1   2  627.55    4.90   0
   1   1   1    1.71    0.89   0
   1   1   0    3.36    0.90   0
  -1   1   1   40.94    1.53   0
  -1   1   2 1232.03    7.20   0
  -1   1   3    6.33    1.25   0
  -1   1   4  742.91    6.40   0
  -1   1   5 3627.30   15.24   0
  -1   1   6 9545.63   28.14   0
  -1   1   7 1508.37   11.37   0
  -1   1   8 1357.27   11.56   0
  -1   1   9 2286.99   15.85   0
  -1   1  10   57.45    3.33   0
  -1   1  11 1909.04   16.15   0
  -1   1  12   15.28    2.47   0
  -1   1  13 1270.12   14.70   0
  -1   1  14  327.87    8.07   0
  -1   1  15  518.23   10.34   0
  -1   1  16    4.56    2.30   0
  -1   1  17  793.81   13.39   0
  -1   1  18  646.22   12.59   0
  -1   1  19  281.43    8.75   0
  -1   1  20   11.44    2.91   0
  -1   1  21   52.15    4.47   0
  -1   1  22  150.57    7.15   0
  -1   1  23    0.16    2.44   0
  -1   1  24   43.36    4.00   0
  -1   1  25    1.19    2.45   0
  -1   1  26    8.56    2.86   0
  -1   1  27   30.02    4.23   0
  -1   1  28    1.17    2.34   0
  -3   1  28    2.73    2.77   0
  -3   1  27   30.74    4.33   0
  -3   1  26   18.64    3.52   0
  -3   1  25   13.42    3.35   0
  -3   1  24    6.66    3.03   0
  -3   1  23  241.65    9.02   0
  -3   1  22  134.56    6.62   0
  -3   1  21    3.02    2.24   0
  -3   1  20   38.57    3.99   0
  -3   1  19  136.16    6.47   0
  -3   1  18 1721.02   20.18   0
  -3   1  17   19.62    2.95   0
  -3   1  16  194.22    6.77   0
  -3   1  15   15.63    2.69   0
  -3   1  14    8.74    2.22   0
  -3   1  13   90.42    4.37   0
  -3   1  12   12.56    2.07   0
  -3   1  11  562.22    8.87   0
  -3   1  10 1302.83   12.54   0
  -3   1   9 1715.00   13.58   0
  -3   1   8  589.16    7.80   0
  -3   1   7 1662.79   11.97   0
  -3   1   6 1131.92    9.41   0
  -3   1   5   87.70    2.94   0
  -3   1   4   44.35    2.15   0
  -3   1   3   83.48    2.42   0
  -3   1   2    6.39    1.24   0
  -3   1   1 2691.81   11.10   0
  -5   1   1 3767.08   15.21   0
  -5   1   2  741.49    6.82   0
  -5   1   3  254.40    4.29   0
  -5   1   4  214.83    4.15   0
  -5   1   5  409.08    5.88   0
  -5   1   6  602.11    7.28   0
  -5   1   7   18.82    2.11   0
  -5   1   8  531.05    7.68   0
  -5   1   9 1020.97   10.81   0
  -5   1  10   -0.78    1.60   0
  -5   1  11  282.23    6.52   0
  -5   1  12   77.80    3.87   0
  -5   1  13  110.50    4.61   0
  -5   1  14   16.38    2.44   0
  -5   1  15   51.96    3.76   0
  -5   1  16   29.34    3.15   0
  -5   1  17   -1.07    1.84   0
  -5   1  18 1097.78   16.32   0
  -5   1  19   64.40    4.70   0
  -5   1  20  131.31    6.41   0
  -5   1  21  458.57   11.66   0
  -5   1  22  533.58   12.92   0
  -5   1  23   -2.03    2.36   0
  -5   1  24   14.43    3.18   0
  -5   1  25   24.68    3.78   0
  -5   1  26   51.02    4.99   0
  -5   1  27  125.57    7.34   0
  -5   1  28   17.60    3.83   0
  -7   1  28    5.71    2.71   0
  -7   1  27    6.98    2.88   0
  -7   1  26    2.80    2.65   0
  -7   1  25   60.24    5.33   0
  -7   1  24    7.00    2.89   0
  -7   1  23    4.24    2.54   0
  -7   1  22   17.58    3.36   0
  -7   1  21  111.48    6.30   0
  -7   1  20  118.73    6.21   0
  -7   1  19   30.15    3.50   0
  -7   1  18   12.31    2.74   0
  -7   1  17  351.99    9.15   0
  -7   1  16  143.69    5.88   0
  -7   1  15   -6.71    1.35   0
  -7   1  14    8.41    2.06   0
  -7   1  13  219.78    6.38   0
  -7   1  12    4.26    1.83   0
  -7   1  11  707.42   10.32   0
  -7   1  10  126.13    4.55   0
  -7   1   9   50.44    2.98   0
  -7   1   8  281.12    5.90   0
  -7   1   7    3.29    1.59   0
  -7   1   6   47.03    2.68   0
  -7   1   5   93.80    3.34   0
  -7   1   4 2328.50   13.97   0
  -7   1   3  156.50    3.92   0
  -7   1   2 1822.18   12.07   0
  -7   1   1 4484.96   18.96   0
  -9   1   1   15.28    1.86   0
  -9   1   2   56.97    2.89   0
  -9   1   3   25.02    2.16   0
  -9   1   4 1691.76   13.26   0
  -9   1   5   40.29    2.60   0
  -9   1   6  503.49    7.87   0
  -9   1   7 1734.03   14.70   0
  -9   1   8  814.16   10.47   0
  -9   1   9   23.44    2.47   0
  -9   1  10   10.23    2.01   0
  -9   1  11   16.68    2.31   0
  -9   1  12   12.13    2.36   0
  -9   1  13    5.61    1.99   0
  -9   1  14  498.52   10.01   0
  -9   1  15   83.60    4.67   0
  -9   1  16  214.09    7.24   0
  -9   1  17  105.47    5.52   0
  -9   1  18   10.61    2.77   0
  -9   1  19    3.39    2.26   0
  -9   1  20  183.82    7.73   0
  -9   1  21  121.97    6.60   0
  -9   1  22   52.23    4.86   0
  -9   1  23   -0.21    2.25   0
  -9   1  24    7.57    2.84   0
  -9   1  25   19.97    3.70   0
  -9   1  26    6.63    2.90   0
  -9   1  27   26.19    4.11   0
  -9   1  28   12.86    3.51   0
 -11   1  27  105.61    7.15   0
 -11   1  26   16.55    3.95   0
 -11   1  25   18.78    3.87   0
 -11   1  24    8.01    2.92   0
 -11   1  23   12.88    3.27   0
 -11   1  22   13.30    3.39   0
 -11   1  21    2.72    2.50   0
 -11   1  20  505.00   12.39   0
 -11   1  19   42.09    4.21   0
 -11   1  18  222.75    8.09   0
 -11   1  17 1203.37   17.28   0
 -11   1  16 1022.67   15.58   0
 -11   1  15   54.63    4.18   0
 -11   1  14  289.74    8.08   0
 -11   1  13  673.42   11.38   0
 -11   1  12    4.71    1.98   0
 -11   1  11 1210.83   14.43   0
 -11   1  10   -1.11    1.70   0
 -11   1   9  812.32   11.43   0
 -11   1   8  327.82    7.33   0
 -11   1   7    2.35    1.57   0
 -11   1   6  109.58    4.23   0
 -11   1   5 1157.53   12.25   0
 -11   1   4  600.37    8.87   0
 -11   1   3  243.70    5.82   0
 -11   1   2   52.22    3.02   0
 -11   1   1    2.74    1.49   0
 -13   1   1  525.62    8.78   0
 -13   1   2   76.00    3.77   0
 -13   1   3   69.59    3.63   0
 -13   1   4    3.53    1.58   0
 -13   1   5   35.01    2.82   0
 -13   1   6   13.75    2.13   0
 -13   1   7  600.99   10.02   0
 -13   1   8   10.18    2.13   0
 -13   1   9  330.54    8.03   0
 -13   1  10  162.84    5.93   0
 -13   1  11    0.63    1.75   0
 -13   1  12   47.69    3.68   0
 -13   1  13  157.19    6.19   0
 -13   1  14   22.41    2.97   0
 -13   1  15   13.58    2.60   0
 -13   1  16    4.97    2.09   0
 -13   1  17   -0.60    2.03   0
 -13   1  18   13.35    2.82   0
 -13   1  19   36.29    3.87   0
 -13   1  20  244.02    9.26   0
 -13   1  21   -1.64    2.28   0
 -13   1  22    1.52    2.50   0
 -13   1  23  153.47    8.03   0
 -13   1  24    1.80    2.51   0
 -13   1  25   11.39    3.34   0
 -13   1  26   11.66    3.70   0
 -15   1  25   12.83    3.26   0
 -15   1  24   15.98    3.02   0
 -15   1  23   25.63    3.90   0
 -15   1  22   47.54    4.94   0
 -15   1  21   56.35    5.10   0
 -15   1  20   60.59    4.98   0
 -15   1  19   10.52    2.82   0
 -15   1  18   13.93    2.92   0
 -15   1  17    3.27    2.05   0
 -15   1  16   13.66    2.78   0
 -15   1  15   80.68    4.95   0
 -15   1  14   16.95    2.89   0
 -15   1  13   14.11    2.57   0
 -15   1  12   47.36    3.93   0
 -15   1  11   54.79    4.17   0
 -15   1  10    2.61    1.91   0
 -15   1   9  153.77    6.07   0
 -15   1   8  143.13    5.82   0
 -15   1   7    8.30    2.23   0
 -15   1   6  323.84    8.00   0
 -15   1   5  349.51    8.22   0
 -15   1   4   50.32    3.47   0
 -15   1   3   36.72    3.15   0
 -15   1   2  330.20    7.80   0
 -15   1   1  889.34   12.41   0
 -17   1   1  766.53   12.42   0
 -17   1   2   31.11    3.18   0
 -17   1   3   21.68    2.77   0
 -17   1   4   45.08    3.57   0
 -17   1   5   60.31    4.14   0
 -17   1   6  375.97    9.24   0
 -17   1   7   10.34    2.41   0
 -17   1   8   -2.33    1.74   0
 -17   1   9    3.59    2.02   0
 -17   1  10   14.49    2.72   0
 -17   1  11   38.42    3.98   0
 -17   1  12  309.24    9.45   0
 -17   1  13  441.11   11.22   0
 -17   1  14  237.61    8.57   0
 -17   1  15    7.43    2.62   0
 -17   1  16   71.65    5.23   0
 -17   1  17   29.59    3.79   0
 -17   1  18  108.92    6.29   0
 -17   1  19   29.46    4.00   0
 -17   1  20   25.00    3.83   0
 -17   1  21   75.11    5.84   0
 -17   1  22    0.12    2.41   0
 -17   1  23    4.66    2.48   0
 -17   1  24    5.04    3.02   0
 -19   1  22    0.60    2.25   0
 -19   1  21   15.79    3.73   0
 -19   1  20   19.85    3.65   0
 -19   1  19    3.26    2.61   0
 -19   1  18  111.35    6.70   0
 -19   1  17   14.65    3.08   0
 -19   1  16   57.31    5.06   0
 -19   1  15    2.49    2.29   0
 -19   1  14    8.00    2.72   0
 -19   1  13    0.03    1.94   0
 -19   1  12   33.49    3.90   0
 -19   1  11   14.16    3.00   0
 -19   1  10    3.58    2.25   0
 -19   1   9  154.16    6.91   0
 -19   1   8   16.05    2.83   0
 -19   1   7  263.73    8.50   0
 -19   1   6   18.78    2.92   0
 -19   1   5   90.18    5.11   0
 -19   1   4   12.11    2.49   0
 -19   1   3   24.25    3.04   0
 -19   1   2   -0.98    1.32   0
 -19   1   1    6.43    2.08   0
 -21   1   1    1.65    1.80   0
 -21   1   2    3.31    1.93   0
 -21   1   3   46.83    4.01   0
 -21   1   4    4.93    2.26   0
 -21   1   5  223.91    8.18   0
 -21   1   6   83.71    5.30   0
 -21   1   7   36.64    3.86   0
 -21   1   8   44.95    4.33   0
 -21   1   9   70.68    5.31   0
 -21   1  10    2.93    2.44   0
 -21   1  11  180.51    8.17   0
 -21   1  12   63.56    5.25   0
 -21   1  13  323.63   11.03   0
 -21   1  14    4.91    2.45   0
 -21   1  15   28.06    3.95   0
 -21   1  16   -3.06    2.03   0
 -21   1  17  100.74    6.84   0
 -21   1  18   27.72    4.26   0
 -21   1  19   45.69    4.91   0
 -21   1  20    9.95    3.26   0
 -23   1  16   -1.76    2.20   0
 -23   1  15    0.34    2.11   0
 -23   1  14   27.77    4.33   0
 -23   1  13    6.54    2.87   0
 -23   1  12    2.38    2.62   0
 -23   1  11    4.66    2.53   0
 -23   1  10   80.72    6.17   0
 -23   1   9  128.40    7.29   0
 -23   1   8    5.72    2.62   0
 -23   1   7    4.25    2.20   0
 -23   1   6   -0.32    1.81   0
 -23   1   5   11.85    2.77   0
 -23   1   4   19.54    3.16   0
 -23   1   3   44.58    4.39   0
 -23   1   2   57.12    4.73   0
 -23   1   1   86.12    5.63   0
 -25   1   1   21.74    3.25   0
 -25   1   2   -1.45    1.76   0
 -25   1   3   29.35    3.93   0
 -25   1   4    6.23    2.53   0
 -25   1   5   42.43    4.32   0
 -25   1   6    8.90    2.57   0
 -25   1   7   35.62    4.25   0
 -25   1   8    9.54    3.14   0
 -25   1   9    3.42    2.50   0
 -25   1  10   13.54    3.40   0
 -24   2  13    2.55    2.55   0
 -24   2  12   87.70    6.59   0
 -24   2  11   11.14    3.37   0
 -24   2  10   28.67    4.08   0
 -24   2   9   46.18    5.06   0
 -24   2   8    7.27    2.77   0
 -24   2   7    6.28    2.60   0
 -24   2   6    2.18    2.06   0
 -24   2   5   -1.17    1.78   0
 -24   2   4   61.74    5.12   0
 -24   2   3    1.20    2.14   0
 -24   2   2    9.32    2.88   0
 -24   2   1   10.37    2.80   0
 -22   2   1   -1.73    1.79   0
 -22   2   2   34.04    3.70   0
 -22   2   3   46.95    4.36   0
 -22   2   4   67.60    4.94   0
 -22   2   5   10.99    2.75   0
 -22   2   6   32.01    3.71   0
 -22   2   7   15.19    2.98   0
 -22   2   8   85.65    5.66   0
 -22   2   9    7.89    2.71   0
 -22   2  10    1.22    2.18   0
 -22   2  11   72.00    5.88   0
 -22   2  12    9.03    2.39   0
 -22   2  13   14.62    3.29   0
 -22   2  14   19.97    3.85   0
 -22   2  15   43.58    4.77   0
 -22   2  16    7.55    2.56   0
 -22   2  17    2.62    2.49   0
 -20   2  20   58.59    5.39   0
 -20   2  19    3.72    2.65   0
 -20   2  18   10.59    3.23   0
 -20   2  17   33.88    4.39   0
 -20   2  16   11.97    3.00   0
 -20   2  15   -2.33    1.81   0
 -20   2  14   33.36    4.04   0
 -20   2  13    1.56    2.31   0
 -20   2  12  225.80    8.88   0
 -20   2  11    9.40    2.91   0
 -20   2  10    3.09    2.54   0
 -20   2   9  142.98    6.75   0
 -20   2   8  104.43    5.97   0
 -20   2   7   96.07    5.58   0
 -20   2   6   67.83    4.81   0
 -20   2   5   -0.42    1.70   0
 -20   2   4    3.89    1.89   0
 -20   2   3   16.48    2.71   0
 -20   2   2  250.20    8.33   0
 -20   2   1    9.03    2.47   0
 -18   2   1   54.29    4.10   0
 -18   2   2  210.21    7.20   0
 -18   2   3   14.23    2.48   0
 -18   2   4   60.20    4.16   0
 -18   2   5   43.65    3.88   0
 -18   2   6  643.79   12.64   0
 -18   2   7    9.42    2.50   0
 -18   2   8   63.79    4.53   0
 -18   2   9   41.41    3.94   0
 -18   2  10   44.83    4.21   0
 -18   2  11  301.25    9.51   0
 -18   2  12  434.57   11.48   0
 -18   2  13    6.28    2.62   0
 -18   2  14   86.90    5.67   0
 -18   2  15    3.12    2.51   0
 -18   2  16   20.19    3.40   0
 -18   2  17    5.87    2.74   0
 -18   2  18    8.59    2.92   0
 -18   2  19  110.17    6.77   0
 -18   2  20   31.66    4.38   0
 -18   2  21   16.16    3.29   0
 -18   2  22   59.78    5.77   0
 -16   2  24   -1.01    2.19   0
 -16   2  23    8.14    2.98   0
 -16   2  22    8.39    3.01   0
 -16   2  21   11.80    3.19   0
 -16   2  20    6.11    2.72   0
 -16   2  19    1.27    2.17   0
 -16   2  18   51.53    4.69   0
 -16   2  17    8.59    2.70   0
 -16   2  16   37.80    4.06   0
 -16   2  15  237.36    8.63   0
 -16   2  14    5.42    2.39   0
 -16   2  13    4.45    1.99   0
 -16   2  12    8.69    2.70   0
 -16   2  11   36.79    3.73   0
 -16   2  10  357.99    9.61   0
 -16   2   9    9.74    2.36   0
 -16   2   8   23.29    2.99   0
 -16   2   7  568.61   11.25   0
 -16   2   6  220.90    7.06   0
 -16   2   5   42.86    3.45   0
 -16   2   4   41.78    3.45   0
 -16   2   3   34.45    3.21   0
 -16   2   2  168.40    6.05   0
 -16   2   1   71.72    4.23   0
 -14   2   1  117.21    4.83   0
 -14   2   2   18.45    2.45   0
 -14   2   3  200.55    6.26   0
 -14   2   4   14.75    2.31   0
 -14   2   5  169.15    5.79   0
 -14   2   6  204.61    6.42   0
 -14   2   7   93.38    4.53   0
 -14   2   8  167.90    5.97   0
 -14   2   9  130.72    5.44   0
 -14   2  10  122.85    5.56   0
 -14   2  11   26.47    3.10   0
 -14   2  12  525.73   11.03   0
 -14   2  13   10.53    2.40   0
 -14   2  14  206.94    7.39   0
 -14   2  15   13.95    2.68   0
 -14   2  16   26.47    3.26   0
 -14   2  17    8.66    2.61   0
 -14   2  18  127.06    6.66   0
 -14   2  19   41.40    4.33   0
 -14   2  20   13.29    3.26   0
 -14   2  21    1.84    2.12   0
 -14   2  22   10.90    3.20   0
 -14   2  23   35.36    4.64   0
 -14   2  24   92.53    6.74   0
 -14   2  25   44.74    5.27   0
 -12   2  26  185.25    9.37   0
 -12   2  25   70.88    6.08   0
 -12   2  24  162.63    8.34   0
 -12   2  23  100.36    6.51   0
 -12   2  22    0.90    2.18   0
 -12   2  21   40.10    4.34   0
 -12   2  20  215.48    8.35   0
 -12   2  19    0.09    2.14   0
 -12   2  18   39.77    3.98   0
 -12   2  17    1.30    2.17   0
 -12   2  16    8.63    2.39   0
 -12   2  15  531.22   11.16   0
 -12   2  14  188.03    6.79   0
 -12   2  13   14.48    2.51   0
 -12   2  12   10.62    2.29   0
 -12   2  11   71.68    4.25   0
 -12   2  10  300.34    7.72   0
 -12   2   9  195.75    6.23   0
 -12   2   8  303.72    7.32   0
 -12   2   7   36.71    2.97   0
 -12   2   6  145.10    5.09   0
 -12   2   5   75.72    3.85   0
 -12   2   4  460.10    8.50   0
 -12   2   3  156.68    5.12   0
 -12   2   2  118.39    4.50   0
 -12   2   1   87.48    4.09   0
 -10   2   1    4.27    1.68   0
 -10   2   2  328.45    6.62   0
 -10   2   3  258.32    5.95   0
 -10   2   4   27.54    2.44   0
 -10   2   5   31.25    2.59   0
 -10   2   6  213.28    5.65   0
 -10   2   7  836.07   10.80   0
 -10   2   8 1122.04   12.80   0
 -10   2   9  767.19   11.18   0
 -10   2  10  661.63   10.67   0
 -10   2  11   36.95    3.18   0
 -10   2  12   10.03    2.13   0
 -10   2  13   56.22    3.89   0
 -10   2  14  486.61   10.29   0
 -10   2  15   57.02    4.10   0
 -10   2  16  121.91    5.88   0
 -10   2  17  192.03    7.24   0
 -10   2  18  178.07    7.26   0
 -10   2  19   61.89    4.78   0
 -10   2  20   -3.19    2.03   0
 -10   2  21  118.86    6.56   0
 -10   2  22  105.92    6.50   0
 -10   2  23   23.29    3.91   0
 -10   2  24  119.29    7.25   0
 -10   2  25    2.24    2.47   0
 -10   2  26   22.00    4.31   0
 -10   2  27    8.52    3.50   0
  -8   2  27   -1.58    2.58   0
  -8   2  26    4.09    2.69   0
  -8   2  25   17.03    3.64   0
  -8   2  24   11.67    3.29   0
  -8   2  23    6.01    2.69   0
  -8   2  22   -3.22    2.21   0
  -8   2  21    7.37    2.58   0
  -8   2  20    3.94    2.46   0
  -8   2  19   62.16    4.74   0
  -8   2  18   28.25    3.29   0
  -8   2  17   67.49    4.50   0
  -8   2  16   19.48    2.83   0
  -8   2  15    2.00    1.93   0
  -8   2  14  458.72    9.61   0
  -8   2  13    3.79    1.92   0
  -8   2  12   56.39    3.63   0
  -8   2  11   91.57    4.29   0
  -8   2  10 2822.24   20.48   0
  -8   2   9 1602.49   14.98   0
  -8   2   8    5.50    1.82   0
  -8   2   7  414.20    7.26   0
  -8   2   6    0.70    1.50   0
  -8   2   5    4.88    1.54   0
  -8   2   4  763.51    9.15   0
  -8   2   3    2.06    1.42   0
  -8   2   2 1013.63   10.63   0
  -8   2   1  695.39    8.83   0
  -6   2   1  215.84    4.75   0
  -6   2   2  160.73    4.21   0
  -6   2   3   97.25    3.31   0
  -6   2   4   39.17    2.43   0
  -6   2   5  917.93    9.49   0
  -6   2   6  280.88    5.56   0
  -6   2   7  830.40    9.77   0
  -6   2   8  825.18    9.98   0
  -6   2   9   20.44    2.38   0
  -6   2  10  106.12    4.33   0
  -6   2  11    3.97    1.71   0
  -6   2  12    0.03    1.69   0
  -6   2  13  137.46    5.21   0
  -6   2  14   47.44    3.57   0
  -6   2  15  291.75    7.86   0
  -6   2  16  199.32    6.94   0
  -6   2  17  222.31    7.48   0
  -6   2  18   86.86    5.10   0
  -6   2  19   50.60    4.26   0
  -6   2  20    2.94    2.37   0
  -6   2  21   65.91    5.07   0
  -6   2  22  114.05    6.43   0
  -6   2  23    8.38    2.95   0
  -6   2  24   86.63    6.22   0
  -6   2  25   16.41    3.48   0
  -6   2  26   15.43    3.46   0
  -6   2  27   54.14    5.37   0
  -6   2  28  119.74    7.65   0
  -4   2  28  369.61   12.51   0
  -4   2  27    3.10    2.82   0
  -4   2  26   91.56    6.49   0
  -4   2  25    3.37    2.56   0
  -4   2  24  102.45    6.42   0
  -4   2  23  272.56    9.83   0
  -4   2  22  212.81    8.59   0
  -4   2  21   13.05    3.18   0
  -4   2  20  111.68    6.01   0
  -4   2  19   35.37    3.94   0
  -4   2  18  613.78   12.38   0
  -4   2  17  209.07    7.27   0
  -4   2  16   59.95    4.08   0
  -4   2  15  167.78    6.07   0
  -4   2  14  102.78    4.71   0
  -4   2  13   51.12    3.54   0
  -4   2  12 3274.12   22.24   0
  -4   2  11    4.32    1.87   0
  -4   2  10  162.09    5.05   0
  -4   2   9 1006.75   11.15   0
  -4   2   8  646.37    8.73   0
  -4   2   7    6.44    1.86   0
  -4   2   6  105.77    3.61   0
  -4   2   5    1.91    1.43   0
  -4   2   4  305.91    5.13   0
  -4   2   3  100.65    3.24   0
  -4   2   2    7.71    1.64   0
  -4   2   1   41.48    2.41   0
  -2   2   1   11.03    1.72   0
  -2   2   2   -0.84    1.47   0
  -2   2   3 1435.30   10.29   0
  -2   2   4  736.91    7.88   0
  -2   2   5  957.90    9.14   0
  -2   2   6  571.47    7.47   0
  -2   2   7  210.67    4.96   0
  -2   2   8   56.49    3.07   0
  -2   2   9  105.52    4.04   0
  -2   2  10    1.83    1.72   0
  -2   2  11 1127.31   12.78   0
  -2   2  12 2791.63   20.58   0
  -2   2  13 1323.57   14.84   0
  -2   2  14  200.80    6.39   0
  -2   2  15  168.57    6.10   0
  -2   2  16  155.09    6.11   0
  -2   2  17    2.76    2.28   0
  -2   2  18   33.46    3.58   0
  -2   2  19   11.60    2.90   0
  -2   2  20   40.15    4.10   0
  -2   2  21   26.42    3.71   0
  -2   2  22  185.01    8.01   0
  -2   2  23    5.25    2.59   0
  -2   2  24   94.19    6.26   0
  -2   2  25   -0.62    2.36   0
  -2   2  26   36.50    4.44   0
  -2   2  27   10.89    3.13   0
   0   2  27   11.82    3.47   0
   0   2  26    4.17    2.94   0
   0   2  25    3.54    2.74   0
   0   2  24   17.81    3.46   0
   0   2  23  123.07    6.84   0
   0   2  22    3.57    2.61   0
   0   2  21   -0.94    2.04   0
   0   2  20   16.51    3.19   0
   0   2  19   31.49    3.67   0
   0   2  18  206.22    7.64   0
   0   2  17   83.68    5.12   0
   0   2  16    1.80    2.09   0
   0   2  15  229.58    7.22   0
   0   2  14  123.55    5.28   0
   0   2  13   35.04    3.16   0
   0   2  12 2269.52   18.82   0
   0   2  11    7.48    2.16   0
   0   2  10   36.70    2.91   0
   0   2   9   69.52    3.49   0
   0   2   8  196.99    5.07   0
   0   2   7 3022.17   17.46   0
   0   2   6  837.51    8.68   0
   0   2   5   37.08    2.32   0
   0   2   4 1094.53    8.76   0
   0   2   3  132.51    3.29   0
   0   2   2 4284.05   16.62   0
   0   2   1 1437.75    9.67   0
   0   2   0  144.62    3.38   0
   2   2   0 3252.96   14.42   0
   2   2   1   92.83    2.91   0
   2   2   2   12.67    1.69   0
   2   2   3   34.92    2.14   0
   2   2   4 1002.99    8.97   0
   2   2   5    9.02    1.73   0
   2   2   6  146.08    4.08   0
   2   2   7   21.93    2.33   0
   2   2   8  915.58   10.69   0
   2   2   9  363.40    7.32   0
   2   2  10 1914.26   16.63   0
   2   2  11  279.60    6.97   0
   2   2  12  172.84    5.87   0
   2   2  13  128.37    5.46   0
   2   2  14  270.73    7.76   0
   2   2  15   23.98    3.27   0
   2   2  16  211.73    7.45   0
   2   2  17   10.73    2.77   0
   2   2  18    3.82    2.40   0
   2   2  19  224.26    8.19   0
   2   2  20    1.27    2.36   0
   2   2  21   13.99    3.03   0
   2   2  22   29.74    3.86   0
   2   2  23    2.00    2.75   0
   2   2  24   22.65    3.88   0
   2   2  25   55.44    5.25   0
   2   2  26  268.14   10.55   0
   2   2  27   68.33    6.14   0
   4   2  26  206.86    9.42   0
   4   2  25    7.40    2.91   0
   4   2  24   33.99    4.29   0
   4   2  23   11.17    3.01   0
   4   2  22    1.81    2.24   0
   4   2  21    9.06    2.68   0
   4   2  20    5.93    2.71   0
   4   2  19   -0.49    2.29   0
   4   2  18  153.92    7.09   0
   4   2  17   34.91    3.99   0
   4   2  16   16.59    3.09   0
   4   2  15 1091.95   15.98   0
   4   2  14  721.48   12.70   0
   4   2  13   49.64    3.96   0
   4   2  12   58.03    4.02   0
   4   2  11   33.36    3.23   0
   4   2  10    2.28    2.07   0
   4   2   9  201.52    5.95   0
   4   2   8  616.94    9.48   0
   4   2   7 2011.48   15.90   0
   4   2   6  640.96    8.88   0
   4   2   5  244.27    5.48   0
   4   2   4    0.27    1.55   0
   4   2   3   63.00    2.88   0
   4   2   2   71.71    2.91   0
   4   2   1   84.33    2.99   0
   4   2   0    6.60    1.70   0
   6   2   0 1538.11   11.96   0
   6   2   1    6.44    1.77   0
   6   2   2  743.45    8.89   0
   6   2   3 1061.19   11.21   0
   6   2   4  122.86    4.39   0
   6   2   5  117.89    4.49   0
   6   2   6  224.33    6.04   0
   6   2   7  312.77    7.27   0
   6   2   8  436.05    8.74   0
   6   2   9 1257.75   15.39   0
   6   2  10 2202.49   20.73   0
   6   2  11  164.70    6.30   0
   6   2  12    6.82    2.59   0
   6   2  13   50.39    4.13   0
   6   2  14  456.93   10.76   0
   6   2  15   44.38    4.31   0
   6   2  16 2126.02   23.81   0
   6   2  17   34.30    4.48   0
   6   2  18   35.40    4.00   0
   6   2  19   -2.37    2.25   0
   6   2  20  112.55    6.66   0
   6   2  21   30.29    4.04   0
   6   2  22   49.99    5.10   0
   6   2  23    6.18    3.11   0
   6   2  24   40.91    5.01   0
   6   2  25   26.76    4.27   0
   8   2  24   35.53    4.71   0
   8   2  23   31.50    4.47   0
   8   2  22   15.59    3.51   0
   8   2  21    0.28    2.30   0
   8   2  20   20.94    3.72   0
   8   2  19    7.28    2.78   0
   8   2  18    0.46    2.41   0
   8   2  17    2.93    2.51   0
   8   2  16    2.60    2.71   0
   8   2  15  270.04    9.12   0
   8   2  14   51.52    4.56   0
   8   2  13  412.02   10.43   0
   8   2  12  294.49    8.74   0
   8   2  11   10.74    2.83   0
   8   2  10  622.48   11.89   0
   8   2   9  191.11    6.80   0
   8   2   8  399.14    9.28   0
   8   2   7  139.67    5.74   0
   8   2   6  928.82   13.09   0
   8   2   5   60.91    4.01   0
   8   2   4   62.14    3.79   0
   8   2   3    9.30    2.26   0
   8   2   2 1632.52   15.30   0
   8   2   1  695.33    9.90   0
   8   2   0   30.77    2.83   0
  10   2   0 3349.18   24.33   0
  10   2   1  499.06    9.70   0
  10   2   2   17.84    2.71   0
  10   2   3  217.60    6.97   0
  10   2   4  141.03    5.88   0
  10   2   5  162.14    6.25   0
  10   2   6  920.06   14.00   0
  10   2   7  379.51    9.42   0
  10   2   8   64.19    4.58   0
  10   2   9  112.17    5.79   0
  10   2  10   70.28    4.83   0
  10   2  11  357.39    9.96   0
  10   2  12  141.04    6.79   0
  10   2  13    3.51    2.46   0
  10   2  14    1.38    2.54   0
  10   2  15  167.21    7.67   0
  10   2  16    3.40    2.91   0
  10   2  17  138.76    7.39   0
  10   2  18   57.02    5.20   0
  10   2  19   16.87    3.58   0
  10   2  20    4.53    2.97   0
  10   2  21   32.99    4.31   0
  10   2  22    6.81    2.87   0
  10   2  23   -3.98    2.38   0
  12   2  21   -1.18    2.72   0
  12   2  20   36.51    5.05   0
  12   2  19    8.17    3.01   0
  12   2  18  402.20   12.54   0
  12   2  17   91.35    6.62   0
  12   2  16   40.61    4.80   0
  12   2  15   20.13    3.91   0
  12   2  14  203.84    8.59   0
  12   2  13  141.56    7.20   0
  12   2  12  325.63   10.24   0
  12   2  11   34.89    4.38   0
  12   2  10  288.05    9.41   0
  12   2   9  313.44    9.53   0
  12   2   8  568.60   12.37   0
  12   2   7   30.49    3.76   0
  12   2   6  521.61   11.55   0
  12   2   5   19.65    3.35   0
  12   2   4  137.45    6.14   0
  12   2   3   11.07    2.74   0
  12   2   2    0.87    2.07   0
  12   2   1  258.24    7.44   0
  12   2   0  779.95   12.13   0
  14   2   0   18.98    2.95   0
  14   2   1  168.07    6.46   0
  14   2   2   31.26    3.56   0
  14   2   3   26.21    3.41   0
  14   2   4  344.95    9.75   0
  14   2   5  663.96   13.47   0
  14   2   6    7.17    2.79   0
  14   2   7   60.86    5.10   0
  14   2   8  384.77   11.17   0
  14   2   9   13.27    3.22   0
  14   2  10   42.84    4.56   0
  14   2  11   41.24    4.75   0
  14   2  12  108.99    6.68   0
  14   2  13  146.26    7.73   0
  14   2  14    6.53    3.18   0
  14   2  15   95.41    6.72   0
  14   2  16   28.13    4.40   0
  14   2  17    4.74    2.79   0
  14   2  18    7.65    3.53   0
  14   2  19   13.09    3.69   0
  14   2  20   23.25    4.33   0
  16   2  18  137.43    8.74   0
  16   2  17   43.00    5.40   0
  16   2  16  213.80   10.10   0
  16   2  15    1.43    2.98   0
  16   2  14  127.97    7.86   0
  16   2  13   69.35    6.19   0
  16   2  12  100.05    6.94   0
  16   2  11    7.09    3.24   0
  16   2  10  370.24   11.92   0
  16   2   9  109.68    6.88   0
  16   2   8   21.15    3.81   0
  16   2   7  115.34    6.82   0
  16   2   6  102.19    6.26   0
  16   2   5    9.41    3.01   0
  16   2   4  340.85   10.18   0
  16   2   3   39.02    4.12   0
  16   2   2  236.99    8.18   0
  16   2   1  119.28    5.96   0
  16   2   0    6.16    2.44   0
  18   2   0   26.99    3.51   0
  18   2   1   53.00    4.52   0
  18   2   2   68.33    5.07   0
  18   2   3   22.56    3.59   0
  18   2   4   22.05    3.54   0
  18   2   5   42.08    4.53   0
  18   2   6   12.59    3.27   0
  18   2   7    9.02    2.87   0
  18   2   8   80.37    6.17   0
  18   2   9    4.77    2.83   0
  18   2  10  297.83   11.45   0
  18   2  11    1.86    2.87   0
  18   2  12   50.67    5.48   0
  18   2  13  115.76    7.91   0
  18   2  14   28.27    4.74   0
  18   2  15   49.05    5.79   0
  20   2  12   11.54    4.18   0
  20   2  11   15.73    4.37   0
  20   2  10    8.92    3.35   0
  20   2   9   28.07    4.49   0
  20   2   8    6.53    3.07   0
  20   2   7  117.26    7.13   0
  20   2   6  130.04    7.55   0
  20   2   5   21.42    3.90   0
  20   2   4  102.49    6.44   0
  20   2   3   14.99    3.36   0
  20   2   2    4.29    2.52   0
  20   2   1  205.77    8.31   0
  20   2   0  119.58    6.58   0
  22   2   0    6.42    2.85   0
  22   2   1   33.04    4.39   0
  22   2   2   20.37    3.92   0
  22   2   3   12.16    3.44   0
  22   2   4  122.03    7.41   0
  22   2   5    9.40    3.21   0
  22   2   6   12.41    3.44   0
  22   2   7   10.23    3.67   0
  22   2   8  283.69   11.57   0
  22   2   9   21.14    4.51   0
  24   2   3   -4.94    1.97   0
  24   2   2   -0.24    2.33   0
  24   2   1   17.72    3.85   0
  24   2   0    9.40    3.24   0
  23   3   0   -1.58    2.47   0
  23   3   1   62.19    6.01   0
  23   3   2   93.66    7.15   0
  23   3   3    1.62    3.02   0
  23   3   4    3.56    2.97   0
  21   3   9   29.53    4.96   0
  21   3   8    7.51    3.49   0
  21   3   7   28.14    4.93   0
  21   3   6    9.77    3.58   0
  21   3   5   24.82    4.50   0
  21   3   4    0.33    2.41   0
  21   3   3   67.75    5.85   0
  21   3   2   31.12    4.42   0
  21   3   1   12.74    3.58   0
  21   3   0    8.39    3.11   0
  19   3   0   47.54    4.93   0
  19   3   1   58.54    5.40   0
  19   3   2   52.92    5.08   0
  19   3   3   12.55    3.78   0
  19   3   4   20.47    3.85   0
  19   3   5    2.48    2.95   0
  19   3   6    1.91    3.05   0
  19   3   7   -1.15    3.01   0
  19   3   8  110.13    7.68   0
  19   3   9   10.37    3.77   0
  19   3  10   22.64    4.61   0
  19   3  11   19.56    4.39   0
  19   3  12    3.58    2.68   0
  19   3  13   95.99    7.82   0
  17   3  15    9.74    3.55   0
  17   3  14   85.16    7.00   0
  17   3  13    6.37    3.08   0
  17   3  12   59.32    5.93   0
  17   3  11   12.76    3.52   0
  17   3  10  125.22    7.70   0
  17   3   9   13.24    3.60   0
  17   3   8   54.11    5.63   0
  17   3   7  543.73   14.59   0
  17   3   6  121.66    7.53   0
  17   3   5  443.31   13.01   0
  17   3   4   76.40    6.17   0
  17   3   3   23.90    4.20   0
  17   3   2   14.16    3.59   0
  17   3   1  184.59    8.16   0
  17   3   0  248.09    9.31   0
  15   3   0    7.02    2.93   0
  15   3   1   19.96    3.65   0
  15   3   2  590.01   13.29   0
  15   3   3    3.69    2.99   0
  15   3   4   28.17    4.00   0
  15   3   5    1.30    2.63   0
  15   3   6   42.40    4.81   0
  15   3   7   10.17    3.45   0
  15   3   8   18.70    3.79   0
  15   3   9   21.83    3.97   0
  15   3  10  388.71   12.10   0
  15   3  11   29.53    4.38   0
  15   3  12  162.81    8.39   0
  15   3  13    4.19    3.19   0
  15   3  14   -0.65    3.01   0
  15   3  15   26.05    4.60   0
  15   3  16    3.28    3.04   0
  15   3  17   16.92    3.76   0
  15   3  18   20.74    4.18   0
  13   3  20    6.46    3.06   0
  13   3  19    2.67    2.87   0
  13   3  18    2.89    2.89   0
  13   3  17   39.47    4.90   0
  13   3  16   40.74    4.85   0
  13   3  15  105.32    6.91   0
  13   3  14   54.43    5.34   0
  13   3  13    0.17    2.52   0
  13   3  12   96.39    6.32   0
  13   3  11  319.56   10.56   0
  13   3  10   15.46    3.38   0
  13   3   9   12.51    3.41   0
  13   3   8   63.05    5.14   0
  13   3   7  414.54   11.56   0
  13   3   6   82.88    5.63   0
  13   3   5   49.58    4.77   0
  13   3   4   29.44    3.98   0
  13   3   3  139.08    6.57   0
  13   3   2   62.83    4.61   0
  13   3   1   98.02    5.49   0
  13   3   0   76.50    4.99   0
  11   3   0   26.21    2.97   0
  11   3   1   37.10    3.31   0
  11   3   2   32.09    3.38   0
  11   3   3   15.91    2.81   0
  11   3   4  209.54    7.15   0
  11   3   5  579.45   11.75   0
  11   3   6  607.23   12.23   0
  11   3   7   69.05    5.03   0
  11   3   8  163.74    7.31   0
  11   3   9  299.72    9.55   0
  11   3  10   55.78    4.80   0
  11   3  11  129.34    6.75   0
  11   3  12  192.84    8.28   0
  11   3  13   13.16    3.22   0
  11   3  14  184.46    8.13   0
  11   3  15    0.10    2.33   0
  11   3  16    0.51    2.35   0
  11   3  17   49.14    5.13   0
  11   3  18    0.18    2.90   0
  11   3  19  119.87    7.61   0
  11   3  20   99.92    7.19   0
  11   3  21    2.99    2.91   0
   9   3  23  142.13    8.44   0
   9   3  22    5.88    3.28   0
   9   3  21   22.18    4.23   0
   9   3  20   13.05    3.33   0
   9   3  19    5.72    2.81   0
   9   3  18   43.76    4.72   0
   9   3  17   21.68    3.82   0
   9   3  16    0.47    2.53   0
   9   3  15  492.37   12.77   0
   9   3  14   17.85    3.67   0
   9   3  13   12.49    2.95   0
   9   3  12   33.37    3.97   0
   9   3  11   70.44    5.00   0
   9   3  10   81.86    5.30   0
   9   3   9  168.06    6.69   0
   9   3   8  961.48   14.62   0
   9   3   7   16.51    2.90   0
   9   3   6  557.66   10.75   0
   9   3   5   48.92    3.64   0
   9   3   4   -1.17    1.79   0
   9   3   3   46.11    3.40   0
   9   3   2  132.73    4.96   0
   9   3   1  154.64    5.17   0
   9   3   0  352.70    7.48   0
   7   3   0   58.64    3.28   0
   7   3   1 1572.18   14.19   0
   7   3   2  451.60    7.92   0
   7   3   3  610.21    9.29   0
   7   3   4   16.54    2.31   0
   7   3   5 1773.89   16.18   0
   7   3   6  491.15    9.30   0
   7   3   7  275.52    7.38   0
   7   3   8  900.51   13.12   0
   7   3   9 1207.91   15.59   0
   7   3  10  482.40   10.39   0
   7   3  11    4.32    2.32   0
   7   3  12    1.28    2.14   0
   7   3  13   13.22    3.11   0
   7   3  14  618.61   13.47   0
   7   3  15  152.05    7.35   0
   7   3  16   40.71    4.46   0
   7   3  17   12.90    3.31   0
   7   3  18   81.78    5.89   0
   7   3  19    2.88    2.62   0
   7   3  20   32.10    4.33   0
   7   3  21  288.43   10.80   0
   7   3  22   13.41    3.64   0
   7   3  23   78.08    6.51   0
   7   3  24    7.80    3.41   0
   5   3  25    4.30    3.03   0
   5   3  24  198.71    9.52   0
   5   3  23   80.83    6.53   0
   5   3  22  306.93   11.16   0
   5   3  21  245.07    9.91   0
   5   3  20   95.38    6.57   0
   5   3  19    5.79    3.17   0
   5   3  18  284.31    9.67   0
   5   3  17    9.73    2.71   0
   5   3  16    8.64    2.92   0
   5   3  15  223.75    8.04   0
   5   3  14  180.58    7.15   0
   5   3  13   59.87    4.32   0
   5   3  12   64.76    4.36   0
   5   3  11  174.35    6.26   0
   5   3  10   -0.56    1.78   0
   5   3   9  171.22    5.85   0
   5   3   8  745.54   11.21   0
   5   3   7   74.74    3.85   0
   5   3   6 1153.82   12.56   0
   5   3   5   64.93    3.43   0
   5   3   4  238.47    5.76   0
   5   3   3  259.52    5.85   0
   5   3   2 2574.39   16.65   0
   5   3   1  143.89    4.31   0
   5   3   0   48.39    2.88   0
   3   3   0   63.08    3.00   0
   3   3   1 1510.60   12.14   0
   3   3   2  673.16    8.17   0
   3   3   3  248.44    5.25   0
   3   3   4   40.31    2.58   0
   3   3   5   18.56    2.18   0
   3   3   6   46.78    2.95   0
   3   3   7   72.84    3.58   0
   3   3   8  281.55    6.47   0
   3   3   9  241.28    6.44   0
   3   3  10    7.57    2.16   0
   3   3  11    7.24    2.25   0
   3   3  12    5.60    2.21   0
   3   3  13  485.70   10.26   0
   3   3  14   42.43    3.85   0
   3   3  15   30.62    3.63   0
   3   3  16   77.35    5.04   0
   3   3  17   95.01    5.68   0
   3   3  18    8.23    3.00   0
   3   3  19  237.82    8.86   0
   3   3  20   33.24    4.16   0
   3   3  21  263.11    9.72   0
   3   3  22    2.88    2.81   0
   3   3  23    2.19    2.85   0
   3   3  24  111.62    7.05   0
   3   3  25  150.08    8.26   0
   3   3  26    2.36    2.89   0
   1   3  26   10.40    3.20   0
   1   3  25   70.34    5.67   0
   1   3  24    3.62    2.76   0
   1   3  23   12.64    3.22   0
   1   3  22  133.39    7.32   0
   1   3  21  121.45    6.73   0
   1   3  20   20.05    3.61   0
   1   3  19  199.92    8.00   0
   1   3  18  266.37    8.82   0
   1   3  17    1.41    2.30   0
   1   3  16  406.73    9.98   0
   1   3  15   13.46    2.69   0
   1   3  14  299.73    8.14   0
   1   3  13  204.08    6.66   0
   1   3  12  221.40    6.67   0
   1   3  11  149.13    5.33   0
   1   3  10  126.00    4.85   0
   1   3   9  278.64    6.43   0
   1   3   8   32.09    2.64   0
   1   3   7  919.39   10.57   0
   1   3   6 1158.40   11.15   0
   1   3   5   10.55    1.79   0
   1   3   4   65.12    2.97   0
   1   3   3  166.35    4.33   0
   1   3   2 1077.84   10.11   0
   1   3   1 2251.41   14.42   0
   1   3   0 1094.66   10.33   0
  -1   3   1  135.20    4.04   0
  -1   3   2   85.64    3.40   0
  -1   3   3    1.54    1.61   0
  -1   3   4 2092.03   14.36   0
  -1   3   5  114.42    3.74   0
  -1   3   6  271.61    5.59   0
  -1   3   7  602.50    8.61   0
  -1   3   8   39.44    2.86   0
  -1   3   9  610.42    9.46   0
  -1   3  10 1790.99   16.23   0
  -1   3  11  562.29    9.75   0
  -1   3  12    2.13    1.78   0
  -1   3  13   83.78    4.47   0
  -1   3  14   -2.62    1.75   0
  -1   3  15  210.03    7.00   0
  -1   3  16  215.63    7.36   0
  -1   3  17  732.53   13.45   0
  -1   3  18  452.99   11.02   0
  -1   3  19   20.24    3.34   0
  -1   3  20  277.06    9.44   0
  -1   3  21   70.04    5.26   0
  -1   3  22   61.98    5.24   0
  -1   3  23   93.18    6.19   0
  -1   3  24    2.89    2.66   0
  -1   3  25  112.79    7.16   0
  -1   3  26   37.37    4.77   0
  -1   3  27   19.88    3.88   0
  -3   3  27    8.33    3.12   0
  -3   3  26   37.13    4.73   0
  -3   3  25  131.67    7.57   0
  -3   3  24    0.52    2.53   0
  -3   3  23  226.54    9.38   0
  -3   3  22   91.09    6.04   0
  -3   3  21   -1.35    2.20   0
  -3   3  20  287.47    9.43   0
  -3   3  19  165.78    7.15   0
  -3   3  18    2.75    2.43   0
  -3   3  17  930.72   14.93   0
  -3   3  16   59.26    4.27   0
  -3   3  15    3.16    2.06   0
  -3   3  14  199.00    6.54   0
  -3   3  13   67.09    4.02   0
  -3   3  12  175.04    5.78   0
  -3   3  11  580.34    9.83   0
  -3   3  10    1.09    1.73   0
  -3   3   9   83.47    3.90   0
  -3   3   8  142.11    4.83   0
  -3   3   7 2074.85   16.32   0
  -3   3   6 2344.24   16.65   0
  -3   3   5    1.84    1.61   0
  -3   3   4   58.15    3.04   0
  -3   3   3  915.52    9.94   0
  -3   3   2   97.30    3.59   0
  -3   3   1 2323.94   15.38   0
  -5   3   1  353.55    6.56   0
  -5   3   2  454.30    7.46   0
  -5   3   3    7.54    1.92   0
  -5   3   4  190.06    4.95   0
  -5   3   5    3.04    1.66   0
  -5   3   6   69.19    3.23   0
  -5   3   7   18.84    2.12   0
  -5   3   8   20.00    2.33   0
  -5   3   9   57.52    3.53   0
  -5   3  10   98.08    4.27   0
  -5   3  11  136.53    5.09   0
  -5   3  12  108.45    4.76   0
  -5   3  13   14.23    2.49   0
  -5   3  14  866.35   13.07   0
  -5   3  15  308.65    8.27   0
  -5   3  16  310.06    8.59   0
  -5   3  17   52.09    4.18   0
  -5   3  18  272.67    8.58   0
  -5   3  19   81.33    5.34   0
  -5   3  20  293.71    9.45   0
  -5   3  21    5.20    2.61   0
  -5   3  22   -3.40    2.01   0
  -5   3  23  321.77   10.73   0
  -5   3  24    2.96    2.55   0
  -5   3  25   33.44    4.51   0
  -5   3  26   22.03    4.07   0
  -5   3  27   45.93    5.01   0
  -7   3  27   55.25    5.65   0
  -7   3  26    7.96    2.93   0
  -7   3  25   18.86    3.51   0
  -7   3  24  101.64    6.65   0
  -7   3  23  183.99    8.43   0
  -7   3  22   23.80    3.81   0
  -7   3  21   28.43    3.69   0
  -7   3  20    1.57    2.13   0
  -7   3  19   58.57    4.71   0
  -7   3  18    2.94    2.23   0
  -7   3  17  189.62    7.18   0
  -7   3  16  113.72    5.57   0
  -7   3  15  146.65    6.09   0
  -7   3  14  274.45    7.86   0
  -7   3  13   13.90    2.45   0
  -7   3  12   17.33    2.58   0
  -7   3  11   49.59    3.53   0
  -7   3  10   12.80    2.17   0
  -7   3   9    1.06    1.68   0
  -7   3   8  811.12   10.57   0
  -7   3   7   23.31    2.30   0
  -7   3   6  359.69    6.91   0
  -7   3   5   24.74    2.50   0
  -7   3   4  483.42    8.03   0
  -7   3   3 2061.96   15.98   0
  -7   3   2   44.91    2.88   0
  -7   3   1  597.54    8.64   0
  -9   3   1  449.79    8.09   0
  -9   3   2  678.54    9.84   0
  -9   3   3  850.50   10.99   0
  -9   3   4   58.90    3.47   0
  -9   3   5  325.67    7.00   0
  -9   3   6   -0.19    1.61   0
  -9   3   7   41.18    2.96   0
  -9   3   8  643.14    9.92   0
  -9   3   9  288.14    6.89   0
  -9   3  10    1.70    1.79   0
  -9   3  11  355.99    8.28   0
  -9   3  12   22.91    2.84   0
  -9   3  13   42.86    3.52   0
  -9   3  14  458.67   10.30   0
  -9   3  15  644.63   12.32   0
  -9   3  16  330.40    9.23   0
  -9   3  17   29.32    3.53   0
  -9   3  18  119.65    6.16   0
  -9   3  19   15.62    3.04   0
  -9   3  20    4.35    2.28   0
  -9   3  21   56.38    4.90   0
  -9   3  22   34.75    4.25   0
  -9   3  23  127.59    7.14   0
  -9   3  24   -2.62    2.21   0
  -9   3  25   -2.01    1.81   0
  -9   3  26   14.05    3.66   0
 -11   3  26   62.76    5.94   0
 -11   3  25    2.70    2.91   0
 -11   3  24   25.02    4.07   0
 -11   3  23  155.96    8.02   0
 -11   3  22   42.21    4.60   0
 -11   3  21   23.05    3.69   0
 -11   3  20   30.85    3.94   0
 -11   3  19  303.21    9.76   0
 -11   3  18  136.53    6.70   0
 -11   3  17  129.68    6.47   0
 -11   3  16  171.35    7.09   0
 -11   3  15  426.69   10.53   0
 -11   3  14  297.67    8.52   0
 -11   3  13   22.32    3.00   0
 -11   3  12  113.99    5.33   0
 -11   3  11  766.32   12.37   0
 -11   3  10  749.33   12.08   0
 -11   3   9    2.52    1.73   0
 -11   3   8   25.10    2.67   0
 -11   3   7   11.93    2.19   0
 -11   3   6  638.53   10.34   0
 -11   3   5   61.87    3.58   0
 -11   3   4   11.06    2.14   0
 -11   3   3   54.21    3.45   0
 -11   3   2  464.12    8.76   0
 -11   3   1  133.12    5.03   0
 -13   3   1 1384.70   15.99   0
 -13   3   2  114.54    5.13   0
 -13   3   3  577.37   10.46   0
 -13   3   4   22.82    2.59   0
 -13   3   5   54.30    3.55   0
 -13   3   6  374.70    8.53   0
 -13   3   7   56.83    3.82   0
 -13   3   8  397.50    8.98   0
 -13   3   9  201.11    6.59   0
 -13   3  10   18.72    2.50   0
 -13   3  11  126.76    5.66   0
 -13   3  12    2.97    1.98   0
 -13   3  13   32.08    3.41   0
 -13   3  14   90.93    5.05   0
 -13   3  15  115.98    5.87   0
 -13   3  16  199.75    7.65   0
 -13   3  17   52.60    4.69   0
 -13   3  18   37.83    4.22   0
 -13   3  19  132.46    7.12   0
 -13   3  20   20.48    3.66   0
 -13   3  21   86.82    5.95   0
 -13   3  22   14.03    3.29   0
 -13   3  23   42.39    4.77   0
 -13   3  24    5.27    2.68   0
 -13   3  25   52.67    5.22   0
 -15   3  24   -3.32    2.43   0
 -15   3  23   28.45    4.27   0
 -15   3  22   21.65    3.91   0
 -15   3  21   57.43    5.33   0
 -15   3  20   -0.47    2.23   0
 -15   3  19    6.04    2.71   0
 -15   3  18    0.03    2.18   0
 -15   3  17   26.81    3.58   0
 -15   3  16    2.41    2.25   0
 -15   3  15   17.92    3.07   0
 -15   3  14   65.37    4.82   0
 -15   3  13  102.91    5.60   0
 -15   3  12    2.96    2.16   0
 -15   3  11   67.46    4.63   0
 -15   3  10  182.75    6.86   0
 -15   3   9   41.39    3.72   0
 -15   3   8  126.34    5.71   0
 -15   3   7   83.36    4.73   0
 -15   3   6   18.00    2.70   0
 -15   3   5    4.06    1.84   0
 -15   3   4  270.99    7.70   0
 -15   3   3  102.04    5.03   0
 -15   3   2    7.03    2.24   0
 -15   3   1   56.39    3.91   0
 -17   3   1  619.02   12.32   0
 -17   3   2   75.37    4.75   0
 -17   3   3  138.30    6.20   0
 -17   3   4   71.53    4.53   0
 -17   3   5  184.11    6.96   0
 -17   3   6    0.82    1.86   0
 -17   3   7   84.55    4.98   0
 -17   3   8  176.18    7.04   0
 -17   3   9    9.77    2.62   0
 -17   3  10    0.09    1.89   0
 -17   3  11   37.12    3.92   0
 -17   3  12  114.98    6.21   0
 -17   3  13   41.13    4.14   0
 -17   3  14    1.69    2.36   0
 -17   3  15    3.55    2.04   0
 -17   3  16   68.86    5.19   0
 -17   3  17  146.78    7.34   0
 -17   3  18   60.09    5.21   0
 -17   3  19   84.11    5.92   0
 -17   3  20   17.33    3.34   0
 -17   3  21    4.65    2.61   0
 -17   3  22    8.75    2.99   0
 -19   3  20   10.11    3.20   0
 -19   3  19    6.15    2.93   0
 -19   3  18    3.03    2.72   0
 -19   3  17  129.35    7.25   0
 -19   3  16   33.19    4.23   0
 -19   3  15   19.88    3.51   0
 -19   3  14  190.13    8.32   0
 -19   3  13   31.24    4.01   0
 -19   3  12   20.87    3.58   0
 -19   3  11    3.67    2.60   0
 -19   3  10   22.18    3.38   0
 -19   3   9   63.47    4.90   0
 -19   3   8   39.07    3.97   0
 -19   3   7   33.60    3.83   0
 -19   3   6   79.68    5.16   0
 -19   3   5    0.45    2.02   0
 -19   3   4   85.24    5.36   0
 -19   3   3  147.48    6.77   0
 -19   3   2   16.86    3.04   0
 -19   3   1  202.89    7.77   0
 -21   3   1    9.14    2.58   0
 -21   3   2   70.97    5.22   0
 -21   3   3    2.41    2.18   0
 -21   3   4    1.23    2.19   0
 -21   3   5   14.02    2.85   0
 -21   3   6  147.15    7.05   0
 -21   3   7   36.80    4.03   0
 -21   3   8    2.39    2.11   0
 -21   3   9   38.40    4.24   0
 -21   3  10   19.72    3.41   0
 -21   3  11   79.59    6.03   0
 -21   3  12   13.46    3.16   0
 -21   3  13   42.69    4.62   0
 -21   3  14    5.89    2.85   0
 -21   3  15   10.91    2.77   0
 -21   3  16    5.27    2.74   0
 -21   3  17  138.81    7.82   0
 -23   3  13    3.80    2.92   0
 -23   3  12    3.07    2.41   0
 -23   3  11   42.60    4.94   0
 -23   3  10   14.60    3.51   0
 -23   3   9    0.40    2.32   0
 -23   3   8   50.78    4.61   0
 -23   3   7    2.37    2.49   0
 -23   3   6   49.74    4.86   0
 -23   3   5   30.11    3.99   0
 -23   3   4    0.33    2.00   0
 -23   3   3  274.52   10.06   0
 -23   3   2    2.77    2.54   0
 -23   3   1   40.71    4.51   0
 -22   4   1   13.56    2.85   0
 -22   4   2    0.70    2.14   0
 -22   4   3    1.00    2.18   0
 -22   4   4   18.69    3.42   0
 -22   4   5   58.47    5.06   0
 -22   4   6   20.39    3.64   0
 -22   4   7    1.04    2.39   0
 -22   4   8    5.79    2.13   0
 -22   4   9   -2.91    2.31   0
 -22   4  10   40.44    4.61   0
 -22   4  11   11.22    2.94   0
 -22   4  12   30.68    4.41   0
 -22   4  13   29.60    4.46   0
 -20   4  17    1.96    2.33   0
 -20   4  16    4.16    2.77   0
 -20   4  15   44.82    4.96   0
 -20   4  14   19.89    3.63   0
 -20   4  13    4.53    2.42   0
 -20   4  12   -0.08    2.02   0
 -20   4  11   18.82    3.43   0
 -20   4  10   38.88    4.34   0
 -20   4   9   22.15    3.39   0
 -20   4   8   37.15    4.08   0
 -20   4   7    7.89    2.44   0
 -20   4   6   26.96    3.66   0
 -20   4   5   23.62    3.54   0
 -20   4   4   11.43    2.99   0
 -20   4   3    4.94    2.27   0
 -20   4   2  123.83    6.66   0
 -20   4   1   -3.76    2.00   0
 -18   4   1    4.50    2.25   0
 -18   4   2   12.66    2.73   0
 -18   4   3  106.79    5.97   0
 -18   4   4  197.39    7.83   0
 -18   4   5  273.93    9.27   0
 -18   4   6    0.25    2.26   0
 -18   4   7  291.13    9.30   0
 -18   4   8   39.05    4.03   0
 -18   4   9   -3.97    1.74   0
 -18   4  10   60.54    4.92   0
 -18   4  11    3.37    2.13   0
 -18   4  12  159.51    7.75   0
 -18   4  13    4.48    2.38   0
 -18   4  14   -0.89    2.17   0
 -18   4  15    0.33    2.14   0
 -18   4  16   12.48    3.05   0
 -18   4  17    3.09    2.52   0
 -18   4  18   14.51    3.02   0
 -18   4  19   88.50    6.34   0
 -18   4  20    3.71    2.67   0
 -16   4  21   24.92    4.18   0
 -16   4  20    4.57    2.66   0
 -16   4  19  168.15    8.07   0
 -16   4  18    5.42    2.62   0
 -16   4  17   11.52    3.03   0
 -16   4  16   16.53    3.24   0
 -16   4  15   59.39    4.94   0
 -16   4  14   75.61    5.33   0
 -16   4  13   65.76    5.03   0
 -16   4  12  203.11    8.01   0
 -16   4  11   98.37    5.67   0
 -16   4  10    2.86    2.16   0
 -16   4   9   50.11    4.10   0
 -16   4   8   52.80    4.16   0
 -16   4   7   12.55    2.61   0
 -16   4   6   -1.35    1.58   0
 -16   4   5   53.49    4.21   0
 -16   4   4   16.76    2.99   0
 -16   4   3   33.62    3.47   0
 -16   4   2  104.93    5.65   0
 -16   4   1   20.94    3.05   0
 -14   4   1    0.27    1.75   0
 -14   4   2   44.26    3.72   0
 -14   4   3   93.65    5.03   0
 -14   4   4   23.06    2.89   0
 -14   4   5  100.13    5.17   0
 -14   4   6    2.69    1.85   0
 -14   4   7  355.46    9.11   0
 -14   4   8    2.96    2.07   0
 -14   4   9   -0.59    1.86   0
 -14   4  10  164.35    6.62   0
 -14   4  11    2.75    2.01   0
 -14   4  12   85.64    5.28   0
 -14   4  13   23.57    3.37   0
 -14   4  14    5.16    2.28   0
 -14   4  15  137.65    6.61   0
 -14   4  16    8.55    2.75   0
 -14   4  17   -0.99    1.94   0
 -14   4  18   51.86    4.81   0
 -14   4  19  132.40    7.28   0
 -14   4  20   81.10    6.07   0
 -14   4  21   88.93    6.36   0
 -14   4  22   21.51    3.74   0
 -14   4  23   14.77    3.88   0
 -12   4  24    1.27    2.46   0
 -12   4  23    8.01    2.91   0
 -12   4  22   93.85    6.63   0
 -12   4  21  562.08   14.34   0
 -12   4  20    1.78    2.75   0
 -12   4  19   99.93    6.14   0
 -12   4  18   66.33    5.18   0
 -12   4  17    2.54    2.26   0
 -12   4  16  192.68    7.93   0
 -12   4  15  112.67    5.88   0
 -12   4  14   32.66    3.65   0
 -12   4  13  375.98    9.72   0
 -12   4  12  114.89    5.64   0
 -12   4  11    4.52    1.95   0
 -12   4  10   25.88    3.08   0
 -12   4   9   13.13    2.40   0
 -12   4   8    2.85    1.97   0
 -12   4   7  112.31    5.11   0
 -12   4   6   98.82    5.03   0
 -12   4   5   45.21    3.58   0
 -12   4   4   43.47    3.58   0
 -12   4   3  735.22   12.19   0
 -12   4   2  138.22    5.59   0
 -12   4   1   16.91    2.53   0
 -10   4   1   96.69    4.53   0
 -10   4   2  550.77   10.02   0
 -10   4   3  201.32    6.24   0
 -10   4   4  149.47    5.48   0
 -10   4   5   20.08    2.70   0
 -10   4   6  825.79   12.60   0
 -10   4   7  221.27    6.63   0
 -10   4   8   15.53    2.34   0
 -10   4   9   85.62    4.42   0
 -10   4  10   34.88    3.11   0
 -10   4   9   81.12    4.29   0
 -10   4  10   33.57    3.13   0
 -10   4  11   51.82    3.83   0
 -10   4  12  265.31    7.85   0
 -10   4  13  234.71    7.62   0
 -10   4  14   29.42    3.46   0
 -10   4  15    0.65    2.16   0
 -10   4  16    6.02    2.63   0
 -10   4  17    7.63    2.49   0
 -10   4  18  219.07    8.51   0
 -10   4  19   72.45    5.34   0
 -10   4  20    3.15    2.35   0
 -10   4  21  271.76   10.00   0
 -10   4  22   12.05    3.26   0
 -10   4  23   43.15    4.77   0
 -10   4  24   35.34    4.56   0
 -10   4  25    4.81    2.61   0
  -8   4  25    1.99    2.60   0
  -8   4  24   -3.53    2.21   0
  -8   4  23    5.83    2.80   0
  -8   4  22    2.18    2.50   0
  -8   4  21  320.32   10.65   0
  -8   4  20   23.53    3.80   0
  -8   4  19   -1.10    2.11   0
  -8   4  18    5.37    2.51   0
  -8   4  17  250.26    8.62   0
  -8   4  16    1.82    2.03   0
  -8   4  15   -0.21    2.08   0
  -8   4  14   18.05    3.01   0
  -8   4  13    0.87    2.00   0
  -8   4  12  640.85   11.85   0
  -8   4  11  212.59    6.69   0
  -8   4  10   89.55    4.59   0
  -8   4   9  166.81    5.65   0
  -8   4   8   19.34    2.42   0
  -8   4   7  170.55    5.74   0
  -8   4   6    1.29    1.78   0
  -8   4   5 1316.50   14.90   0
  -8   4   4   85.27    4.23   0
  -8   4   3 1043.63   12.99   0
  -8   4   2  299.49    7.35   0
  -8   4   1    7.90    1.95   0
  -6   4   1  107.85    4.46   0
  -6   4   2 1193.21   13.40   0
  -6   4   3   60.97    3.70   0
  -6   4   4  381.42    8.07   0
  -6   4   5   57.21    3.63   0
  -6   4   6   -0.05    1.55   0
  -6   4   7  264.79    6.72   0
  -6   4   8    8.30    1.94   0
  -6   4   9  329.13    7.68   0
  -6   4  10  289.60    7.62   0
  -6   4  11   86.95    4.66   0
  -6   4  12   11.06    2.42   0
  -6   4  13  238.12    7.52   0
  -6   4  14    8.70    2.42   0
  -6   4  15  291.35    8.65   0
  -6   4  16   57.11    4.42   0
  -6   4  17  113.30    5.93   0
  -6   4  18   48.71    4.50   0
  -6   4  19  190.19    7.92   0
  -6   4  20  168.93    7.70   0
  -6   4  21   90.17    6.02   0
  -6   4  22   93.17    6.16   0
  -6   4  23   55.78    5.32   0
  -6   4  24   74.82    5.87   0
  -6   4  25  104.60    7.07   0
  -6   4  26   11.31    3.23   0
  -4   4  26   48.36    5.61   0
  -4   4  25  258.66   10.68   0
  -4   4  24   53.53    5.24   0
  -4   4  23    3.32    2.74   0
  -4   4  22    9.97    2.77   0
  -4   4  21   28.85    3.94   0
  -4   4  20   84.33    5.76   0
  -4   4  19   82.62    5.58   0
  -4   4  18  111.14    6.05   0
  -4   4  17  348.45    9.75   0
  -4   4  16  111.25    5.75   0
  -4   4  15    6.52    2.30   0
  -4   4  14  129.20    5.80   0
  -4   4  13  332.17    8.62   0
  -4   4  12    9.65    2.31   0
  -4   4  11   74.10    4.38   0
  -4   4  10 1197.02   14.80   0
  -4   4   9    8.11    2.07   0
  -4   4   8   72.23    3.73   0
  -4   4   7   54.97    3.46   0
  -4   4   6    3.83    1.89   0
  -4   4   5 1458.85   14.59   0
  -4   4   4   42.85    3.09   0
  -4   4   3    5.81    1.92   0
  -4   4   2   78.14    3.78   0
  -4   4   1  240.04    6.07   0
  -2   4   1  880.78   10.87   0
  -2   4   2   20.58    2.46   0
  -2   4   3  764.47   10.32   0
  -2   4   4  703.37    9.99   0
  -2   4   5  551.13    9.02   0
  -2   4   6   10.07    2.01   0
  -2   4   7   55.25    3.23   0
  -2   4   8  161.42    5.09   0
  -2   4   9   97.96    4.42   0
  -2   4  10  157.77    5.56   0
  -2   4  11  198.51    6.48   0
  -2   4  12   34.61    3.30   0
  -2   4  13    0.75    2.00   0
  -2   4  14  112.53    5.54   0
  -2   4  15  317.02    8.78   0
  -2   4  16  176.76    7.07   0
  -2   4  17   86.71    5.26   0
  -2   4  18   39.73    4.06   0
  -2   4  19  713.11   14.59   0
  -2   4  20   23.73    3.74   0
  -2   4  21   73.81    5.68   0
  -2   4  22    0.70    2.49   0
  -2   4  23  250.41    9.91   0
  -2   4  24   87.75    6.46   0
  -2   4  25  162.28    8.78   0
  -2   4  26   83.99    6.90   0
   0   4  25   10.82    3.32   0
   0   4  24   30.28    4.49   0
   0   4  23    5.16    2.71   0
   0   4  22   42.67    4.81   0
   0   4  21    2.05    2.39   0
   0   4  20   78.27    5.63   0
   0   4  19  330.51   10.30   0
   0   4  18    1.33    2.31   0
   0   4  17   23.63    3.36   0
   0   4  16  233.73    8.03   0
   0   4  15   34.90    3.61   0
   0   4  14  276.59    8.17   0
   0   4  13   36.51    3.50   0
   0   4  12  111.67    5.28   0
   0   4  11  416.63    8.85   0
   0   4  10  139.67    5.22   0
   0   4   9  158.13    5.43   0
   0   4   8    9.16    1.95   0
   0   4   7   26.59    2.54   0
   0   4   6 1564.64   14.36   0
   0   4   5   57.64    3.38   0
   0   4   4  320.62    6.70   0
   0   4   3   70.69    3.45   0
   0   4   2    8.50    1.97   0
   0   4   1  616.20    9.18   0
   0   4   0 1987.26   15.96   0
   2   4   0   15.45    2.18   0
   2   4   1  942.39   11.03   0
   2   4   2  656.97    9.26   0
   2   4   3 1771.06   15.08   0
   2   4   4    5.78    1.77   0
   2   4   5  791.89   10.25   0
   2   4   6   47.19    3.12   0
   2   4   7 1466.66   14.47   0
   2   4   8  132.03    5.02   0
   2   4   9  230.95    6.52   0
   2   4  10  178.73    6.00   0
   2   4  11   12.02    2.35   0
   2   4  12  350.44    8.85   0
   2   4  13   11.69    2.68   0
   2   4  14   98.13    5.51   0
   2   4  15  230.37    7.89   0
   2   4  16    9.21    2.75   0
   2   4  17    0.94    2.19   0
   2   4  18    9.35    2.90   0
   2   4  19  241.96    8.97   0
   2   4  20   42.55    4.56   0
   2   4  21   14.00    3.46   0
   2   4  22    4.53    2.72   0
   2   4  23    1.92    2.70   0
   2   4  24   11.70    3.12   0
   2   4  25    8.81    3.06   0
   4   4  24    7.46    3.19   0
   4   4  23   28.01    4.48   0
   4   4  22    7.56    2.97   0
   4   4  21  128.45    7.41   0
   4   4  20   14.82    3.79   0
   4   4  19  464.53   12.72   0
   4   4  18    3.30    2.53   0
   4   4  17    7.96    2.54   0
   4   4  16   13.28    2.72   0
   4   4  15   21.75    3.38   0
   4   4  14   -3.40    1.97   0
   4   4  13  496.22   11.09   0
   4   4  12   95.30    5.22   0
   4   4  11   80.32    4.75   0
   4   4  10  623.18   10.98   0
   4   4   9   77.76    4.19   0
   4   4   8   56.40    3.60   0
   4   4   7    7.17    2.04   0
   4   4   6  394.53    8.06   0
   4   4   5   30.93    2.66   0
   4   4   4    6.23    1.81   0
   4   4   3  236.79    5.92   0
   4   4   2   23.07    2.44   0
   4   4   1   12.86    2.07   0
   4   4   0   47.30    3.10   0
   6   4   0  316.27    7.04   0
   6   4   1    5.70    1.90   0
   6   4   2  326.87    7.11   0
   6   4   3 1214.81   13.74   0
   6   4   4   43.81    3.24   0
   6   4   5    2.89    1.79   0
   6   4   6   22.62    2.67   0
   6   4   7  107.65    4.83   0
   6   4   8   17.61    2.67   0
   6   4   9   91.37    4.70   0
   6   4  10  414.22    9.78   0
   6   4  11  107.95    5.65   0
   6   4  12  281.16    8.64   0
   6   4  13    1.52    2.47   0
   6   4  14  266.32    8.90   0
   6   4  15  344.05   10.27   0
   6   4  16    4.79    2.66   0
   6   4  17    6.42    2.97   0
   6   4  18  634.13   14.91   0
   6   4  19  119.69    7.19   0
   6   4  20   34.35    4.42   0
   6   4  21   43.88    5.20   0
   6   4  22    0.12    2.91   0
   6   4  23  128.89    8.30   0
   8   4  22    0.71    2.83   0
   8   4  21  244.13   10.82   0
   8   4  20   18.96    4.12   0
   8   4  19  163.82    8.60   0
   8   4  18    4.87    2.94   0
   8   4  17  125.04    7.50   0
   8   4  16   16.59    3.41   0
   8   4  15    2.12    2.63   0
   8   4  14    1.86    2.74   0
   8   4  13  280.67    9.32   0
   8   4  12  339.05    9.90   0
   8   4  11   99.67    5.65   0
   8   4  10   58.27    4.38   0
   8   4   9   36.80    3.68   0
   8   4   8   17.77    2.90   0
   8   4   7    6.49    2.21   0
   8   4   6   23.12    2.73   0
   8   4   5   92.89    4.63   0
   8   4   4  359.75    8.39   0
   8   4   3 2225.28   19.50   0
   8   4   2    2.90    1.88   0
   8   4   1  350.32    8.01   0
   8   4   0   10.83    2.28   0
  10   4   0    3.28    1.81   0
  10   4   1   41.87    3.32   0
  10   4   2  533.83   10.35   0
  10   4   3  151.07    5.88   0
  10   4   4  299.44    8.23   0
  10   4   5    1.50    2.19   0
  10   4   6   40.89    3.85   0
  10   4   7   80.43    5.07   0
  10   4   8  107.69    5.74   0
  10   4   9   21.62    3.30   0
  10   4  10  114.31    6.11   0
  10   4  11   16.82    3.17   0
  10   4  12   76.30    5.60   0
  10   4  13    6.84    2.97   0
  10   4  14   37.97    4.78   0
  10   4  15   19.42    3.79   0
  10   4  16   37.91    4.87   0
  10   4  17  107.94    7.00   0
  10   4  18   33.84    4.53   0
  10   4  19    6.63    3.21   0
  10   4  20    0.70    2.75   0
  10   4  21   23.03    4.62   0
  12   4  19    1.86    3.13   0
  12   4  18   15.49    3.73   0
  12   4  17  151.44    8.63   0
  12   4  16   48.99    5.36   0
  12   4  15   14.88    3.71   0
  12   4  14    5.29    2.81   0
  12   4  13   52.27    5.55   0
  12   4  12    0.83    3.06   0
  12   4  11  203.04    8.95   0
  12   4  10  132.29    7.17   0
  12   4   9    7.58    2.66   0
  12   4   8   83.34    5.75   0
  12   4   7   -0.82    2.03   0
  12   4   6   37.77    4.08   0
  12   4   5  880.18   15.26   0
  12   4   4  152.20    6.72   0
  12   4   3  542.21   11.78   0
  12   4   2  490.25   11.08   0
  12   4   1  584.83   11.43   0
  12   4   0   65.02    4.41   0
  14   4   0   12.75    2.95   0
  14   4   1   88.27    5.61   0
  14   4   2   -0.62    2.15   0
  14   4   3    3.02    2.50   0
  14   4   4   44.42    4.59   0
  14   4   5   40.35    4.37   0
  14   4   6   98.86    6.13   0
  14   4   7   61.15    5.46   0
  14   4   8    4.31    3.09   0
  14   4   9   46.86    4.58   0
  14   4  10   22.87    4.18   0
  14   4  11  109.47    7.31   0
  14   4  12   11.15    3.49   0
  14   4  13    2.61    2.96   0
  14   4  14   68.58    6.23   0
  14   4  15   40.87    5.22   0
  14   4  16   26.82    4.57   0
  14   4  17  213.94   10.40   0
  16   4  15    5.10    3.38   0
  16   4  14   32.79    5.14   0
  16   4  13   17.91    3.98   0
  16   4  12   27.45    4.46   0
  16   4  11   10.70    3.53   0
  16   4  10   56.97    5.89   0
  16   4   9   64.09    6.06   0
  16   4   8  151.36    8.59   0
  16   4   7   49.56    5.63   0
  16   4   6  203.84    9.73   0
  16   4   5  105.77    7.16   0
  16   4   4  132.17    7.66   0
  16   4   3   18.58    3.57   0
  16   4   2   28.43    4.01   0
  16   4   1  217.20    8.90   0
  16   4   0   68.94    5.53   0
  18   4   0    1.12    3.04   0
  18   4   1  712.65   16.90   0
  18   4   2    6.53    3.60   0
  18   4   3  380.96   13.19   0
  18   4   4  119.49    7.76   0
  18   4   5   55.46    6.07   0
  18   4   6    5.64    3.31   0
  18   4   7    0.74    2.85   0
  18   4   8    9.80    3.43   0
  18   4   9   29.42    4.97   0
  18   4  10   33.77    5.23   0
  18   4  11    6.17    3.30   0
  18   4  12   90.32    7.14   0
  20   4   9    9.62    3.87   0
  20   4   8    7.16    3.21   0
  20   4   7    6.02    3.12   0
  20   4   6   50.43    6.04   0
  20   4   5    6.71    3.60   0
  20   4   4   41.11    5.46   0
  20   4   3   15.50    4.05   0
  20   4   2    8.00    3.55   0
  20   4   1    9.15    3.60   0
  20   4   0   21.21    4.50   0
  22   4   0    5.34    3.37   0
  22   4   1  202.67   10.60   0
  22   4   2    8.03    3.56   0
  22   4   3  156.45    9.99   0
  22   4   4    0.61    3.49   0
  21   5   3   12.77    4.22   0
  21   5   2    0.65    3.09   0
  21   5   1    5.77    3.81   0
  21   5   0    0.29    2.78   0
  19   5   0    1.26    2.97   0
  19   5   1   28.54    4.61   0
  19   5   2   74.26    6.49   0
  19   5   3    8.85    3.47   0
  19   5   4   19.24    4.22   0
  19   5   5   -1.87    2.73   0
  19   5   6   43.47    5.84   0
  19   5   7   29.44    5.04   0
  19   5   8   36.11    5.49   0
  17   5  12  149.74    9.54   0
  17   5  11   19.65    4.38   0
  17   5  10   36.67    5.32   0
  17   5   9    9.49    3.68   0
  17   5   8   13.49    4.00   0
  17   5   7    5.50    3.25   0
  17   5   6  234.05   10.24   0
  17   5   5   99.25    7.17   0
  17   5   4   23.36    3.99   0
  17   5   3    0.19    2.54   0
  17   5   2  116.64    7.20   0
  17   5   1   30.71    4.33   0
  17   5   0   36.53    4.57   0
  15   5   0   29.30    3.83   0
  15   5   1    0.66    2.57   0
  15   5   2  129.62    6.86   0
  15   5   3   43.06    4.60   0
  15   5   4   61.19    5.45   0
  15   5   5    7.86    3.19   0
  15   5   6   10.85    3.11   0
  15   5   7   83.77    6.34   0
  15   5   8   95.52    6.62   0
  15   5   9    6.84    2.99   0
  15   5  10   10.18    3.78   0
  15   5  11  241.59   10.97   0
  15   5  12    3.89    3.38   0
  15   5  13   27.98    5.04   0
  15   5  14   72.12    6.99   0
  13   5  17   15.90    4.38   0
  13   5  16    6.05    3.44   0
  13   5  15   18.80    4.33   0
  13   5  14  127.17    8.21   0
  13   5  13   17.94    4.04   0
  13   5  12    0.58    2.92   0
  13   5  11   81.79    6.18   0
  13   5  10   13.48    3.21   0
  13   5   9    6.98    2.82   0
  13   5   8  148.74    7.60   0
  13   5   7    3.66    2.57   0
  13   5   6   35.48    4.14   0
  13   5   5   -1.21    2.24   0
  13   5   4  180.94    7.66   0
  13   5   3    0.49    2.22   0
  13   5   2   49.50    4.30   0
  13   5   1    5.89    2.43   0
  13   5   0   19.30    3.05   0
  11   5   0   59.69    4.35   0
  11   5   1    7.40    2.43   0
  11   5   2  189.22    7.22   0
  11   5   3  236.44    7.83   0
  11   5   4   33.18    3.74   0
  11   5   5    6.15    2.43   0
  11   5   6    0.80    2.13   0
  11   5   7   49.75    4.55   0
  11   5   8  120.35    6.62   0
  11   5   9   -1.93    2.51   0
  11   5  10   16.61    3.37   0
  11   5  11   60.57    5.23   0
  11   5  12  268.20   10.10   0
  11   5  13    8.87    3.45   0
  11   5  14   89.61    6.37   0
  11   5  15   28.86    4.50   0
  11   5  16  116.19    7.69   0
  11   5  17    6.91    3.11   0
  11   5  18   65.84    6.45   0
   9   5  20    9.65    3.45   0
   9   5  19   38.26    5.19   0
   9   5  18    3.11    2.86   0
   9   5  17   28.71    4.33   0
   9   5  16   66.68    5.74   0
   9   5  15   14.41    3.38   0
   9   5  14    0.31    2.59   0
   9   5  13    1.37    2.44   0
   9   5  12    5.11    2.81   0
   9   5  11  344.17   10.50   0
   9   5  10  184.97    7.81   0
   9   5   9  339.98    9.70   0
   9   5   8  156.26    6.69   0
   9   5   7   13.70    2.66   0
   9   5   6   31.79    3.43   0
   9   5   5  120.57    5.74   0
   9   5   4   45.90    3.87   0
   9   5   3  133.52    5.89   0
   9   5   2  532.87   10.83   0
   9   5   1   42.38    3.61   0
   9   5   0    8.97    2.35   0
   7   5   0    7.13    2.00   0
   7   5   1    5.67    2.04   0
   7   5   2   24.91    2.90   0
   7   5   3    3.87    1.84   0
   7   5   4  279.49    7.79   0
   7   5   5   71.87    4.49   0
   7   5   6  894.12   13.97   0
   7   5   7  179.36    6.71   0
   7   5   8   51.24    4.03   0
   7   5   9  265.26    8.17   0
   7   5  10   58.85    4.49   0
   7   5  11   10.56    2.71   0
   7   5  12  813.52   15.31   0
   7   5  13   90.41    5.94   0
   7   5  14   81.50    5.81   0
   7   5  15   55.92    5.10   0
   7   5  16  240.58    9.60   0
   7   5  17  137.31    7.62   0
   7   5  18   33.75    4.26   0
   7   5  19   17.97    3.76   0
   7   5  20   49.03    5.32   0
   7   5  21   -3.10    2.11   0
   5   5  22    1.97    3.17   0
   5   5  21   84.49    6.65   0
   5   5  20  172.83    8.58   0
   5   5  19   25.47    4.03   0
   5   5  18    2.67    2.53   0
   5   5  17    9.58    3.08   0
   5   5  16   13.44    3.32   0
   5   5  15    8.34    2.71   0
   5   5  14   65.91    5.08   0
   5   5  13  238.28    8.49   0
   5   5  12   -0.24    2.02   0
   5   5  11   34.34    3.59   0
   5   5  10   54.72    4.18   0
   5   5   9  239.48    7.53   0
   5   5   8   35.24    3.52   0
   5   5   7   12.06    2.36   0
   5   5   6   55.88    3.78   0
   5   5   5   53.79    3.65   0
   5   5   4  552.42    9.85   0
   5   5   3  176.53    5.77   0
   5   5   2   27.20    2.87   0
   5   5   1  298.66    7.49   0
   5   5   0  121.98    5.04   0
   3   5   0   56.68    3.48   0
   3   5   1  382.15    8.15   0
   3   5   2  201.24    6.10   0
   3   5   3  177.81    5.77   0
   3   5   4   16.02    2.35   0
   3   5   5   20.71    2.65   0
   3   5   6  272.97    7.14   0
   3   5   7    7.92    2.16   0
   3   5   8   62.68    4.04   0
   3   5   9  349.49    8.73   0
   3   5  10   43.75    3.70   0
   3   5  11    3.39    2.14   0
   3   5  12    6.15    2.38   0
   3   5  13   71.84    4.80   0
   3   5  14  102.89    5.93   0
   3   5  15   25.07    3.59   0
   3   5  16    0.12    2.35   0
   3   5  17   27.33    3.77   0
   3   5  18   60.53    5.25   0
   3   5  19    8.70    3.04   0
   3   5  20    2.83    2.65   0
   3   5  21   97.72    6.80   0
   3   5  22   70.25    6.01   0
   3   5  23    4.61    2.99   0
   1   5  24   -1.46    2.50   0
   1   5  23    4.54    3.03   0
   1   5  22   24.59    3.93   0
   1   5  21   44.78    4.81   0
   1   5  20   76.76    5.88   0
   1   5  19   46.56    4.69   0
   1   5  18   22.93    3.73   0
   1   5  17   40.70    4.28   0
   1   5  16   39.37    4.20   0
   1   5  15   12.35    2.90   0
   1   5  14  883.32   15.25   0
   1   5  13  382.51    9.72   0
   1   5  12   21.44    3.03   0
   1   5  11   -2.51    1.77   0
   1   5  10   52.44    3.85   0
   1   5   9    1.07    1.74   0
   1   5   8  688.93   11.22   0
   1   5   7  169.21    5.76   0
   1   5   6   21.82    2.52   0
   1   5   5  631.25   10.43   0
   1   5   4   -3.46    1.35   0
   1   5   3   12.96    2.28   0
   1   5   2   24.22    2.74   0
   1   5   1   24.27    2.62   0
   1   5   0   40.66    3.25   0
  -1   5   1  261.23    6.92   0
  -1   5   2  735.95   11.42   0
  -1   5   3   -0.45    1.67   0
  -1   5   4   99.48    4.44   0
  -1   5   5  250.05    6.66   0
  -1   5   6   51.34    3.47   0
  -1   5   7  104.76    4.49   0
  -1   5   8  494.53    9.39   0
  -1   5   9    6.45    1.98   0
  -1   5  10  113.81    5.24   0
  -1   5  11  916.19   13.87   0
  -1   5  12  288.02    8.32   0
  -1   5  13  205.90    7.27   0
  -1   5  14   44.24    4.06   0
  -1   5  15   38.38    3.84   0
  -1   5  16   25.96    3.42   0
  -1   5  17   82.94    5.45   0
  -1   5  18   11.84    2.98   0
  -1   5  19  182.89    8.12   0
  -1   5  20    7.84    2.81   0
  -1   5  21    3.95    2.44   0
  -1   5  22    7.82    2.87   0
  -1   5  23    1.23    2.70   0
  -1   5  24   77.14    6.38   0
  -3   5  24  169.85    8.80   0
  -3   5  23   11.77    3.51   0
  -3   5  22   33.54    4.20   0
  -3   5  21   79.65    5.84   0
  -3   5  20   -0.47    2.26   0
  -3   5  19   98.88    6.15   0
  -3   5  18   31.67    3.90   0
  -3   5  17    9.58    2.97   0
  -3   5  16  277.01    9.11   0
  -3   5  15    3.15    2.53   0
  -3   5  14  316.95    9.29   0
  -3   5  13   97.66    5.40   0
  -3   5  12  265.56    7.95   0
  -3   5  11   21.74    2.91   0
  -3   5  10   54.20    3.82   0
  -3   5   9   42.11    3.24   0
  -3   5   8  608.43   10.67   0
  -3   5   7   10.35    2.21   0
  -3   5   6  386.97    8.63   0
  -3   5   5  449.72    9.18   0
  -3   5   4  869.96   12.45   0
  -3   5   3   40.80    3.28   0
  -3   5   2   37.97    3.21   0
  -3   5   1   64.23    3.78   0
  -5   5   1   16.78    2.62   0
  -5   5   2  317.26    7.83   0
  -5   5   3  915.02   13.08   0
  -5   5   4  285.46    7.66   0
  -5   5   5    4.32    2.08   0
  -5   5   6   37.65    3.37   0
  -5   5   7  121.89    5.34   0
  -5   5   8   13.83    2.52   0
  -5   5   9   81.76    4.44   0
  -5   5  10  206.81    6.79   0
  -5   5  11  458.58   10.29   0
  -5   5  12   71.35    4.57   0
  -5   5  13   75.77    4.79   0
  -5   5  14    4.66    2.29   0
  -5   5  15    2.87    2.35   0
  -5   5  16  257.44    8.86   0
  -5   5  17  105.61    6.11   0
  -5   5  18   22.22    3.34   0
  -5   5  19   57.86    4.91   0
  -5   5  20    7.78    2.77   0
  -5   5  21   16.91    3.50   0
  -5   5  22    2.11    2.85   0
  -5   5  23   13.70    3.45   0
  -5   5  24    1.95    2.32   0
  -7   5  24   10.19    2.86   0
  -7   5  23   70.80    5.95   0
  -7   5  22   93.19    6.47   0
  -7   5  21    6.60    2.80   0
  -7   5  20    5.87    2.82   0
  -7   5  19   59.31    5.04   0
  -7   5  18    9.11    2.63   0
  -7   5  17    1.70    2.21   0
  -7   5  16    9.29    2.89   0
  -7   5  15  327.05    9.68   0
  -7   5  14    7.56    2.55   0
  -7   5  13   13.92    2.98   0
  -7   5  12    3.70    2.28   0
  -7   5  11  181.99    6.62   0
  -7   5  10  390.56    8.97   0
  -7   5   9  103.68    5.05   0
  -7   5   8    7.49    2.20   0
  -7   5   7  137.86    5.78   0
  -7   5   6  449.73    9.84   0
  -7   5   5   90.07    4.82   0
  -7   5   4   14.62    2.62   0
  -7   5   3  224.24    6.94   0
  -7   5   2    7.15    2.16   0
  -7   5   1   14.08    2.48   0
  -9   5   1   74.62    4.40   0
  -9   5   2   10.36    2.50   0
  -9   5   3  412.49    9.56   0
  -9   5   4   58.96    4.19   0
  -9   5   5   72.96    4.48   0
  -9   5   6  257.12    7.68   0
  -9   5   7   47.12    3.74   0
  -9   5   8  357.42    8.99   0
  -9   5   9    1.50    1.81   0
  -9   5  10  122.92    5.47   0
  -9   5  11   15.21    2.57   0
  -9   5  12   44.71    3.85   0
  -9   5  13   13.87    2.82   0
  -9   5  14  278.94    9.03   0
  -9   5  15  164.15    7.38   0
  -9   5  16  171.13    7.44   0
  -9   5  17   21.81    3.47   0
  -9   5  18   73.53    5.38   0
  -9   5  19   99.12    6.29   0
  -9   5  20   99.09    6.55   0
  -9   5  21   11.60    3.39   0
  -9   5  22    4.83    2.68   0
  -9   5  23   49.51    5.15   0
 -11   5  23    2.43    2.81   0
 -11   5  22   -2.03    2.50   0
 -11   5  21   19.68    3.72   0
 -11   5  20   37.83    4.51   0
 -11   5  19    5.62    2.69   0
 -11   5  18   22.30    3.59   0
 -11   5  17   32.26    4.00   0
 -11   5  16    2.86    2.11   0
 -11   5  15  159.15    7.30   0
 -11   5  14   18.94    3.08   0
 -11   5  13   30.42    3.72   0
 -11   5  12  196.17    7.40   0
 -11   5  11  338.30    9.07   0
 -11   5  10   59.79    4.20   0
 -11   5   9   99.22    5.06   0
 -11   5   8   52.51    4.23   0
 -11   5   7  287.79    8.52   0
 -11   5   6    5.02    2.13   0
 -11   5   5    6.75    2.59   0
 -11   5   4  593.75   11.61   0
 -11   5   3  258.98    7.84   0
 -11   5   2   30.79    3.20   0
 -11   5   1   58.73    4.25   0
 -13   5   1   71.86    4.77   0
 -13   5   2   23.25    3.00   0
 -13   5   3   95.90    5.35   0
 -13   5   4  230.28    7.95   0
 -13   5   5   63.08    4.58   0
 -13   5   6  101.59    5.57   0
 -13   5   7   44.88    4.24   0
 -13   5   8  622.88   12.95   0
 -13   5   9   44.89    4.01   0
 -13   5  10    5.36    2.26   0
 -13   5  11   48.84    4.24   0
 -13   5  12   -2.28    1.81   0
 -13   5  13   45.40    4.33   0
 -13   5  14  267.96    9.10   0
 -13   5  15   66.74    5.08   0
 -13   5  16   54.33    4.81   0
 -13   5  17   31.52    4.08   0
 -13   5  18    0.28    2.36   0
 -13   5  19    6.67    2.52   0
 -13   5  20    3.44    2.84   0
 -13   5  21   -3.42    1.73   0
 -13   5  22    6.26    2.99   0
 -15   5  20    3.27    2.47   0
 -15   5  19   46.24    4.93   0
 -15   5  18   -2.02    1.98   0
 -15   5  17   18.20    3.23   0
 -15   5  16   29.88    3.98   0
 -15   5  15    1.31    2.10   0
 -15   5  14   27.31    3.69   0
 -15   5  13  168.57    7.56   0
 -15   5  12   17.52    3.07   0
 -15   5  11   -0.42    1.82   0
 -15   5  10   10.18    2.54   0
 -15   5   9    0.31    2.06   0
 -15   5   8   35.62    4.06   0
 -15   5   7    2.42    2.06   0
 -15   5   6   64.67    4.81   0
 -15   5   5   72.13    4.96   0
 -15   5   4   79.13    5.29   0
 -15   5   3  129.52    6.32   0
 -15   5   2   23.17    3.33   0
 -15   5   1  172.69    7.11   0
 -17   5   1   59.69    4.91   0
 -17   5   2  148.86    7.30   0
 -17   5   3   32.55    4.04   0
 -17   5   4    0.13    2.11   0
 -17   5   5   58.96    4.90   0
 -17   5   6    2.67    2.58   0
 -17   5   7   19.66    3.32   0
 -17   5   8   58.58    5.11   0
 -17   5   9   27.70    3.72   0
 -17   5  10  128.01    6.57   0
 -17   5  11    5.11    2.22   0
 -17   5  12   26.56    3.70   0
 -17   5  13   80.67    5.80   0
 -17   5  14   16.20    3.36   0
 -17   5  15    0.19    2.42   0
 -17   5  16    9.14    2.93   0
 -17   5  17   49.11    4.95   0
 -17   5  18   17.40    3.52   0
 -19   5  16  117.71    7.54   0
 -19   5  15    1.22    2.36   0
 -19   5  14   73.53    5.63   0
 -19   5  13   42.98    4.93   0
 -19   5  12    4.59    2.39   0
 -19   5  11    1.43    2.17   0
 -19   5  10  179.20    8.33   0
 -19   5   9   18.23    3.26   0
 -19   5   8   84.59    6.01   0
 -19   5   7    0.40    2.19   0
 -19   5   6   53.59    4.89   0
 -19   5   5  134.14    7.06   0
 -19   5   4   40.06    4.28   0
 -19   5   3    2.45    2.21   0
 -19   5   2    3.13    2.37   0
 -19   5   1    8.13    2.92   0
 -21   5   1    8.48    2.64   0
 -21   5   2   25.39    3.81   0
 -21   5   3   31.30    4.09   0
 -21   5   4  110.87    6.90   0
 -21   5   5   17.09    3.50   0
 -21   5   6   18.58    3.51   0
 -21   5   7    4.09    2.70   0
 -21   5   8    2.56    2.44   0
 -21   5   9   11.84    3.24   0
 -21   5  10   56.47    5.48   0
 -21   5  11   82.86    6.49   0
 -20   6   7   18.05    3.68   0
 -20   6   6    4.22    2.58   0
 -20   6   5   21.58    3.91   0
 -20   6   4   85.39    6.34   0
 -20   6   3   74.79    5.98   0
 -20   6   2   24.77    3.82   0
 -20   6   1   -0.35    2.12   0
 -18   6   1    2.93    2.28   0
 -18   6   2   -0.47    2.07   0
 -18   6   3  102.57    6.50   0
 -18   6   4   12.44    3.25   0
 -18   6   5  277.37   10.33   0
 -18   6   6    2.91    2.46   0
 -18   6   7   11.97    3.14   0
 -18   6   8    4.49    2.73   0
 -18   6   9    2.11    2.43   0
 -18   6  10   -2.29    1.73   0
 -18   6  11   68.92    5.50   0
 -18   6  12    3.11    2.70   0
 -18   6  13    2.09    2.54   0
 -16   6  16    1.19    2.35   0
 -16   6  15   85.01    6.20   0
 -16   6  14   80.50    5.94   0
 -16   6  13   37.29    4.19   0
 -16   6  12   18.80    3.21   0
 -16   6  11   10.06    3.08   0
 -16   6  10   45.97    4.67   0
 -16   6   9   89.88    6.12   0
 -16   6   8   28.60    3.84   0
 -16   6   7  150.00    7.45   0
 -16   6   6    5.24    2.64   0
 -16   6   5   13.80    2.98   0
 -16   6   4   18.54    3.23   0
 -16   6   3    7.26    2.53   0
 -16   6   2   35.61    4.17   0
 -16   6   1   -1.27    1.93   0
 -14   6   1   12.62    2.96   0
 -14   6   2   36.66    3.85   0
 -14   6   3    9.86    2.78   0
 -14   6   4   38.92    4.08   0
 -14   6   5   95.77    5.89   0
 -14   6   6   79.40    5.47   0
 -14   6   7   73.30    5.35   0
 -14   6   8    4.41    2.32   0
 -14   6   9    3.99    2.28   0
 -14   6  10    0.87    2.11   0
 -14   6  11  122.13    6.46   0
 -14   6  12    1.03    2.16   0
 -14   6  13   26.46    3.59   0
 -14   6  14   44.06    4.69   0
 -14   6  15   11.32    2.90   0
 -14   6  16    7.35    2.64   0
 -14   6  17   35.37    4.34   0
 -14   6  18   47.69    5.16   0
 -12   6  20   11.71    3.36   0
 -12   6  19   55.51    5.28   0
 -12   6  18   44.87    4.82   0
 -12   6  17   43.18    4.71   0
 -12   6  16    2.48    2.34   0
 -12   6  15  300.80   10.08   0
 -12   6  14   71.12    5.25   0
 -12   6  13    6.76    2.47   0
 -12   6  12   -0.99    1.97   0
 -12   6  11   34.16    3.82   0
 -12   6  10   56.37    4.61   0
 -12   6   9  313.33    9.64   0
 -12   6   8   21.42    3.20   0
 -12   6   7   22.25    3.43   0
 -12   6   6   92.66    5.58   0
 -12   6   5   98.99    5.67   0
 -12   6   4   28.13    3.39   0
 -12   6   3    9.36    2.85   0
 -12   6   2  232.09    8.38   0
 -12   6   1   19.74    3.20   0
 -10   6   1  165.14    6.90   0
 -10   6   2  332.93    9.41   0
 -10   6   3    5.53    2.41   0
 -10   6   4    9.73    2.57   0
 -10   6   5  111.23    6.01   0
 -10   6   6   19.76    3.00   0
 -10   6   7  134.11    6.36   0
 -10   6   8   10.37    2.82   0
 -10   6   9  482.00   11.48   0
 -10   6  10   -2.82    2.04   0
 -10   6  11   17.75    2.78   0
 -10   6  12  155.60    6.75   0
 -10   6  13   11.81    2.94   0
 -10   6  14    1.44    2.36   0
 -10   6  15   72.37    5.36   0
 -10   6  16   43.62    4.60   0
 -10   6  17   16.37    2.99   0
 -10   6  18    3.70    2.56   0
 -10   6  19   19.78    3.57   0
 -10   6  20    4.51    2.67   0
 -10   6  21   28.92    4.25   0
  -8   6  22   16.61    3.77   0
  -8   6  21   18.43    3.69   0
  -8   6  20   20.83    3.58   0
  -8   6  19   45.93    4.63   0
  -8   6  18   43.16    4.52   0
  -8   6  17   17.57    3.43   0
  -8   6  16   42.70    4.49   0
  -8   6  15   18.53    3.35   0
  -8   6  14    8.78    2.92   0
  -8   6  13  154.28    7.12   0
  -8   6  12   13.70    2.95   0
  -8   6  11   -1.88    1.72   0
  -8   6  10    4.54    2.06   0
  -8   6   9  350.47    9.84   0
  -8   6   8    3.05    2.05   0
  -8   6   7   62.67    4.54   0
  -8   6   6    1.29    2.37   0
  -8   6   5  237.31    8.07   0
  -8   6   4   -0.53    2.02   0
  -8   6   3  380.43    9.77   0
  -8   6   2    1.67    2.23   0
  -8   6   1   49.53    4.07   0
  -6   6   1   19.28    2.75   0
  -6   6   2    5.81    2.26   0
  -6   6   3   55.47    4.20   0
  -6   6   4  233.42    7.78   0
  -6   6   5  261.67    8.10   0
  -6   6   6   38.49    3.75   0
  -6   6   7   36.55    3.66   0
  -6   6   8   45.71    4.07   0
  -6   6   9  335.41    9.40   0
  -6   6  10  179.78    6.93   0
  -6   6  11   21.56    3.00   0
  -6   6  12  253.92    8.61   0
  -6   6  13  405.04   10.89   0
  -6   6  14    1.11    2.33   0
  -6   6  15   20.86    3.36   0
  -6   6  16  172.60    7.75   0
  -6   6  17  143.23    7.21   0
  -6   6  18   48.92    4.65   0
  -6   6  19   19.69    3.65   0
  -6   6  20   14.52    3.25   0
  -6   6  21   13.20    3.51   0
  -6   6  22   33.38    4.48   0
  -4   6  22   23.70    4.31   0
  -4   6  21    6.69    2.79   0
  -4   6  20    4.83    2.71   0
  -4   6  19    4.36    2.55   0
  -4   6  18   22.53    3.63   0
  -4   6  17    6.14    2.79   0
  -4   6  16    3.71    2.27   0
  -4   6  15    3.08    2.27   0
  -4   6  14   35.96    3.91   0
  -4   6  13   13.70    2.77   0
  -4   6  12    3.08    2.09   0
  -4   6  11  236.32    7.57   0
  -4   6  10   68.15    4.43   0
  -4   6   9   40.16    3.62   0
  -4   6   8    7.99    2.34   0
  -4   6   7   19.79    2.98   0
  -4   6   6   51.12    4.07   0
  -4   6   5   44.13    3.79   0
  -4   6   4  530.10   11.05   0
  -4   6   3  235.72    7.49   0
  -4   6   2    6.43    2.23   0
  -4   6   1    3.47    1.91   0
  -2   6   1   42.41    3.56   0
  -2   6   2   26.28    3.12   0
  -2   6   3  575.58   11.32   0
  -2   6   4   15.76    2.72   0
  -2   6   5    7.59    2.24   0
  -2   6   6   33.46    3.35   0
  -2   6   7  176.32    6.37   0
  -2   6   8    5.91    2.19   0
  -2   6   9   73.23    4.45   0
  -2   6  10  128.06    5.66   0
  -2   6  11   47.40    3.94   0
  -2   6  12   -0.19    1.66   0
  -2   6  13  457.66   11.01   0
  -2   6  14   37.54    3.93   0
  -2   6  15   28.87    3.73   0
  -2   6  16   18.84    3.33   0
  -2   6  17  105.60    6.45   0
  -2   6  18    3.37    2.58   0
  -2   6  19   70.41    5.58   0
  -2   6  20   88.65    6.44   0
  -2   6  21  188.04    8.90   0
  -2   6  22   16.46    3.81   0
   0   6  22   13.67    3.67   0
   0   6  21   17.43    3.95   0
   0   6  20  138.91    7.72   0
   0   6  19   41.34    4.75   0
   0   6  18  132.86    7.37   0
   0   6  17    2.77    2.44   0
   0   6  16   24.73    3.66   0
   0   6  15   51.32    4.42   0
   0   6  14  118.05    6.26   0
   0   6  13  306.43    9.30   0
   0   6  12   71.12    4.99   0
   0   6  11  161.89    6.68   0
   0   6  10    8.66    2.19   0
   0   6   9   47.73    3.75   0
   0   6   8   58.36    3.95   0
   0   6   7  463.10   10.08   0
   0   6   6    5.44    2.32   0
   0   6   5  323.51    8.33   0
   0   6   4    6.81    2.09   0
   0   6   3    7.13    2.17   0
   0   6   2  459.75   10.11   0
   0   6   1   10.74    2.51   0
   0   6   0   28.98    3.22   0
   2   6   0  161.19    6.13   0
   2   6   1   20.12    2.81   0
   2   6   2   12.38    2.47   0
   2   6   3  868.71   13.39   0
   2   6   4   13.10    2.63   0
   2   6   5  246.52    7.45   0
   2   6   6  167.18    6.12   0
   2   6   7   62.57    4.09   0
   2   6   8  204.12    6.84   0
   2   6   9    7.77    2.28   0
   2   6  10    8.13    2.52   0
   2   6  11  124.79    6.08   0
   2   6  12   68.67    4.90   0
   2   6  13   41.76    4.09   0
   2   6  14   21.21    3.38   0
   2   6  15   50.94    4.37   0
   2   6  16   -2.43    1.97   0
   2   6  17    9.08    2.88   0
   2   6  18    0.64    1.86   0
   2   6  19    3.06    2.69   0
   2   6  20   12.62    3.43   0
   2   6  21   -1.06    2.52   0
   4   6  21   34.06    4.96   0
   4   6  20   17.33    4.02   0
   4   6  19    1.28    2.45   0
   4   6  18    3.27    2.68   0
   4   6  17    1.96    2.42   0
   4   6  16    3.59    2.70   0
   4   6  15  292.86   10.19   0
   4   6  14   -1.20    2.15   0
   4   6  13  167.35    7.38   0
   4   6  12  208.39    8.04   0
   4   6  11  121.09    6.15   0
   4   6  10   57.20    4.43   0
   4   6   9   21.82    3.16   0
   4   6   8  159.52    6.53   0
   4   6   7  305.39    8.29   0
   4   6   6   54.70    4.04   0
   4   6   5   -2.12    1.61   0
   4   6   4   35.89    3.50   0
   4   6   3  413.13    9.50   0
   4   6   2  204.01    6.84   0
   4   6   1   15.67    2.67   0
   4   6   0   58.37    4.04   0
   6   6   0  206.19    7.07   0
   6   6   1   61.43    4.17   0
   6   6   2    4.01    1.99   0
   6   6   3   -0.50    1.83   0
   6   6   4   69.07    4.49   0
   6   6   5    2.64    2.13   0
   6   6   6   17.66    2.97   0
   6   6   7  127.53    5.98   0
   6   6   8   31.54    3.59   0
   6   6   9  170.90    7.16   0
   6   6  10    5.54    2.49   0
   6   6  11   19.43    3.29   0
   6   6  12   45.51    4.40   0
   6   6  13   42.35    4.36   0
   6   6  14    1.90    2.47   0
   6   6  15  144.12    7.62   0
   6   6  16   14.90    3.39   0
   6   6  17   48.89    5.08   0
   6   6  18    6.75    2.90   0
   6   6  19    1.23    2.46   0
   6   6  20   25.50    4.45   0
   8   6  18   36.57    4.90   0
   8   6  17   -5.94    2.17   0
   8   6  16    9.67    3.12   0
   8   6  15  116.13    7.25   0
   8   6  14   14.26    3.17   0
   8   6  13   72.95    5.72   0
   8   6  12    0.40    2.38   0
   8   6  11   51.38    4.79   0
   8   6  10  129.50    6.71   0
   8   6   9  123.92    6.51   0
   8   6   8    2.51    2.16   0
   8   6   7  250.49    8.57   0
   8   6   6   43.89    4.14   0
   8   6   5  220.11    7.86   0
   8   6   4    8.75    2.73   0
   8   6   3    6.64    2.32   0
   8   6   2   15.05    2.70   0
   8   6   1  355.71    9.28   0
   8   6   0  152.00    6.41   0
  10   6   0   74.17    4.84   0
  10   6   1   20.91    3.16   0
  10   6   2   17.33    3.02   0
  10   6   3   61.54    4.71   0
  10   6   4   20.80    3.26   0
  10   6   5  246.23    8.72   0
  10   6   6  166.31    7.34   0
  10   6   7   16.37    3.38   0
  10   6   8   28.75    3.84   0
  10   6   9  203.67    8.32   0
  10   6  10  185.23    8.21   0
  10   6  11   59.31    5.45   0
  10   6  12    6.96    3.11   0
  10   6  13   95.87    6.51   0
  10   6  14   31.55    4.53   0
  10   6  15   42.75    5.15   0
  10   6  16   -1.29    2.37   0
  10   6  17   19.61    4.03   0
  12   6  15    6.93    3.01   0
  12   6  14   26.11    4.32   0
  12   6  13    4.00    2.91   0
  12   6  12    1.01    2.61   0
  12   6  11   53.55    5.32   0
  12   6  10   38.69    4.74   0
  12   6   9   56.96    5.31   0
  12   6   8   10.42    2.89   0
  12   6   7    4.42    2.95   0
  12   6   6   -4.97    2.00   0
  12   6   5   18.93    3.34   0
  12   6   4   -0.06    2.46   0
  12   6   3  294.13    9.58   0
  12   6   2    9.97    2.72   0
  12   6   1   24.48    3.54   0
  12   6   0    0.03    2.06   0
  14   6   0    1.10    2.14   0
  14   6   1   15.38    3.16   0
  14   6   2   27.70    4.02   0
  14   6   3    7.74    2.76   0
  14   6   4   11.32    3.08   0
  14   6   5  136.50    7.30   0
  14   6   6   23.54    3.93   0
  14   6   7    2.77    2.66   0
  14   6   8   47.47    5.05   0
  14   6   9   31.43    4.65   0
  14   6  10   57.66    5.81   0
  14   6  11  132.84    8.20   0
  14   6  12   17.74    3.88   0
  14   6  13  168.14    9.41   0
  16   6  10    5.48    3.19   0
  16   6   9   32.57    4.97   0
  16   6   8   74.54    6.48   0
  16   6   7   73.36    6.31   0
  16   6   6   -1.93    2.73   0
  16   6   5  115.37    7.49   0
  16   6   4   -2.38    2.69   0
  16   6   3   47.54    5.17   0
  16   6   2   18.63    3.79   0
  16   6   1   -1.44    2.43   0
  16   6   0   21.14    3.59   0
  18   6   0   75.27    6.43   0
  18   6   1   62.18    6.10   0
  18   6   2    6.56    3.49   0
  18   6   3  120.89    7.95   0
  18   6   4   18.81    4.19   0
  18   6   5    1.19    2.78   0
  18   6   6    1.63    2.76   0
  17   7   2   64.64    6.03   0
  17   7   1   -0.93    2.33   0
  17   7   0    5.74    2.83   0
  15   7   0   70.14    5.66   0
  15   7   1    4.57    2.82   0
  15   7   2  163.50    8.29   0
  15   7   3    5.51    2.93   0
  15   7   4  238.29   10.23   0
  15   7   5    0.25    2.73   0
  15   7   6   10.48    3.20   0
  15   7   7    5.15    2.87   0
  13   7  11   24.20    4.33   0
  13   7  10    6.11    3.08   0
  13   7   9    7.03    2.92   0
  13   7   8    4.02    2.45   0
  13   7   7    0.98    2.40   0
  13   7   6    7.54    2.92   0
  13   7   5   10.52    3.07   0
  13   7   4   -0.47    2.12   0
  13   7   3    6.87    2.90   0
  13   7   2    4.11    2.56   0
  13   7   1   23.21    3.60   0
  13   7   0    2.78    2.44   0
  11   7   0  181.96    7.97   0
  11   7   1    5.15    2.97   0
  11   7   2    4.55    2.39   0
  11   7   3    6.84    2.78   0
  11   7   4  389.07   11.54   0
  11   7   5    3.64    2.49   0
  11   7   6    1.15    2.23   0
  11   7   7    5.77    2.58   0
  11   7   8    3.22    2.18   0
  11   7   9   -0.19    1.86   0
  11   7  10    5.38    2.77   0
  11   7  11   22.40    3.92   0
  11   7  12   20.98    4.03   0
  11   7  13    3.31    2.59   0
   9   7  15   -1.64    2.83   0
   9   7  14   13.55    3.75   0
   9   7  13    3.16    2.65   0
   9   7  12  142.43    7.91   0
   9   7  11    5.64    2.91   0
   9   7  10    9.85    3.03   0
   9   7   9    8.28    2.83   0
   9   7   8   21.97    3.53   0
   9   7   7   23.77    3.59   0
   9   7   6    7.07    2.64   0
   9   7   5    2.55    2.58   0
   9   7   4  530.76   12.71   0
   9   7   3   -1.12    2.10   0
   9   7   2  270.16    9.15   0
   9   7   1    4.19    2.46   0
   9   7   0   27.55    3.70   0
   7   7   0   18.61    3.30   0
   7   7   1    3.93    2.45   0
   7   7   2   -2.56    1.59   0
   7   7   3    6.13    2.32   0
   7   7   4    4.95    2.29   0
   7   7   5    8.48    2.44   0
   7   7   6   11.44    2.88   0
   7   7   7   20.83    3.29   0
   7   7   8    9.71    2.84   0
   7   7   9   48.02    4.48   0
   7   7  10    1.37    2.38   0
   7   7  11    4.05    2.53   0
   7   7  12   68.83    5.66   0
   7   7  13    5.74    2.94   0
   7   7  14  191.88    8.84   0
   7   7  15    4.85    2.94   0
   7   7  16   77.68    6.45   0
   5   7  17    3.12    2.67   0
   5   7  16    5.83    2.82   0
   5   7  15    6.62    2.71   0
   5   7  14    6.08    2.39   0
   5   7  13    0.45    2.30   0
   5   7  12    4.98    2.49   0
   5   7  11   11.64    2.86   0
   5   7  10    1.54    2.24   0
   5   7   9   92.69    5.75   0
   5   7   8    4.70    2.32   0
   5   7   7   14.36    3.05   0
   5   7   6  320.48    9.56   0
   5   7   5    0.64    2.24   0
   5   7   4  250.11    8.36   0
   5   7   3    3.09    2.33   0
   5   7   2  666.21   13.22   0
   5   7   1    1.68    2.28   0
   5   7   0   76.20    4.96   0
   3   7   0   65.49    4.75   0
   3   7   1    8.04    2.33   0
   3   7   2  275.69    8.58   0
   3   7   3    7.63    2.51   0
   3   7   4    2.14    2.06   0
   3   7   5   47.55    4.05   0
   3   7   6    5.70    2.25   0
   3   7   7   11.65    2.85   0
   3   7   8   41.99    3.71   0
   3   7   9   12.50    2.49   0
   3   7  10   81.27    5.39   0
   3   7  11    0.31    2.05   0
   3   7  12   18.07    3.14   0
   3   7  13   13.89    3.12   0
   3   7  14   32.70    3.95   0
   3   7  15    7.21    2.61   0
   3   7  16   15.30    3.34   0
   3   7  17    0.81    2.12   0
   3   7  18   55.59    5.52   0
   1   7  19    2.13    2.41   0
   1   7  18   95.37    6.72   0
   1   7  17   -2.08    2.08   0
   1   7  16   61.40    5.28   0
   1   7  15    4.16    2.58   0
   1   7  14   17.01    3.18   0
   1   7  13   33.31    4.04   0
   1   7  12  411.13   11.16   0
   1   7  11    1.77    2.32   0
   1   7  10   10.85    2.57   0
   1   7   9   16.81    2.71   0
   1   7   8    3.09    2.20   0
   1   7   7    5.43    2.35   0
   1   7   6  175.95    7.04   0
   1   7   5   23.16    3.32   0
   1   7   4   58.14    4.33   0
   1   7   3   48.38    4.18   0
   1   7   2  349.15    9.47   0
   1   7   1    0.61    2.16   0
   1   7   0   35.71    3.86   0
  -1   7   1   13.10    2.93   0
  -1   7   2  196.17    7.47   0
  -1   7   3   40.89    4.01   0
  -1   7   4 1058.09   16.10   0
  -1   7   5   44.20    4.10   0
  -1   7   6   54.95    4.29   0
  -1   7   7   45.86    4.02   0
  -1   7   8    5.02    2.12   0
  -1   7   9   21.58    3.10   0
  -1   7  10   33.76    3.64   0
  -1   7  11    4.41    2.19   0
  -1   7  12    9.14    2.74   0
  -1   7  13    0.53    2.04   0
  -1   7  14   35.05    3.96   0
  -1   7  15   33.32    4.13   0
  -1   7  16   -2.09    2.19   0
  -1   7  17   15.72    3.40   0
  -1   7  18  149.12    7.93   0
  -1   7  19   16.14    3.60   0
  -3   7  20   81.95    6.56   0
  -3   7  19    5.92    2.92   0
  -3   7  18   83.33    6.04   0
  -3   7  17   25.84    3.93   0
  -3   7  16   -3.89    1.52   0
  -3   7  15   13.89    3.23   0
  -3   7  14  123.54    6.58   0
  -3   7  13    4.82    2.38   0
  -3   7  12   93.09    5.69   0
  -3   7  11   27.67    3.35   0
  -3   7  10    2.08    1.88   0
  -3   7   9   24.11    3.17   0
  -3   7   8   52.90    4.20   0
  -3   7   7   17.14    2.86   0
  -3   7   6    3.35    2.29   0
  -3   7   5   61.52    4.69   0
  -3   7   4   10.51    2.79   0
  -3   7   3    1.76    2.27   0
  -3   7   2   -1.55    1.95   0
  -3   7   1    5.86    2.33   0
  -5   7   1   43.87    4.01   0
  -5   7   2    7.01    2.63   0
  -5   7   3   13.26    3.05   0
  -5   7   4  890.50   15.57   0
  -5   7   5    0.94    2.35   0
  -5   7   6  358.66   10.14   0
  -5   7   7    1.19    2.23   0
  -5   7   8    0.60    2.14   0
  -5   7   9    2.72    2.11   0
  -5   7  10  217.26    7.93   0
  -5   7  11   19.86    3.25   0
  -5   7  12   51.79    4.29   0
  -5   7  13    4.27    2.44   0
  -5   7  14   58.55    4.75   0
  -5   7  15    7.81    2.55   0
  -5   7  16    9.23    3.04   0
  -5   7  17    6.54    2.68   0
  -5   7  18   46.98    4.96   0
  -5   7  19    5.98    3.22   0
  -7   7  19   -1.51    2.01   0
  -7   7  18  108.58    6.93   0
  -7   7  17   16.21    3.52   0
  -7   7  16   60.51    5.17   0
  -7   7  15    8.51    2.73   0
  -7   7  14   22.72    3.79   0
  -7   7  13    2.89    2.33   0
  -7   7  12   62.73    4.63   0
  -7   7  11   14.09    2.92   0
  -7   7  10   13.02    2.84   0
  -7   7   9   10.73    2.50   0
  -7   7   8   -0.09    2.30   0
  -7   7   7   34.06    3.85   0
  -7   7   6   44.38    4.21   0
  -7   7   5    9.52    2.79   0
  -7   7   4   40.40    4.04   0
  -7   7   3   39.55    4.07   0
  -7   7   2   68.49    4.98   0
  -7   7   1   66.00    4.83   0
  -9   7   1   14.47    3.10   0
  -9   7   2   10.45    2.91   0
  -9   7   3   17.89    3.30   0
  -9   7   4  110.14    6.23   0
  -9   7   5   53.60    4.63   0
  -9   7   6   91.32    5.69   0
  -9   7   7   29.80    3.66   0
  -9   7   8   41.38    4.20   0
  -9   7   9   -2.78    1.90   0
  -9   7  10   -1.60    1.95   0
  -9   7  11    3.57    2.27   0
  -9   7  12   47.22    4.46   0
  -9   7  13    1.14    2.19   0
  -9   7  14  242.77    9.33   0
  -9   7  15   52.23    5.15   0
  -9   7  16   -3.22    1.96   0
  -9   7  17    3.84    2.61   0
  -9   7  18    9.05    2.92   0
 -11   7  17   30.68    4.10   0
 -11   7  16    1.58    2.41   0
 -11   7  15    7.08    2.88   0
 -11   7  14    0.72    2.06   0
 -11   7  13   17.21    3.43   0
 -11   7  12    1.92    2.16   0
 -11   7  11    0.58    2.27   0
 -11   7  10   43.59    4.53   0
 -11   7   9    8.18    2.60   0
 -11   7   8  103.77    6.34   0
 -11   7   7    3.71    2.57   0
 -11   7   6   75.30    5.59   0
 -11   7   5    8.03    3.06   0
 -11   7   4  453.33   12.12   0
 -11   7   3   15.00    3.30   0
 -11   7   2  207.13    8.40   0
 -11   7   1    0.72    2.17   0
 -13   7   1   -1.35    1.95   0
 -13   7   2   10.82    3.00   0
 -13   7   3    1.52    2.17   0
 -13   7   4    7.04    2.70   0
 -13   7   5   21.03    3.70   0
 -13   7   6   14.10    3.36   0
 -13   7   7   23.79    3.62   0
 -13   7   8   -4.45    1.54   0
 -13   7   9    4.92    2.58   0
 -13   7  10   63.06    5.23   0
 -13   7  11   -4.98    1.89   0
 -13   7  12  105.96    6.37   0
 -13   7  13    4.93    2.33   0
 -13   7  14   92.49    6.42   0
 -13   7  15    2.18    2.45   0
 -13   7  16    3.77    2.14   0
 -15   7  13    9.34    3.01   0
 -15   7  12   80.34    5.83   0
 -15   7  11    4.31    2.52   0
 -15   7  10   -0.80    2.11   0
 -15   7   9    7.24    2.81   0
 -15   7   8  100.88    6.32   0
 -15   7   7    1.72    2.29   0
 -15   7   6   88.03    6.18   0
 -15   7   5   -0.19    2.45   0
 -15   7   4  204.87    8.70   0
 -15   7   3   29.67    4.23   0
 -15   7   2    1.89    2.33   0
 -15   7   1    1.31    2.58   0
 -17   7   1    4.15    2.87   0
 -17   7   2   19.49    3.70   0
 -17   7   3    8.23    3.27   0
 -17   7   4   14.89    3.46   0
 -17   7   5    3.32    2.68   0
 -17   7   6   19.54    3.60   0
 -17   7   7   -0.98    2.24   0
 -17   7   8   -4.24    1.67   0
 -17   7   9   -0.33    2.05   0
 -14   8   7    2.90    2.46   0
 -14   8   6   12.93    3.29   0
 -14   8   5    5.31    2.49   0
 -14   8   4    2.02    2.70   0
 -14   8   3   52.45    5.21   0
 -14   8   2   48.24    5.18   0
 -14   8   1   13.07    3.43   0
 -12   8   1    0.34    2.39   0
 -12   8   2  147.57    8.05   0
 -12   8   3   13.53    3.54   0
 -12   8   4   62.26    5.58   0
 -12   8   5   19.99    3.61   0
 -12   8   6   39.94    4.79   0
 -12   8   7   23.27    4.12   0
 -12   8   8   16.57    3.05   0
 -12   8   9   44.22    4.81   0
 -12   8  10    9.33    3.11   0
 -12   8  11    6.15    2.60   0
 -10   8  13   76.51    5.78   0
 -10   8  12   10.15    3.15   0
 -10   8  11   83.03    6.11   0
 -10   8  10   15.77    3.34   0
 -10   8   9   85.97    6.18   0
 -10   8   8    2.28    2.50   0
 -10   8   7  142.66    7.63   0
 -10   8   6    2.14    2.42   0
 -10   8   5   26.75    3.87   0
 -10   8   4   -0.36    2.10   0
 -10   8   3   10.95    3.07   0
 -10   8   2  145.43    7.70   0
 -10   8   1    7.45    2.86   0
  -8   8   1    0.71    2.33   0
  -8   8   2   54.62    5.09   0
  -8   8   3  140.76    7.41   0
  -8   8   4   18.61    3.45   0
  -8   8   5  169.20    8.09   0
  -8   8   6    1.05    2.52   0
  -8   8   7   16.30    3.36   0
  -8   8   8   -1.46    1.87   0
  -8   8   9    0.60    2.11   0
  -8   8  10    8.87    2.93   0
  -8   8  11   40.74    4.58   0
  -8   8  12    2.10    2.32   0
  -8   8  13    0.11    2.02   0
  -8   8  14    3.86    2.29   0
  -8   8  15    3.62    2.46   0
  -6   8  15   35.49    4.41   0
  -6   8  14    2.90    2.56   0
  -6   8  13   80.78    5.75   0
  -6   8  12   10.85    2.86   0
  -6   8  11    1.61    2.18   0
  -6   8  10   63.69    5.09   0
  -6   8   9   25.51    3.93   0
  -6   8   8   10.12    3.06   0
  -6   8   7   68.36    5.44   0
  -6   8   6  150.42    7.49   0
  -6   8   5   45.00    4.50   0
  -6   8   4   89.61    5.91   0
  -6   8   3   15.03    3.12   0
  -6   8   2   38.76    4.50   0
  -6   8   1    3.45    2.38   0
  -4   8   1   20.15    3.49   0
  -4   8   2   -0.98    2.05   0
  -4   8   3   17.46    3.25   0
  -4   8   4  113.10    6.51   0
  -4   8   5   -2.38    2.26   0
  -4   8   6  106.25    6.39   0
  -4   8   7   37.06    4.16   0
  -4   8   8   14.40    3.03   0
  -4   8   9   40.64    4.30   0
  -4   8  10    3.95    2.26   0
  -4   8  11   10.47    3.12   0
  -4   8  12   25.82    3.74   0
  -4   8  13    9.43    2.72   0
  -4   8  14   30.41    4.02   0
  -4   8  15   32.98    4.16   0
  -4   8  16   87.76    6.27   0
  -2   8  16   17.40    3.46   0
  -2   8  15  168.72    8.04   0
  -2   8  14   15.08    3.35   0
  -2   8  13   42.27    4.48   0
  -2   8  12   12.11    3.02   0
  -2   8  11   26.00    3.47   0
  -2   8  10   -0.20    2.34   0
  -2   8   9  157.91    7.35   0
  -2   8   8    3.63    2.20   0
  -2   8   7   13.49    2.95   0
  -2   8   6    9.50    2.57   0
  -2   8   5   45.25    4.34   0
  -2   8   4   33.02    3.99   0
  -2   8   3   16.12    3.29   0
  -2   8   2   -0.25    2.04   0
  -2   8   1   10.25    2.98   0
   0   8   0  126.28    6.70   0
   0   8   1   74.06    5.46   0
   0   8   2  101.76    5.86   0
   0   8   3   40.22    4.15   0
   0   8   4   -1.56    1.96   0
   0   8   5   27.68    3.81   0
   0   8   6    2.50    2.31   0
   0   8   7  106.57    6.06   0
   0   8   8  101.10    6.10   0
   0   8   9  171.56    7.68   0
   0   8  10   -0.73    2.00   0
   0   8  11   -3.04    1.60   0
   0   8  12   42.21    4.22   0
   0   8  13   31.70    4.01   0
   0   8  14    5.03    2.65   0
   0   8  15   77.48    5.93   0
   0   8  16    2.88    2.30   0
   2   8  15    2.44    2.59   0
   2   8  14   40.89    4.46   0
   2   8  13    3.65    2.44   0
   2   8  12   16.99    3.23   0
   2   8  11    6.45    2.57   0
   2   8  10   16.52    3.39   0
   2   8   9   15.52    3.12   0
   2   8   8  154.18    7.32   0
   2   8   7    3.77    2.29   0
   2   8   6   58.90    4.68   0
   2   8   5   73.55    5.24   0
   2   8   4   10.57    2.58   0
   2   8   3  144.12    6.96   0
   2   8   2   47.97    4.42   0
   2   8   1   26.80    3.70   0
   2   8   0  130.68    6.64   0
   4   8   0  138.00    6.77   0
   4   8   1    3.56    2.54   0
   4   8   2  101.84    6.23   0
   4   8   3   40.20    4.24   0
   4   8   4   81.83    5.47   0
   4   8   5   52.14    4.80   0
   4   8   6    4.42    2.57   0
   4   8   7   28.69    3.85   0
   4   8   8   80.70    5.56   0
   4   8   9   13.55    2.97   0
   4   8  10    0.17    2.20   0
   4   8  11   18.65    3.47   0
   4   8  12   17.55    3.59   0
   4   8  13  178.21    8.44   0
   4   8  14   17.38    3.61   0
   6   8  13   29.31    4.22   0
   6   8  12   25.64    4.02   0
   6   8  11   27.65    3.80   0
   6   8  10    2.40    2.36   0
   6   8   9   38.36    4.33   0
   6   8   8    1.88    2.30   0
   6   8   7   23.06    3.59   0
   6   8   6    2.19    2.46   0
   6   8   5   63.47    5.12   0
   6   8   4    2.34    2.54   0
   6   8   3   76.08    5.51   0
   6   8   2   12.46    3.08   0
   6   8   1    3.43    2.41   0
   6   8   0  141.38    7.07   0
   8   8   0   38.58    4.34   0
   8   8   1    3.68    2.22   0
   8   8   2   17.15    3.37   0
   8   8   3  115.79    6.63   0
   8   8   4    4.02    2.20   0
   8   8   5    9.32    2.96   0
   8   8   6    5.82    2.65   0
   8   8   7   16.37    3.41   0
   8   8   8    3.48    2.31   0
   8   8   9   21.70    3.78   0
   8   8  10   57.87    5.40   0
   8   8  11   11.57    3.03   0
   8   8  12   10.07    2.95   0
  10   8   9   14.83    3.51   0
  10   8   8   -1.52    2.22   0
  10   8   7   38.52    4.62   0
  10   8   6  124.28    7.22   0
  10   8   5   81.41    5.93   0
  10   8   4    5.23    2.58   0
  10   8   3    2.52    2.30   0
  10   8   2   33.07    4.40   0
  10   8   1    2.43    2.57   0
  10   8   0   23.99    3.76   0
  12   8   0    2.54    2.50   0
  12   8   1   22.04    3.79   0
  12   8   2    9.05    3.12   0
  12   8   3   32.05    4.30   0
  12   8   4    5.09    2.64   0
  12   8   5   21.78    3.63   0
  12   8   6   30.17    4.22   0
  12   8   7   31.97    4.30   0
  14   8   2    1.68    2.37   0
  14   8   1    5.56    2.64   0
  14   8   0   28.69    4.24   0
   9   9   0    1.61    2.54   0
   9   9   1    4.94    2.75   0
   9   9   2   70.95    5.93   0
   7   9   6   50.98    5.10   0
   7   9   5   34.36    4.35   0
   7   9   4   30.89    4.28   0
   7   9   3    5.68    2.95   0
   7   9   2    7.27    2.88   0
   7   9   1    1.70    2.24   0
   7   9   0    0.46    2.28   0
   5   9   0   54.82    5.15   0
   5   9   1    4.21    2.80   0
   5   9   2    2.28    2.47   0
   5   9   3   48.60    4.93   0
   5   9   4   44.26    4.73   0
   5   9   5    7.18    2.66   0
   5   9   6    5.24    2.37   0
   5   9   7   12.71    3.21   0
   5   9   8   17.79    3.56   0
   3   9   9   12.76    3.32   0
   3   9   8   53.03    5.07   0
   3   9   7    8.26    2.83   0
   3   9   6   79.75    5.99   0
   3   9   5   26.18    3.88   0
   3   9   4    4.65    2.33   0
   3   9   3    4.28    2.42   0
   3   9   2   52.85    4.92   0
   3   9   1    1.64    2.18   0
   3   9   0   51.04    4.85   0
   1   9   0    0.97    2.42   0
   1   9   1    5.35    2.34   0
   1   9   2    6.47    2.66   0
   1   9   3   29.69    4.00   0
   1   9   4   25.87    3.73   0
   1   9   5    6.29    2.78   0
   1   9   6   35.62    4.41   0
   1   9   7    6.45    2.76   0
   1   9   8   54.96    5.23   0
   1   9   9    6.74    2.74   0
   1   9  10   -3.86    2.12   0
  -1   9  11   39.41    4.57   0
  -1   9  10   37.22    4.54   0
  -1   9   9   60.00    5.35   0
  -1   9   8   38.74    4.48   0
  -1   9   7    2.75    2.38   0
  -1   9   6   12.64    3.08   0
  -1   9   5    0.91    2.39   0
  -1   9   4   52.60    4.79   0
  -1   9   3   46.99    4.66   0
  -1   9   2   49.09    5.02   0
  -1   9   1   13.39    3.09   0
  -3   9   1    5.44    2.58   0
  -3   9   2    8.42    2.93   0
  -3   9   3   23.93    3.80   0
  -3   9   4   55.43    5.14   0
  -3   9   5   64.49    5.46   0
  -3   9   6  135.14    7.45   0
  -3   9   7   10.25    2.97   0
  -3   9   8   57.25    5.20   0
  -3   9   9   17.79    3.67   0
  -3   9  10  101.76    6.54   0
  -3   9  11   14.12    3.37   0
  -5   9  10   73.72    5.88   0
  -5   9   9   23.04    3.70   0
  -5   9   8    4.49    2.43   0
  -5   9   7    2.33    2.37   0
  -5   9   6    2.23    2.50   0
  -5   9   5   22.54    3.81   0
  -5   9   4   -0.48    2.25   0
  -5   9   3   40.15    4.60   0
  -5   9   2   83.43    5.83   0
  -5   9   1   10.87    3.27   0
  -7   9   1    0.69    2.53   0
  -7   9   2   36.54    4.46   0
  -7   9   3    3.38    2.54   0
  -7   9   4    5.73    2.62   0
  -7   9   5   18.17    3.92   0
  -7   9   6   23.57    3.93   0
  -7   9   7   -0.96    2.46   0
  -7   9   8   13.44    3.53   0
  -7   9   9   -0.75    2.32   0
  -9   9   6    8.27    3.01   0
  -9   9   5   45.76    4.93   0
  -9   9   4    0.67    2.25   0
  -9   9   3    2.33    2.80   0
  -9   9   2   -0.24    2.42   0
  -9   9   1    5.41    2.92   0
  24   0  -1   -1.69    1.90   0
  24   0  -2   69.15    5.48   0
  24   0  -3    1.98    2.66   0
  24   0  -4   12.00    3.41   0
  24   0  -5   -1.18    2.25   0
  24   0  -6    5.96    2.53   0
  24   0  -7    2.42    2.72   0
  24   0  -8   69.15    5.65   0
  24   0  -9   -0.71    2.38   0
  24   0 -10    2.88    2.59   0
  24   0 -11   -3.71    2.36   0
  24   0 -12   32.34    4.74   0
  24   0 -13    3.90    3.05   0
  24   0 -14   30.29    4.81   0
  22   0 -18   58.11    5.73   0
  22   0 -17    0.80    2.61   0
  22   0 -16    4.55    3.02   0
  22   0 -15    2.08    2.69   0
  22   0 -14   20.74    4.16   0
  22   0 -13   -2.66    2.02   0
  22   0 -12    1.58    2.28   0
  22   0 -11    1.27    2.32   0
  22   0 -10    1.65    2.31   0
  22   0  -9   -3.55    1.96   0
  22   0  -8   -1.88    1.95   0
  22   0  -7   -4.16    2.03   0
  22   0  -6  138.85    7.11   0
  22   0  -5    3.22    2.23   0
  22   0  -4  163.07    7.53   0
  22   0  -3    4.04    2.38   0
  22   0  -2   15.40    3.10   0
  22   0  -1   -2.69    1.90   0
  20   0  -1    3.14    2.56   0
  20   0  -2  851.14   14.97   0
  20   0  -3    1.62    2.24   0
  20   0  -4   32.70    3.64   0
  20   0  -5    2.42    2.07   0
  20   0  -6   36.11    4.00   0
  20   0  -7   -0.52    1.95   0
  20   0  -8  172.22    7.40   0
  20   0  -9    2.57    2.29   0
  20   0 -10    2.24    2.21   0
  20   0 -11    0.70    2.48   0
  20   0 -12    1.72    2.76   0
  20   0 -13    0.98    2.35   0
  20   0 -14    3.87    2.62   0
  20   0 -15    6.78    2.60   0
  20   0 -16  148.16    7.85   0
  20   0 -17   -0.79    2.57   0
  20   0 -18  260.56   10.29   0
  20   0 -19   -1.48    2.56   0
  20   0 -20   20.36    3.93   0
  20   0 -21    3.56    2.96   0
  18   0 -23    4.72    2.77   0
  18   0 -22   -2.70    2.57   0
  18   0 -21    3.58    2.54   0
  18   0 -20   53.78    5.42   0
  18   0 -19   -5.68    2.24   0
  18   0 -18  547.36   13.95   0
  18   0 -17   -0.10    2.63   0
  18   0 -16    9.78    3.07   0
  18   0 -15    1.73    2.54   0
  18   0 -14    3.88    2.44   0
  18   0 -13    0.34    2.09   0
  18   0 -12    4.86    2.45   0
  18   0 -11    1.85    2.42   0
  18   0 -10  304.00    9.43   0
  18   0  -9   -0.73    1.96   0
  18   0  -8   39.60    3.77   0
  18   0  -7   -0.38    1.79   0
  18   0  -6   93.26    5.14   0
  18   0  -5    2.72    2.25   0
  18   0  -4  101.26    5.31   0
  18   0  -3    2.52    1.94   0
  18   0  -2   67.14    4.51   0
  18   0  -1    1.40    2.06   0
  16   0  -1    6.17    2.24   0
  16   0  -2  497.75   10.06   0
  16   0  -3    6.27    2.20   0
  16   0  -4  137.49    5.80   0
  16   0  -5    1.36    1.94   0
  16   0  -6  477.21   10.08   0
  16   0  -7   -2.70    1.96   0
  16   0  -8 1538.82   17.98   0
  16   0  -9    5.74    2.56   0
  16   0 -10   17.37    3.05   0
  16   0 -11    5.26    2.51   0
  16   0 -12  653.47   12.87   0
  16   0 -13    1.51    2.35   0
  16   0 -14   99.97    5.76   0
  16   0 -15    0.86    2.16   0
  16   0 -16    3.95    2.48   0
  16   0 -17    4.98    2.43   0
  16   0 -18   -5.36    2.08   0
  16   0 -19    0.41    2.34   0
  16   0 -20    1.56    2.52   0
  16   0 -21   10.97    3.05   0
  16   0 -22   21.02    3.94   0
  16   0 -23    0.12    2.62   0
  16   0 -24   75.11    6.31   0
  16   0 -25    5.90    3.06   0
  14   0 -26  241.00   10.53   0
  14   0 -25   -4.59    2.46   0
  14   0 -24   45.65    5.10   0
  14   0 -23    0.12    2.61   0
  14   0 -22   94.07    6.52   0
  14   0 -21   -1.51    2.25   0
  14   0 -20   31.03    4.08   0
  14   0 -19   -1.24    2.00   0
  14   0 -18  556.89   12.71   0
  14   0 -17    1.90    2.50   0
  14   0 -16  344.12    9.75   0
  14   0 -15    3.14    2.20   0
  14   0 -14   21.35    3.18   0
  14   0 -13   -1.03    1.73   0
  14   0 -12  366.13    9.33   0
  14   0 -11    1.22    1.85   0
  14   0 -10    0.53    1.91   0
  14   0  -9    1.08    2.01   0
  14   0  -8  161.29    6.07   0
  14   0  -7   -1.09    1.51   0
  14   0  -6   44.80    3.32   0
  14   0  -5    2.97    1.67   0
  14   0  -4   44.08    3.45   0
  14   0  -3    2.75    1.73   0
  14   0  -2  655.58   10.42   0
  14   0  -1    3.45    1.89   0
  12   0  -1    0.98    1.47   0
  12   0  -2   18.88    2.31   0
  12   0  -3    3.97    1.73   0
  12   0  -4  172.53    5.35   0
  12   0  -5    3.00    1.61   0
  12   0  -6  292.20    6.75   0
  12   0  -7    0.65    1.63   0
  12   0  -8  143.26    5.24   0
  12   0  -9   -0.11    1.75   0
  12   0 -10   14.73    2.55   0
  12   0 -11    2.88    1.88   0
  12   0 -12   39.22    3.34   0
  12   0 -13    3.81    2.02   0
  12   0 -14   76.19    4.56   0
  12   0 -15   -0.34    1.92   0
  12   0 -16  100.90    5.36   0
  12   0 -17   -0.89    2.12   0
  12   0 -18   21.08    3.38   0
  12   0 -19    2.13    2.43   0
  12   0 -20   36.56    4.42   0
  12   0 -21    0.87    2.79   0
  12   0 -22 1461.78   22.02   0
  12   0 -23    4.34    2.90   0
  12   0 -24    7.32    3.20   0
  12   0 -25   -0.71    2.36   0
  12   0 -26   23.49    4.14   0
  12   0 -27   -2.43    2.68   0
  10   0 -28    5.62    3.10   0
  10   0 -27   -3.34    2.03   0
  10   0 -26  146.14    7.71   0
  10   0 -25    2.18    2.44   0
  10   0 -24   59.49    5.09   0
  10   0 -23    5.36    2.54   0
  10   0 -22  247.60    9.16   0
  10   0 -21    0.16    2.57   0
  10   0 -20  330.53   10.03   0
  10   0 -19    5.25    2.45   0
  10   0 -18  292.92    8.98   0
  10   0 -17    4.21    2.42   0
  10   0 -16  198.08    7.04   0
  10   0 -15   -0.52    2.05   0
  10   0 -14 1280.68   15.87   0
  10   0 -13    0.67    1.95   0
  10   0 -12 2420.11   20.17   0
  10   0 -11    3.24    2.04   0
  10   0 -10 2426.36   19.14   0
  10   0  -9    4.48    1.93   0
  10   0  -8    5.46    1.88   0
  10   0  -7   -0.24    1.69   0
  10   0  -6  358.32    7.13   0
  10   0  -5    4.04    1.69   0
  10   0  -4   29.47    2.41   0
  10   0  -3    2.58    1.76   0
  10   0  -2 5506.90   25.04   0
  10   0  -1    4.23    1.65   0
   8   0  -1   -0.48    1.38   0
   8   0  -2  766.63    8.41   0
   8   0  -3    1.10    1.43   0
   8   0  -4   31.95    2.33   0
   8   0  -5    2.24    1.63   0
   8   0  -6  775.11    9.13   0
   8   0  -7    2.12    1.61   0
   8   0  -8 2480.16   17.11   0
   8   0  -9    1.65    1.65   0
   8   0 -10   14.70    2.29   0
   8   0 -11    0.88    1.57   0
   8   0 -12   61.90    3.66   0
   8   0 -13    0.72    1.69   0
   8   0 -14    3.63    2.07   0
   8   0 -15    9.14    2.33   0
   8   0 -16  823.64   13.34   0
   8   0 -17    3.35    2.21   0
   8   0 -18   40.85    3.98   0
   8   0 -19   -1.54    2.01   0
   8   0 -20   -0.69    1.89   0
   8   0 -21    0.33    2.24   0
   8   0 -22  221.70    8.36   0
   8   0 -23    1.52    2.30   0
   8   0 -24   13.76    3.24   0
   8   0 -25    2.61    2.40   0
   8   0 -26   13.81    3.34   0
   8   0 -27    3.94    2.68   0
   8   0 -28    8.57    2.95   0
   6   0 -28   70.10    5.57   0
   6   0 -27   -1.19    1.86   0
   6   0 -26  118.04    6.85   0
   6   0 -25   -6.00    2.01   0
   6   0 -24  708.51   14.76   0
   6   0 -23   -5.32    1.65   0
   6   0 -22   22.19    3.39   0
   6   0 -21    0.37    2.18   0
   6   0 -20  132.90    6.32   0
   6   0 -19    1.31    2.22   0
   6   0 -18    0.20    2.01   0
   6   0 -17    0.00    2.25   0
   6   0 -16  179.06    6.48   0
   6   0 -15    4.32    2.02   0
   6   0 -14  890.50   12.52   0
   6   0 -13    0.09    1.64   0
   6   0 -12  110.38    4.50   0
   6   0 -11    1.86    1.81   0
   6   0 -10 1809.71   14.94   0
   6   0  -9    2.04    1.73   0
   6   0  -8 2364.70   15.61   0
   6   0  -7    4.58    1.65   0
   6   0  -6  113.40    3.59   0
   6   0  -5    0.04    1.45   0
   6   0  -4  425.98    5.99   0
   6   0  -3   -0.76    1.29   0
   6   0  -2 3280.75   15.07   0
   6   0  -1    0.58    1.38   0
   4   0  -1    1.92    1.15   0
   4   0  -2  298.89    3.88   0
   4   0  -3    1.84    1.23   0
   4   0  -4   11.63    1.57   0
   4   0  -5    4.35    1.50   0
   4   0  -6   20.27    1.95   0
   4   0  -7    1.34    1.58   0
   4   0  -8  110.58    3.74   0
   4   0  -9    3.59    1.70   0
   4   0 -10  809.22    9.91   0
   4   0 -11    2.00    1.88   0
   4   0 -12  326.78    7.23   0
   4   0 -13    0.74    1.88   0
   4   0 -14  950.14   12.72   0
   4   0 -15   -3.45    1.87   0
   4   0 -16 5440.94   31.99   0
   4   0 -17  -14.57    2.35   0
   4   0 -18  198.59    6.89   0
   4   0 -19    0.77    2.13   0
   4   0 -20   19.83    3.00   0
   4   0 -21    0.41    2.20   0
   4   0 -22   16.17    2.95   0
   4   0 -23   -2.80    2.07   0
   4   0 -24 1231.31   19.00   0
   4   0 -25   -3.35    2.91   0
   4   0 -26   63.22    5.41   0
   4   0 -27    4.71    2.68   0
   4   0 -28    3.96    2.50   0
   2   0 -28    4.39    2.58   0
   2   0 -27    2.10    2.72   0
   2   0 -26  144.47    7.57   0
   2   0 -25   -0.90    2.51   0
   2   0 -24  377.59   11.13   0
   2   0 -23   -2.00    2.00   0
   2   0 -22  119.76    6.35   0
   2   0 -21   -7.11    2.21   0
   2   0 -20  634.78   12.81   0
   2   0 -19   -3.70    2.19   0
   2   0 -18  286.93    8.30   0
   2   0 -17    0.52    2.16   0
   2   0 -16  128.12    5.55   0
   2   0 -15    0.93    1.90   0
   2   0 -14  176.34    5.87   0
   2   0 -13   -9.00    2.07   0
   2   0 -12 2485.51   18.85   0
   2   0 -11   -4.85    1.85   0
   2   0 -10 2054.31   15.82   0
   2   0  -9    2.47    1.89   0
   2   0  -8  865.33    9.41   0
   2   0  -7   -0.21    1.71   0
   2   0  -6  770.81    7.47   0
   2   0  -5    0.73    1.35   0
   2   0  -4   57.94    2.10   0
   2   0  -3    1.13    0.99   0
   0   0  -3    2.81    1.08   0
   0   0  -4  719.66    6.21   0
   0   0  -5   -0.63    1.49   0
   0   0  -6 2008.54   12.21   0
   0   0  -7   -4.04    1.76   0
   0   0  -8 2659.09   16.09   0
   0   0 -10    3.47    1.83   0
   0   0 -11    0.59    1.78   0
   0   0 -12  277.44    6.67   0
   0   0 -13    6.31    2.07   0
   0   0 -14   28.56    2.86   0
   0   0 -15   -0.42    1.86   0
   0   0 -16 1671.61   18.19   0
   0   0 -17    2.51    2.69   0
   0   0 -18   18.84    3.02   0
   0   0 -19    5.04    2.24   0
   0   0 -20  123.41    6.09   0
   0   0 -21   -1.10    2.17   0
   0   0 -22  326.42    9.87   0
   0   0 -23    1.56    2.26   0
   0   0 -24  156.00    7.46   0
   0   0 -25    0.54    2.47   0
   0   0 -26  211.76    9.05   0
   0   0 -27    3.98    2.57   0
   0   0 -28    6.35    2.69   0
  -2   0 -27    5.21    2.78   0
  -2   0 -26  165.59    8.10   0
  -2   0 -25   -2.22    2.35   0
  -2   0 -24   -0.07    2.24   0
  -2   0 -23   -1.82    2.10   0
  -2   0 -22   48.61    4.56   0
  -2   0 -21   -2.32    2.29   0
  -2   0 -20  521.86   11.83   0
  -2   0 -19    2.18    2.36   0
  -2   0 -18  617.30   12.17   0
  -2   0 -17   -1.36    2.01   0
  -2   0 -16   14.98    2.66   0
  -2   0 -15    0.68    1.81   0
  -2   0 -14  263.01    7.10   0
  -2   0 -13   -0.19    1.65   0
  -2   0 -12   11.26    2.21   0
  -2   0 -11    1.27    1.68   0
  -2   0 -10  305.71    6.62   0
  -2   0  -9    3.12    1.89   0
  -2   0  -8 1129.23   11.13   0
  -2   0  -7    6.03    1.88   0
  -2   0  -6    7.57    1.84   0
  -2   0  -5    0.39    1.53   0
  -2   0  -4  764.71    6.77   0
  -2   0  -3   -0.22    1.12   0
  -2   0  -2  234.12    3.08   0
  -4   0   0 4139.38   13.57   0
  -4   0  -1   -0.33    1.07   0
  -4   0  -2   45.43    2.50   0
  -4   0  -3    3.69    1.49   0
  -4   0  -4  926.97    8.52   0
  -4   0  -5    6.63    1.80   0
  -4   0  -6 1836.14   13.42   0
  -4   0  -7    2.03    1.78   0
  -4   0  -8 3143.64   19.56   0
  -4   0  -9    0.14    1.78   0
  -4   0 -10 1990.98   16.91   0
  -4   0 -11    2.71    1.99   0
  -4   0 -12   60.30    3.75   0
  -4   0 -13    1.43    1.87   0
  -4   0 -14 1289.96   15.71   0
  -4   0 -15   -3.88    1.94   0
  -4   0 -16  686.32   12.36   0
  -4   0 -17    1.94    2.32   0
  -4   0 -18    5.76    2.40   0
  -4   0 -19   -0.56    2.05   0
  -4   0 -20   17.58    3.06   0
  -4   0 -21   -0.33    2.25   0
  -4   0 -22  780.22   15.54   0
  -4   0 -23    5.52    2.74   0
  -4   0 -24   33.50    4.14   0
  -4   0 -25   -2.12    2.15   0
  -4   0 -26   72.16    5.94   0
  -4   0 -27    0.20    2.52   0
  -6   0 -26   -2.08    2.24   0
  -6   0 -25    2.75    2.45   0
  -6   0 -24  292.37   10.50   0
  -6   0 -23   -1.79    2.20   0
  -6   0 -22  140.68    7.15   0
  -6   0 -21    2.85    2.63   0
  -6   0 -20  260.71    9.10   0
  -6   0 -19   -2.84    2.22   0
  -6   0 -18 1298.84   18.93   0
  -6   0 -17    0.64    2.47   0
  -6   0 -16  403.00   10.27   0
  -6   0 -15    1.05    2.21   0
  -6   0 -14 1750.18   19.56   0
  -6   0 -13    4.31    2.24   0
  -6   0 -12  978.54   14.05   0
  -6   0 -11    0.14    1.75   0
  -6   0 -10   20.11    2.64   0
  -6   0  -9    2.44    1.83   0
  -6   0  -8    3.68    1.87   0
  -6   0  -7    2.61    1.82   0
  -6   0  -6 1396.09   12.73   0
  -6   0  -5    1.76    1.68   0
  -6   0  -4 5743.90   23.59   0
  -6   0  -3    2.33    1.69   0
  -6   0  -2 9133.46   27.77   0
  -6   0  -1    2.57    1.35   0
  -6   0   0   62.42    2.44   0
  -8   0   0  393.84    5.86   0
  -8   0  -1    1.36    1.24   0
  -8   0  -2  518.96    7.23   0
  -8   0  -3    1.25    1.54   0
  -8   0  -4  170.11    4.89   0
  -8   0  -5    2.40    1.78   0
  -8   0  -6  818.83   10.76   0
  -8   0  -7   -2.71    1.46   0
  -8   0  -8    9.40    2.15   0
  -8   0  -9    0.50    1.77   0
  -8   0 -10    2.20    1.90   0
  -8   0 -11    1.31    1.87   0
  -8   0 -12   29.94    3.29   0
  -8   0 -13    0.23    1.88   0
  -8   0 -14   99.73    5.49   0
  -8   0 -15    0.49    2.06   0
  -8   0 -16    3.89    2.60   0
  -8   0 -17    2.24    2.36   0
  -8   0 -18   -1.11    2.20   0
  -8   0 -19   -0.37    2.24   0
  -8   0 -20  205.07    8.59   0
  -8   0 -21    3.25    2.58   0
  -8   0 -22  368.55   11.85   0
  -8   0 -23    0.44    2.63   0
  -8   0 -24   -5.41    2.25   0
  -8   0 -25    3.62    2.58   0
 -10   0 -24  287.92   11.55   0
 -10   0 -23   -0.90    2.78   0
 -10   0 -22   60.87    5.56   0
 -10   0 -21   -0.79    2.09   0
 -10   0 -20    3.57    2.67   0
 -10   0 -19    0.03    2.47   0
 -10   0 -18   62.85    5.36   0
 -10   0 -17   -0.52    2.35   0
 -10   0 -16  278.44    9.69   0
 -10   0 -15    1.40    2.28   0
 -10   0 -14   32.42    3.70   0
 -10   0 -13    2.36    2.09   0
 -10   0 -12    2.19    1.98   0
 -10   0 -11    1.31    1.86   0
 -10   0 -10   12.23    2.45   0
 -10   0  -9    4.02    2.11   0
 -10   0  -8 2779.56   22.34   0
 -10   0  -7    2.69    1.93   0
 -10   0  -6  111.44    4.72   0
 -10   0  -5    6.68    1.96   0
 -10   0  -4 2408.66   18.06   0
 -10   0  -3    5.08    1.80   0
 -10   0  -2 1978.96   14.73   0
 -10   0  -1    3.52    1.52   0
 -10   0   0 4146.91   20.82   0
 -12   0   0    2.85    1.38   0
 -12   0  -1   -0.80    1.24   0
 -12   0  -2   40.40    2.75   0
 -12   0  -3    0.31    1.31   0
 -12   0  -4  234.88    6.31   0
 -12   0  -5    3.41    1.83   0
 -12   0  -6  301.53    7.74   0
 -12   0  -7    0.36    2.12   0
 -12   0  -8 1474.98   17.71   0
 -12   0  -9    6.23    2.59   0
 -12   0 -10   11.85    2.72   0
 -12   0 -11    5.38    2.38   0
 -12   0 -12  103.03    5.79   0
 -12   0 -13    1.00    1.97   0
 -12   0 -14   23.49    3.53   0
 -12   0 -15    1.87    2.62   0
 -12   0 -16  696.34   15.58   0
 -12   0 -17    0.82    2.53   0
 -12   0 -18   52.96    5.26   0
 -12   0 -19   -1.90    2.48   0
 -12   0 -20    0.00    2.46   0
 -12   0 -21    1.72    2.55   0
 -12   0 -22   80.86    6.87   0
 -14   0 -20    8.03    3.10   0
 -14   0 -19    1.12    2.81   0
 -14   0 -18   72.92    6.20   0
 -14   0 -17   -2.85    2.39   0
 -14   0 -16    3.14    2.78   0
 -14   0 -15    0.14    2.39   0
 -14   0 -14   86.25    6.00   0
 -14   0 -13    5.94    2.55   0
 -14   0 -12  140.67    7.02   0
 -14   0 -11    3.50    2.22   0
 -14   0 -10   10.66    2.59   0
 -14   0  -9    3.78    2.39   0
 -14   0  -8  763.81   13.48   0
 -14   0  -7    2.73    2.41   0
 -14   0  -6 1104.01   15.30   0
 -14   0  -5    1.04    1.72   0
 -14   0  -4   43.99    3.34   0
 -14   0  -3    1.69    1.46   0
 -14   0  -2  113.54    4.61   0
 -14   0  -1    0.94    1.41   0
 -14   0   0  633.64    9.97   0
 -16   0   0 1945.88   18.61   0
 -16   0  -1    1.69    1.76   0
 -16   0  -2    9.97    2.12   0
 -16   0  -3    0.09    1.60   0
 -16   0  -4    7.71    2.04   0
 -16   0  -5    0.26    1.75   0
 -16   0  -6  324.40    8.84   0
 -16   0  -7    0.21    2.00   0
 -16   0  -8  273.38    8.86   0
 -16   0  -9    1.99    2.16   0
 -16   0 -10   51.90    4.55   0
 -16   0 -11   -2.31    2.06   0
 -16   0 -12   25.10    3.68   0
 -16   0 -13   -0.71    2.31   0
 -16   0 -14  198.90    8.95   0
 -16   0 -15    1.46    2.74   0
 -16   0 -16  403.62   13.30   0
 -16   0 -17   -3.82    2.91   0
 -16   0 -18   21.65    4.23   0
 -18   0 -16    1.70    3.01   0
 -18   0 -15    2.03    2.76   0
 -18   0 -14   -4.07    2.01   0
 -18   0 -13    2.66    2.63   0
 -18   0 -12    8.85    2.62   0
 -18   0 -11    3.05    2.41   0
 -18   0 -10  110.41    6.56   0
 -18   0  -9    3.21    2.24   0
 -18   0  -8    0.18    1.95   0
 -18   0  -7    2.68    1.90   0
 -18   0  -6  146.01    6.26   0
 -18   0  -5   -2.58    1.59   0
 -18   0  -4   99.42    5.14   0
 -18   0  -3   -0.76    1.58   0
 -18   0  -2    2.61    1.66   0
 -18   0  -1    0.68    1.49   0
 -18   0   0    5.79    1.86   0
 -20   0   0  813.36   14.06   0
 -20   0  -1    2.65    2.04   0
 -20   0  -2    2.13    1.67   0
 -20   0  -3    2.40    1.91   0
 -20   0  -4  337.88    9.56   0
 -20   0  -5    0.46    1.86   0
 -20   0  -6  135.30    6.55   0
 -20   0  -7    2.91    2.23   0
 -20   0  -8  312.37    9.93   0
 -20   0  -9    2.05    2.25   0
 -20   0 -10   15.33    3.31   0
 -20   0 -11    2.28    2.43   0
 -20   0 -12    2.80    2.61   0
 -20   0 -13    4.09    2.63   0
 -22   0 -10   12.23    3.07   0
 -22   0  -9    2.89    2.27   0
 -22   0  -8    6.60    2.20   0
 -22   0  -7    4.56    2.28   0
 -22   0  -6  104.07    6.08   0
 -22   0  -5   -0.27    1.88   0
 -22   0  -4   12.81    2.61   0
 -22   0  -3   -0.62    2.13   0
 -22   0  -2   55.68    4.57   0
 -22   0  -1   -3.71    1.56   0
 -22   0   0    7.79    2.51   0
 -24   0   0   10.14    2.49   0
 -24   0  -1    0.75    1.94   0
 -24   0  -2    9.27    2.80   0
 -24   0  -3    1.33    1.88   0
 -24   0  -4   65.08    5.27   0
 -24   0  -5    1.15    1.81   0
 -25   1   0   23.26    3.63   0
 -23   1   0    1.46    2.20   0
 -23   1  -1   41.25    4.19   0
 -23   1  -2   43.03    4.34   0
 -23   1  -3   12.87    2.89   0
 -23   1  -4    2.73    1.84   0
 -23   1  -5    3.32    2.13   0
 -23   1  -6    5.20    2.43   0
 -23   1  -7    0.30    2.04   0
 -21   1 -11   12.46    2.95   0
 -21   1 -10   28.48    3.78   0
 -21   1  -9   18.78    3.37   0
 -21   1  -8   39.26    4.10   0
 -21   1  -7   21.57    3.37   0
 -21   1  -6    3.06    2.23   0
 -21   1  -5   17.36    2.98   0
 -21   1  -4   21.80    3.20   0
 -21   1  -3    0.22    1.82   0
 -21   1  -2  135.39    6.42   0
 -21   1  -1   87.04    5.21   0
 -21   1   0   -0.09    1.71   0
 -19   1   0   66.76    4.39   0
 -19   1  -1   64.02    4.23   0
 -19   1  -2   90.43    5.00   0
 -19   1  -3   23.97    2.96   0
 -19   1  -4   24.32    3.13   0
 -19   1  -5   28.08    3.29   0
 -19   1  -6   78.76    5.05   0
 -19   1  -7  172.19    7.15   0
 -19   1  -8    6.49    2.51   0
 -19   1  -9  163.18    7.26   0
 -19   1 -10   43.64    4.26   0
 -19   1 -11   51.21    4.57   0
 -19   1 -12    4.14    2.30   0
 -19   1 -13    3.52    1.99   0
 -19   1 -14   69.15    5.63   0
 -19   1 -15  109.65    6.93   0
 -17   1 -17    1.07    2.75   0
 -17   1 -16   18.68    3.76   0
 -17   1 -15   27.24    3.96   0
 -17   1 -14    2.53    1.96   0
 -17   1 -13   28.33    3.61   0
 -17   1 -12    3.03    2.05   0
 -17   1 -11  103.64    5.78   0
 -17   1 -10    2.15    2.12   0
 -17   1  -9    1.12    1.81   0
 -17   1  -8   -2.63    1.60   0
 -17   1  -7  308.73    8.72   0
 -17   1  -6    1.01    1.93   0
 -17   1  -5  318.89    8.53   0
 -17   1  -4  242.24    7.43   0
 -17   1  -3  159.43    6.00   0
 -17   1  -2   37.62    3.34   0
 -17   1  -1   90.91    4.68   0
 -17   1   0  151.12    5.92   0
 -15   1   0  434.97    8.82   0
 -15   1  -1  125.13    5.01   0
 -15   1  -2  173.12    5.85   0
 -15   1  -3    7.53    1.94   0
 -15   1  -4   24.19    2.74   0
 -15   1  -5    4.38    1.88   0
 -15   1  -6  336.81    8.44   0
 -15   1  -7  302.02    8.18   0
 -15   1  -8   65.13    4.35   0
 -15   1  -9  333.21    8.86   0
 -15   1 -10    3.36    2.10   0
 -15   1 -11  204.80    7.49   0
 -15   1 -12   59.45    4.47   0
 -15   1 -13    0.53    1.96   0
 -15   1 -14   11.82    2.78   0
 -15   1 -15   -3.81    1.96   0
 -15   1 -16  106.98    6.87   0
 -15   1 -17  118.71    7.31   0
 -15   1 -18   34.70    4.61   0
 -15   1 -19   -0.25    2.49   0
 -13   1 -21    9.51    3.38   0
 -13   1 -20    2.55    2.63   0
 -13   1 -19   45.49    5.37   0
 -13   1 -18   19.25    3.68   0
 -13   1 -17   78.86    6.34   0
 -13   1 -16   96.76    6.44   0
 -13   1 -15  245.36    9.30   0
 -13   1 -14    2.58    2.34   0
 -13   1 -13   15.38    2.93   0
 -13   1 -12  235.90    8.11   0
 -13   1 -11   54.28    4.28   0
 -13   1 -10  260.43    7.60   0
 -13   1  -9    2.41    1.74   0
 -13   1  -8  164.51    5.97   0
 -13   1  -7    1.00    1.70   0
 -13   1  -6  172.45    5.72   0
 -13   1  -5    6.93    2.00   0
 -13   1  -4  266.37    6.73   0
 -13   1  -3  182.55    5.58   0
 -13   1  -2   93.31    4.11   0
 -13   1  -1  641.88    9.79   0
 -13   1   0  444.50    8.20   0
 -11   1   0  132.40    4.35   0
 -11   1  -1  201.89    5.28   0
 -11   1  -2 1053.33   11.52   0
 -11   1  -3   24.59    2.23   0
 -11   1  -4   50.65    3.03   0
 -11   1  -5  188.46    5.38   0
 -11   1  -6  108.70    4.31   0
 -11   1  -7  205.44    5.92   0
 -11   1  -8    3.42    1.64   0
 -11   1  -9    4.66    1.94   0
 -11   1 -10  115.53    5.20   0
 -11   1 -11  235.98    7.58   0
 -11   1 -12   97.58    5.39   0
 -11   1 -13    5.01    2.43   0
 -11   1 -14   17.24    3.23   0
 -11   1 -15  285.26    9.54   0
 -11   1 -16   18.06    3.72   0
 -11   1 -17   30.15    4.26   0
 -11   1 -18  304.94   10.78   0
 -11   1 -19    4.57    2.69   0
 -11   1 -20   35.76    4.66   0
 -11   1 -21   12.66    3.42   0
 -11   1 -22  147.05    8.48   0
 -11   1 -23   16.73    4.16   0
  -9   1 -24   72.41    6.44   0
  -9   1 -23   -3.21    2.05   0
  -9   1 -22   23.24    4.06   0
  -9   1 -21    8.96    2.87   0
  -9   1 -20    5.73    2.83   0
  -9   1 -19    8.85    2.93   0
  -9   1 -18   10.58    3.24   0
  -9   1 -17  557.71   13.36   0
  -9   1 -16  116.47    6.50   0
  -9   1 -15  298.49    9.33   0
  -9   1 -14   82.82    5.10   0
  -9   1 -13  153.25    6.43   0
  -9   1 -12   10.38    2.49   0
  -9   1 -11  374.56    9.13   0
  -9   1 -10  189.81    6.29   0
  -9   1  -9 2147.02   18.60   0
  -9   1  -8   81.47    3.88   0
  -9   1  -7  234.69    5.90   0
  -9   1  -6   60.90    3.22   0
  -9   1  -5  100.04    3.81   0
  -9   1  -4  924.71   10.20   0
  -9   1  -3  554.28    7.86   0
  -9   1  -2  141.51    4.15   0
  -9   1  -1  513.08    7.33   0
  -9   1   0   70.37    3.03   0
  -7   1   0  775.56    7.92   0
  -7   1  -1  668.96    7.65   0
  -7   1  -2  232.37    4.84   0
  -7   1  -3   14.95    1.89   0
  -7   1  -4 1018.01    9.80   0
  -7   1  -5  664.15    8.24   0
  -7   1  -6  605.22    8.08   0
  -7   1  -7 1388.38   12.57   0
  -7   1  -8  758.60   10.43   0
  -7   1  -9  303.34    7.26   0
  -7   1 -10  141.71    5.30   0
  -7   1 -11  566.12   10.35   0
  -7   1 -12  262.57    7.58   0
  -7   1 -13   37.68    3.56   0
  -7   1 -14  109.65    5.52   0
  -7   1 -15    4.34    2.35   0
  -7   1 -16    0.91    2.42   0
  -7   1 -17   43.12    4.53   0
  -7   1 -18  152.81    7.39   0
  -7   1 -19   11.10    2.98   0
  -7   1 -20   77.04    5.66   0
  -7   1 -21   35.00    4.23   0
  -7   1 -22    0.66    2.54   0
  -7   1 -23   64.52    5.51   0
  -7   1 -24    4.35    2.68   0
  -7   1 -25    0.95    2.68   0
  -5   1 -26  107.37    6.99   0
  -5   1 -25   94.95    6.62   0
  -5   1 -24   33.52    4.40   0
  -5   1 -23   18.00    3.56   0
  -5   1 -22   72.95    5.43   0
  -5   1 -21   18.75    3.66   0
  -5   1 -20  602.17   13.46   0
  -5   1 -19    4.25    2.45   0
  -5   1 -18   65.88    4.82   0
  -5   1 -17  268.33    8.58   0
  -5   1 -16  707.67   13.14   0
  -5   1 -15   17.69    2.81   0
  -5   1 -14   -1.53    1.83   0
  -5   1 -13  150.11    5.79   0
  -5   1 -12  202.57    6.45   0
  -5   1 -11   53.40    3.63   0
  -5   1 -10 1195.43   13.48   0
  -5   1  -9 2976.30   20.22   0
  -5   1  -8 2452.94   17.58   0
  -5   1  -7    8.09    1.96   0
  -5   1  -6   79.32    3.07   0
  -5   1  -5   12.48    1.68   0
  -5   1  -4 1652.97   11.45   0
  -5   1  -3  162.75    3.82   0
  -5   1  -2  620.79    6.67   0
  -5   1  -1 2254.30   12.07   0
  -5   1   0  145.15    3.40   0
  -3   1   0   11.17    1.36   0
  -3   1  -1  804.06    6.16   0
  -3   1  -2   14.16    1.57   0
  -3   1  -3    0.64    1.43   0
  -3   1  -4  271.01    4.53   0
  -3   1  -5 1005.03    8.49   0
  -3   1  -6  587.54    7.45   0
  -3   1  -7   68.20    3.10   0
  -3   1  -8   72.23    3.29   0
  -3   1  -9   40.27    2.86   0
  -3   1 -10    4.58    1.77   0
  -3   1 -11  254.89    6.45   0
  -3   1 -12  126.07    4.91   0
  -3   1 -13  400.21    8.60   0
  -3   1 -14  341.04    8.37   0
  -3   1 -15  326.84    8.57   0
  -3   1 -16   93.22    5.17   0
  -3   1 -17  209.78    7.48   0
  -3   1 -18   12.12    2.90   0
  -3   1 -19   63.25    4.66   0
  -3   1 -20  540.47   12.37   0
  -3   1 -21   46.18    4.47   0
  -3   1 -22  205.13    8.27   0
  -3   1 -23   38.47    4.17   0
  -3   1 -24   31.51    4.37   0
  -3   1 -25   31.33    4.30   0
  -3   1 -26   33.55    4.42   0
  -3   1 -27   25.23    4.19   0
  -1   1 -27   -2.13    2.09   0
  -1   1 -26   51.89    5.08   0
  -1   1 -25  138.53    7.45   0
  -1   1 -24   44.91    4.59   0
  -1   1 -23   23.80    3.58   0
  -1   1 -22   10.61    2.90   0
  -1   1 -21    3.81    2.16   0
  -1   1 -20  241.75    8.26   0
  -1   1 -19   49.37    4.14   0
  -1   1 -18   71.70    4.77   0
  -1   1 -17  214.89    7.31   0
  -1   1 -16  128.53    5.65   0
  -1   1 -15  222.70    6.94   0
  -1   1 -14  185.42    6.19   0
  -1   1 -13   13.02    2.45   0
  -1   1 -12   64.83    3.72   0
  -1   1 -11   56.05    3.41   0
  -1   1 -10  372.80    7.12   0
  -1   1  -9    3.83    1.81   0
  -1   1  -8   10.42    1.91   0
  -1   1  -7 2011.26   13.11   0
  -1   1  -6 1297.04    9.64   0
  -1   1  -5  303.74    4.62   0
  -1   1  -4   22.93    1.90   0
  -1   1  -3   55.65    2.10   0
  -1   1  -2  697.79    5.38   0
  -1   1  -1    4.50    0.98   0
  -1   1   0    3.99    0.95   0
   1   1  -1   43.77    1.54   0
   1   1  -2 1398.22    7.48   0
   1   1  -3    5.85    1.28   0
   1   1  -4  816.24    6.40   0
   1   1  -5 3894.29   15.16   0
   1   1  -6 9999.00   27.67   0
   1   1  -7 1602.14   11.38   0
   1   1  -8 1458.70   11.64   0
   1   1  -9 2402.75   15.76   0
   1   1 -10   46.00    3.04   0
   1   1 -11 1965.66   15.98   0
   1   1 -12   12.62    2.33   0
   1   1 -13 1360.48   14.42   0
   1   1 -14  294.53    7.33   0
   1   1 -15  510.56   10.00   0
   1   1 -16    7.68    2.36   0
   1   1 -17  756.25   12.81   0
   1   1 -18  652.72   12.38   0
   1   1 -19  300.44    8.85   0
   1   1 -20   11.76    2.73   0
   1   1 -21   50.42    4.27   0
   1   1 -22  141.30    6.80   0
   1   1 -23    4.05    2.43   0
   1   1 -24   25.37    3.78   0
   1   1 -25    3.29    2.58   0
   1   1 -26    1.21    2.74   0
   1   1 -27   25.85    4.21   0
   1   1 -28    5.97    2.96   0
   3   1 -28    7.62    3.06   0
   3   1 -27   33.69    4.10   0
   3   1 -26   16.74    3.52   0
   3   1 -25   22.48    3.43   0
   3   1 -24   10.02    2.72   0
   3   1 -23  236.03    8.44   0
   3   1 -22  136.04    6.40   0
   3   1 -21    0.08    2.01   0
   3   1 -20   36.98    3.83   0
   3   1 -19  134.87    6.14   0
   3   1 -18 1715.67   18.89   0
   3   1 -17   19.08    2.81   0
   3   1 -16  201.11    6.47   0
   3   1 -15   11.39    2.39   0
   3   1 -14   10.43    2.16   0
   3   1 -13   84.21    4.11   0
   3   1 -12    5.47    1.91   0
   3   1 -11  601.08    9.11   0
   3   1 -10 1418.87   13.19   0
   3   1  -9 1897.06   14.65   0
   3   1  -8  632.03    8.21   0
   3   1  -7 1834.18   12.71   0
   3   1  -6 1280.11   10.01   0
   3   1  -5   85.39    2.93   0
   3   1  -4   46.61    2.20   0
   3   1  -3   76.45    2.37   0
   3   1  -2    8.28    1.37   0
   3   1  -1 2431.71   10.51   0
   5   1  -1 4559.11   19.29   0
   5   1  -2  727.47    7.16   0
   5   1  -3  340.54    5.63   0
   5   1  -4  255.27    5.12   0
   5   1  -5  456.06    6.74   0
   5   1  -6  688.13    8.36   0
   5   1  -7   12.76    2.07   0
   5   1  -8  581.66    8.27   0
   5   1  -9 1105.05   11.65   0
   5   1 -10   -1.76    1.62   0
   5   1 -11  290.87    6.67   0
   5   1 -12   69.71    3.72   0
   5   1 -13   99.92    4.46   0
   5   1 -14   14.41    2.40   0
   5   1 -15   48.56    3.58   0
   5   1 -16   20.08    2.77   0
   5   1 -17   -0.65    2.04   0
   5   1 -18 1013.76   14.76   0
   5   1 -19   49.22    4.25   0
   5   1 -20  126.21    5.93   0
   5   1 -21  390.52   10.24   0
   5   1 -22  513.23   11.94   0
   5   1 -23    1.93    2.49   0
   5   1 -24    7.22    2.90   0
   5   1 -25   17.64    3.41   0
   5   1 -26   52.41    4.82   0
   5   1 -27  107.51    6.64   0
   5   1 -28   25.79    4.03   0
   7   1 -28    0.55    2.40   0
   7   1 -27    3.62    2.45   0
   7   1 -26    0.61    2.05   0
   7   1 -25   46.52    4.62   0
   7   1 -24    7.64    2.90   0
   7   1 -23    0.85    2.11   0
   7   1 -22   23.27    3.33   0
   7   1 -21   98.35    5.66   0
   7   1 -20  115.22    5.83   0
   7   1 -19   26.45    3.35   0
   7   1 -18    8.00    2.49   0
   7   1 -17  351.96    8.94   0
   7   1 -16  141.55    5.84   0
   7   1 -15   -1.95    1.67   0
   7   1 -14    8.24    2.23   0
   7   1 -13  235.21    6.72   0
   7   1 -12    2.96    1.98   0
   7   1 -11  787.95   11.24   0
   7   1 -10  128.26    4.89   0
   7   1  -9   54.71    3.37   0
   7   1  -8  302.09    6.54   0
   7   1  -7    4.38    1.83   0
   7   1  -6   49.49    2.96   0
   7   1  -5   99.92    3.67   0
   7   1  -4 2530.10   15.37   0
   7   1  -3  138.10    3.90   0
   7   1  -2 1954.93   12.95   0
   7   1  -1 4805.71   20.74   0
   9   1  -1   17.53    2.14   0
   9   1  -2   47.74    2.90   0
   9   1  -3   22.75    2.32   0
   9   1  -4 1640.34   13.61   0
   9   1  -5   30.23    2.56   0
   9   1  -6  516.53    8.19   0
   9   1  -7 1913.66   15.65   0
   9   1  -8  861.52   11.03   0
   9   1  -9   21.51    2.55   0
   9   1 -10    7.78    2.22   0
   9   1 -11   24.62    2.76   0
   9   1 -12   11.89    2.40   0
   9   1 -13    3.78    1.98   0
   9   1 -14  534.03   10.77   0
   9   1 -15   84.65    4.81   0
   9   1 -16  220.39    7.40   0
   9   1 -17  117.18    5.78   0
   9   1 -18    9.41    2.72   0
   9   1 -19    0.25    2.12   0
   9   1 -20  181.10    7.37   0
   9   1 -21   98.89    5.83   0
   9   1 -22   46.12    4.33   0
   9   1 -23   -0.75    2.03   0
   9   1 -24    6.94    2.70   0
   9   1 -25   17.33    3.42   0
   9   1 -26    1.64    2.60   0
   9   1 -27   28.22    4.11   0
   9   1 -28   12.15    3.35   0
  11   1 -27   97.28    6.90   0
  11   1 -26   20.79    3.77   0
  11   1 -25   21.99    3.78   0
  11   1 -24    7.70    2.92   0
  11   1 -23   11.93    3.12   0
  11   1 -22   14.16    3.37   0
  11   1 -21    0.48    2.32   0
  11   1 -20  477.54   12.00   0
  11   1 -19   58.59    4.75   0
  11   1 -18  226.61    8.36   0
  11   1 -17 1242.32   18.06   0
  11   1 -16 1048.82   16.07   0
  11   1 -15   60.48    4.55   0
  11   1 -14  272.01    8.13   0
  11   1 -13  705.61   12.14   0
  11   1 -12    2.97    1.99   0
  11   1 -11 1271.25   15.23   0
  11   1 -10    1.85    2.07   0
  11   1  -9  818.85   11.67   0
  11   1  -8  313.87    7.27   0
  11   1  -7    8.04    1.99   0
  11   1  -6  107.62    4.46   0
  11   1  -5 1028.25   12.13   0
  11   1  -4  570.47    9.03   0
  11   1  -3  237.63    5.88   0
  11   1  -2   65.58    3.53   0
  11   1  -1    0.74    1.66   0
  13   1  -1  512.80    9.30   0
  13   1  -2   82.98    4.15   0
  13   1  -3   63.84    3.61   0
  13   1  -4    4.30    1.80   0
  13   1  -5   30.05    2.79   0
  13   1  -6   10.11    2.18   0
  13   1  -7  576.13   10.37   0
  13   1  -8   12.78    2.44   0
  13   1  -9  302.68    7.87   0
  13   1 -10  149.08    5.79   0
  13   1 -11    3.89    2.00   0
  13   1 -12   44.13    3.73   0
  13   1 -13  168.50    6.62   0
  13   1 -14   16.33    2.89   0
  13   1 -15   12.33    2.68   0
  13   1 -16    6.79    2.63   0
  13   1 -17    2.36    2.45   0
  13   1 -18   16.53    3.42   0
  13   1 -19   33.52    4.14   0
  13   1 -20  263.16    9.61   0
  13   1 -21    7.86    3.14   0
  13   1 -22    8.73    2.97   0
  13   1 -23  124.33    7.21   0
  13   1 -24   -0.27    2.35   0
  13   1 -25    4.86    2.91   0
  13   1 -26   10.25    3.42   0
  15   1 -25    5.50    3.05   0
  15   1 -24   13.39    3.51   0
  15   1 -23   31.14    4.54   0
  15   1 -22   56.21    5.34   0
  15   1 -21   74.54    5.92   0
  15   1 -20   68.70    5.56   0
  15   1 -19   12.34    3.29   0
  15   1 -18   15.80    3.42   0
  15   1 -17    5.05    2.48   0
  15   1 -16    3.05    2.57   0
  15   1 -15   93.29    5.68   0
  15   1 -14   18.36    3.27   0
  15   1 -13   12.08    2.59   0
  15   1 -12   54.36    4.28   0
  15   1 -11   70.40    4.70   0
  15   1 -10    6.36    2.28   0
  15   1  -9  153.18    6.41   0
  15   1  -8  131.64    5.88   0
  15   1  -7   14.88    2.57   0
  15   1  -6  307.21    7.85   0
  15   1  -5  356.28    8.65   0
  15   1  -4   41.91    3.42   0
  15   1  -3   51.03    3.65   0
  15   1  -2  333.10    7.98   0
  15   1  -1  893.37   13.19   0
  17   1  -1  773.17   12.96   0
  17   1  -2   29.06    3.22   0
  17   1  -3   23.69    3.03   0
  17   1  -4   50.65    3.86   0
  17   1  -5   63.04    4.44   0
  17   1  -6  363.43    9.50   0
  17   1  -7    9.73    2.52   0
  17   1  -8    0.36    2.06   0
  17   1  -9    1.97    2.27   0
  17   1 -10    8.45    2.59   0
  17   1 -11   31.96    3.81   0
  17   1 -12  293.46    9.23   0
  17   1 -13  448.98   11.31   0
  17   1 -14  216.36    8.49   0
  17   1 -15    6.44    2.83   0
  17   1 -16   78.91    5.63   0
  17   1 -17   27.34    3.98   0
  17   1 -18   90.45    6.16   0
  17   1 -19   27.04    4.19   0
  17   1 -20   30.18    4.43   0
  17   1 -21   91.89    6.45   0
  17   1 -22    7.73    3.21   0
  17   1 -23   -0.04    2.61   0
  17   1 -24    9.25    3.52   0
  19   1 -22    5.68    3.22   0
  19   1 -21   17.33    3.82   0
  19   1 -20   16.58    3.83   0
  19   1 -19   10.55    3.20   0
  19   1 -18   96.56    6.69   0
  19   1 -17    9.86    3.33   0
  19   1 -16   54.21    5.07   0
  19   1 -15    1.51    2.72   0
  19   1 -14    8.34    2.75   0
  19   1 -13    1.61    2.56   0
  19   1 -12   34.56    4.10   0
  19   1 -11   19.45    3.34   0
  19   1 -10    2.21    2.40   0
  19   1  -9  148.10    6.97   0
  19   1  -8    8.12    2.61   0
  19   1  -7  270.15    8.69   0
  19   1  -6   17.10    3.15   0
  19   1  -5   91.50    5.31   0
  19   1  -4   21.17    3.04   0
  19   1  -3   21.04    3.11   0
  19   1  -2    2.09    1.88   0
  19   1  -1    8.84    2.42   0
  21   1  -1   -2.55    1.83   0
  21   1  -2   -0.39    2.00   0
  21   1  -3   60.80    4.68   0
  21   1  -4   13.35    2.83   0
  21   1  -5  237.60    8.65   0
  21   1  -6   87.55    5.77   0
  21   1  -7   45.05    4.37   0
  21   1  -8   43.21    4.35   0
  21   1  -9   62.39    5.04   0
  21   1 -10    2.28    2.52   0
  21   1 -11  169.22    8.17   0
  21   1 -12   51.73    5.17   0
  21   1 -13  304.71   10.94   0
  21   1 -14    2.49    2.45   0
  21   1 -15   24.40    4.03   0
  21   1 -16    2.32    2.71   0
  21   1 -17  115.29    7.22   0
  21   1 -18   23.21    4.19   0
  21   1 -19   51.03    5.36   0
  21   1 -20   13.54    3.68   0
  23   1 -16   -1.71    2.37   0
  23   1 -15    0.04    3.03   0
  23   1 -14   28.88    4.68   0
  23   1 -13    3.95    2.79   0
  23   1 -12    3.75    2.87   0
  23   1 -11    3.22    2.86   0
  23   1 -10   88.04    6.28   0
  23   1  -9  106.68    6.61   0
  23   1  -8   14.37    3.28   0
  23   1  -7    1.72    2.49   0
  23   1  -6    0.42    2.40   0
  23   1  -5   21.01    3.52   0
  23   1  -4   22.51    3.60   0
  23   1  -3   51.73    4.83   0
  23   1  -2   75.83    5.48   0
  23   1  -1  113.50    6.54   0
  25   1  -1   13.06    3.39   0
  25   1  -2    6.27    2.91   0
  25   1  -3   35.67    4.51   0
  25   1  -4    3.99    2.72   0
  25   1  -5   48.43    4.96   0
  25   1  -6    8.88    3.04   0
  25   1  -7   31.44    4.55   0
  25   1  -8   21.19    4.00   0
  25   1  -9    2.92    2.66   0
  25   1 -10   12.97    3.37   0
  24   2 -12   57.82    5.92   0
  24   2 -11    3.80    2.92   0
  24   2 -10   27.35    4.41   0
  24   2  -9   60.63    5.43   0
  24   2  -8    3.17    2.81   0
  24   2  -7    6.01    2.83   0
  24   2  -6    3.23    2.44   0
  24   2  -5   -4.29    1.89   0
  24   2  -4   69.27    5.60   0
  24   2  -3    1.59    2.51   0
  24   2  -2   11.97    3.24   0
  24   2  -1    8.88    3.25   0
  22   2  -1   -0.03    2.52   0
  22   2  -2   35.09    4.44   0
  22   2  -3   57.67    5.14   0
  22   2  -4   62.71    5.36   0
  22   2  -5   15.23    3.03   0
  22   2  -6   45.75    4.47   0
  22   2  -7   20.53    3.66   0
  22   2  -8   77.91    6.17   0
   0   0   0    0.00    0.00   0
;
_shelx_hkl_checksum     50346
_shelx_res_file
;
TITL PDNSI9 #365 for VL/MS in C2/c
    i.res
    created by SHELXL-2018/3 at 15:09:24 on 10-Jan-2024
REM PDNSI9 #365 for VL/MS in C2/c
REM 163 parameters refined using 0 restraints
CELL 0.71073 21.609 8.198 24.151 90 100.17 90
ZERR 4 0.004 0.003 0.003 0 0.013 0
LATT 7
SYMM -X,+Y,0.5-Z
SFAC C H N S Pd I
UNIT 48 104 8 16 8 56
EQIV $1 1-X,-1+Y,0.5-Z
L.S. 10
PLAN  17
SIZE 0.26 0.14 0.13
TEMP -53(2)
CONF
FREE I6 I3
FREE I4 I3
BIND I3 I7_$1
FREE I3 I2
BOND
MORE -1
BOND $H
fmap -2
acta
OMIT -4 180
OMIT 2 2 7
REM <olex2.extras>
REM <HklSrc "%.\\i.hkl">
REM </olex2.extras>
WGHT    0.068100   91.853203
FVAR       0.06428
PD    5    0.745577    0.209756    0.410953    11.00000    0.02773    0.03165 =
         0.01914    0.00310    0.00175    0.00144
I     6    0.743550   -0.070579    0.458432    11.00000    0.04458    0.03852 =
         0.03563    0.00559    0.00660    0.00073
N1    3    0.747210    0.422408    0.364544    11.00000    0.03604    0.03639 =
         0.02491    0.00666    0.00365    0.00540
AFIX  13
H1    2    0.745717    0.388974    0.324940    11.00000   -1.20000
AFIX   0
C2    1    0.691441    0.521687    0.365795    11.00000    0.04002    0.03377 =
         0.03162    0.01115    0.00201    0.00505
AFIX  23
H2A   2    0.689655    0.611209    0.338668    11.00000   -1.20000
H2B   2    0.693364    0.568860    0.403345    11.00000   -1.20000
AFIX   0
C3    1    0.633374    0.416160    0.351193    11.00000    0.03272    0.04130 =
         0.02057    0.00741   -0.00297    0.00993
AFIX  23
H3A   2    0.628665    0.382092    0.311775    11.00000   -1.20000
H3B   2    0.596243    0.480422    0.355395    11.00000   -1.20000
AFIX   0
S4    4    0.637304    0.237103    0.395463    11.00000    0.02749    0.04457 =
         0.01826    0.00054   -0.00112    0.00187
C5    1    0.622116    0.330337    0.460954    11.00000    0.03127    0.03444 =
         0.01850   -0.00022    0.00506    0.00583
AFIX  23
H5A   2    0.654611    0.411792    0.474030    11.00000   -1.20000
H5B   2    0.581340    0.385964    0.453828    11.00000   -1.20000
AFIX   0
C6    1    0.621996    0.202586    0.505793    11.00000    0.03184    0.03840 =
         0.01455   -0.00435   -0.00416   -0.00021
AFIX  23
H6A   2    0.650767    0.114176    0.500145    11.00000   -1.20000
H6B   2    0.579687    0.156393    0.502622    11.00000   -1.20000
AFIX   0
S7    4    0.645732    0.287744    0.574790    11.00000    0.02960    0.03672 =
         0.01887    0.00069    0.00481    0.00307
C8    1    0.638627    0.108722    0.617514    11.00000    0.02970    0.04234 =
         0.02740   -0.00481    0.00463   -0.00026
AFIX  23
H8A   2    0.637648    0.143110    0.656212    11.00000   -1.20000
H8B   2    0.598808    0.053577    0.603074    11.00000   -1.20000
AFIX   0
C9    1    0.692150   -0.009966    0.617716    11.00000    0.04769    0.02742 =
         0.02644    0.00043    0.01107   -0.00437
AFIX  23
H9A   2    0.688681   -0.099724    0.643794    11.00000   -1.20000
H9B   2    0.690389   -0.055880    0.580004    11.00000   -1.20000
AFIX   0
I1    6    0.174110    0.491100    0.276320    11.00000    0.07072    0.06094 =
         0.02750   -0.00296   -0.00026    0.00726
I2    6    0.304156    0.447291    0.299335    11.00000    0.07355    0.04511 =
         0.02427   -0.00444    0.01277   -0.00623
I3    6    0.446473    0.358476    0.331096    11.00000    0.05159    0.08445 =
         0.05376   -0.00748    0.00959   -0.00545
I4    6    0.443215    0.285027    0.460911    11.00000    0.03101    0.04775 =
         0.06656   -0.01412   -0.00235    0.00199
I5    6    0.454210    0.210535    0.573861    11.00000    0.04830    0.07400 =
         0.06166   -0.01116    0.00798    0.00605
PART -1
I6    6    0.480621    0.709181    0.271882    10.50000    0.06122    0.09613 =
         0.04651   -0.00942   -0.00214    0.02543
I7    6    0.506580    1.000491    0.222478    10.50000    0.05775    0.10240 =
         0.04509   -0.00409    0.00265    0.02833
HKLF 4
REM  PDNSI9 #365 for VL/MS in C2/c
REM wR2 = 0.1361, GooF = S = 1.079, Restrained GooF = 1.079 for all data
REM R1 = 0.0506 for 3059 Fo > 4sig(Fo) and 0.0634 for all 3715 data
REM 163 parameters refined using 0 restraints
END
WGHT      0.0681     90.6646
REM Highest difference peak  1.349,  deepest hole -1.615,  1-sigma level  0.274
Q1    1   0.7290 -0.0625  0.4296  11.00000  0.05   -1.61
Q2    1   0.7602 -0.0367  0.4868  11.00000  0.05   -1.41
Q3    1   0.2820  0.3483  0.2940  11.00000  0.05    1.35
Q4    1   0.7706 -0.0760  0.4549  11.00000  0.05   -1.34
Q5    1   0.5270  1.1072  0.2185  11.00000  0.05    1.33
Q6    1   0.3359  0.3619  0.2998  11.00000  0.05    1.32
Q7    1   0.7612 -0.0916  0.4794  11.00000  0.05   -1.31
Q8    1   0.4523  0.1373  0.5884  11.00000  0.05    1.30
Q9    1   0.2830  0.5421  0.2956  11.00000  0.05    1.29
Q10   1   0.4719  0.2863  0.5799  11.00000  0.05    1.27
Q11   1   0.7237  0.1045  0.4108  11.00000  0.05    1.22
Q12   1   0.1452  0.5425  0.2393  11.00000  0.05   -1.20
Q13   1   0.3289  0.4891  0.3392  11.00000  0.05   -1.20
Q14   1   0.7734  0.2729  0.4539  11.00000  0.05   -1.19
Q15   1   0.7172 -0.1983  0.4512  11.00000  0.05    1.18
Q16   1   0.7239  0.2525  0.3720  11.00000  0.05   -1.18
Q17   1   0.1963  0.4138  0.2678  11.00000  0.05    1.17
;
_shelx_res_checksum     95310
data_II
_audit_creation_method
;
Olex2 1.5
(compiled 2023.08.24 svn.re1ec1418 for OlexSys, GUI svn.r6817)
;
_chemical_name_systematic
;
4,7,13,16,21,24-Hexaoxa-1,10-diazoniabicyclo[8.8.8]hexacosane triiodide iodide
hemipenta(diiodine) dichloromethane monosolvate
;
_chemical_name_common     ?
_chemical_formula_moiety     'C18 H38 N2 O6 2+, I3 -, I-, 2.5(I2), C H2 Cl2'
_chemical_formula_sum     'C19 H40 Cl2 I9 N2 O6'
_chemical_formula_iupac     'C18 H38 N2 O6 2+, I3 -, I-, 2.5I2, C H2 Cl2'
_chemical_formula_weight     1605.53
_chemical_melting_point     ?
_space_group_crystal_system     monoclinic
_space_group_name_H-M_alt     'P 1 21/n 1'
_space_group_name_Hall     '-P 2yn'
loop_
    _space_group_symop_operation_xyz
    'x, y, z'
    '-x+1/2, y+1/2, -z+1/2'
    '-x, -y, -z'
    'x-1/2, -y-1/2, z-1/2'
_cell_length_a     13.831(2)
_cell_length_b     14.820(2)
_cell_length_c     20.266(3)
_cell_angle_alpha     90
_cell_angle_beta     96.700(10)
_cell_angle_gamma     90
_cell_volume     4125.6(10)
_cell_formula_units_Z     4
_cell_measurement_reflns_used     1024
_cell_measurement_theta_min     2.33
_cell_measurement_theta_max     24.97
_cell_measurement_temperature     293(2)
_exptl_crystal_description     prism
_exptl_crystal_colour     'dark brown'
_exptl_crystal_size_max     0.2
_exptl_crystal_size_mid     0.15
_exptl_crystal_size_min     0.11
_exptl_crystal_density_diffrn     2.585
_exptl_crystal_density_meas     ?
_exptl_crystal_density_method     ?
_exptl_crystal_F_000     2908
_exptl_absorpt_coefficient_mu     6.923
_exptl_absorpt_correction_type     empirical
_exptl_absorpt_process_details
;
(SADABS; Bruker, 2001)
;
_exptl_absorpt_correction_T_min     0.569
_exptl_absorpt_correction_T_max     1.000
_diffrn_ambient_temperature     293(2)
_diffrn_source     ?
_diffrn_radiation_type     MoK\a
_diffrn_radiation_wavelength     0.71073
_diffrn_measurement_device_type     'Bruker APEXII CCD'
_diffrn_measurement_method     'omega scan'
_diffrn_detector_area_resol_mean     ?
_diffrn_reflns_number     30347
_diffrn_reflns_av_R_equivalents     0.0473
_diffrn_reflns_av_unetI/netI     0.0370
_diffrn_reflns_theta_min     1.694
_diffrn_reflns_theta_max     26.025
_diffrn_reflns_theta_full     25.242
_diffrn_measured_fraction_theta_max     0.998
_diffrn_measured_fraction_theta_full     0.998
_diffrn_reflns_limit_h_min     -17
_diffrn_reflns_limit_h_max     17
_diffrn_reflns_limit_k_min     -17
_diffrn_reflns_limit_k_max     18
_diffrn_reflns_limit_l_min     -24
_diffrn_reflns_limit_l_max     24
_refine_special_details
;
Diffraction data were collected on Stoe STADI4 4-circle and APEXII
CCD area detector diffractometers for
[Pd~2~I~2~([18]aneN~2~S~4~)](I)~2~.(I~2~)~5~, (I)< and
[H~2~([2.2.2]cryptand)](I~3~)(I)(I~2~)~2.5~.CH~2~Cl~2~, (II), respectively.
The structures were solved by direct methods using <i>SHELXS</i> (Sheldrick,
1997) or <i>SHELXT2018</i> (Sheldrick, 2015<i>a</i>) and developed by iterative
cycles of least-squares refinement on <i>F</i>^2^ using <i>SHELXL2018</i>
(Sheldrick, 2015<i>b</i>). <i>OLEX2</i> (Dolomanov <i>et al.</i>, 2009)
was used both as the graphical interface for the structural investigation and
for the preparation of the figures.
;
_reflns_number_total     8100
_reflns_number_gt     5518
_reflns_threshold_expression     'I > 2\s(I)'
_refine_ls_structure_factor_coef     Fsqd
_refine_ls_matrix_type     full
_refine_ls_R_factor_all     0.0621
_refine_ls_R_factor_gt     0.0328
_refine_ls_wR_factor_gt     0.0757
_refine_ls_wR_factor_ref     0.0878
_refine_ls_goodness_of_fit_ref     1.003
_refine_ls_restrained_S_all     1.003
_refine_ls_number_reflns     8100
_refine_ls_number_parameters     349
_refine_ls_number_restraints     0
_refine_ls_hydrogen_treatment     mixed
_refine_ls_weighting_scheme     calc
_refine_ls_weighting_details
              'w=1/[\s^2^(Fo^2^)+(0.0409P)^2^+2.6443P] where P=(Fo^2^+2Fc^2^)/3'
_atom_sites_solution_hydrogens     mixed
_atom_sites_solution_primary     dual
_atom_sites_solution_secondary     ?
_refine_ls_shift/su_max     0.002
_refine_ls_shift/su_mean     0.000
_refine_diff_density_max     1.369
_refine_diff_density_min     -1.198
_refine_ls_extinction_method     none
_refine_ls_extinction_coef     .
loop_
    _atom_type_symbol
    _atom_type_description
    _atom_type_scat_dispersion_real
    _atom_type_scat_dispersion_imag
    _atom_type_scat_source
    'I' 'I' -0.4742 1.8119
                         'International Tables Vol C Tables 4.2.6.8 and 6.1.1.4'
    'Cl' 'Cl' 0.1484 0.1585
                         'International Tables Vol C Tables 4.2.6.8 and 6.1.1.4'
    'O' 'O' 0.0106 0.0060
                         'International Tables Vol C Tables 4.2.6.8 and 6.1.1.4'
    'N' 'N' 0.0061 0.0033
                         'International Tables Vol C Tables 4.2.6.8 and 6.1.1.4'
    'C' 'C' 0.0033 0.0016
                         'International Tables Vol C Tables 4.2.6.8 and 6.1.1.4'
    'H' 'H' 0.0000 0.0000
                         'International Tables Vol C Tables 4.2.6.8 and 6.1.1.4'
_computing_data_collection
;
SAINT (Bruker, 2001)
;
_computing_cell_refinement
;
SAINT (Bruker, 2001)
;
_computing_data_reduction
;
SAINT (Bruker, 2001)
;
_computing_structure_solution
;
SHELXT2018 (Sheldrick, 2015<i>a</i>)
;
_computing_structure_refinement
;
SHELXL2018 (Sheldrick, 2015<i>b</i>)
;
_computing_molecular_graphics
;
OLEX2 (Dolomanov <i>et al.</i>,  2009)
;
_computing_publication_material
;
OLEX2 (Dolomanov <i>et al.</i>,  2009)
;
loop_
    _atom_site_type_symbol
    _atom_site_label
    _atom_site_fract_x
    _atom_site_fract_y
    _atom_site_fract_z
    _atom_site_U_iso_or_equiv
    _atom_site_adp_type
    _atom_site_calc_flag
    _atom_site_occupancy
    _atom_site_disorder_assembly
    _atom_site_disorder_group
    I I3 0.97532(3) 0.09815(3) -0.09154(2) 0.05246(13) Uani d 1 . .
    I I6 1.18118(3) 0.25227(3) 0.29099(2) 0.05446(13) Uani d 1 . .
    I I8 1.02564(4) 0.12201(3) 0.44048(2) 0.05614(13) Uani d 1 . .
    I I1 1.04190(4) 0.41593(4) -0.00367(2) 0.06090(14) Uani d 1 . .
    I I5 1.14617(4) 0.36573(4) 0.18021(3) 0.06725(15) Uani d 1 . .
    I I9 0.84017(4) 0.12912(4) 0.48279(3) 0.07124(16) Uani d 1 . .
    I I2 1.11920(4) 0.19711(4) 0.00283(3) 0.07161(16) Uani d 1 . .
    I I4 0.84421(4) -0.00647(4) -0.18076(3) 0.07345(17) Uani d 1 . .
    I I7 1.23723(4) 0.11657(4) 0.40516(3) 0.08026(18) Uani d 1 . .
    Cl Cl1 0.95495(16) 0.38674(16) 0.32137(13) 0.0828(6) Uani d 1 . .
    Cl Cl2 0.7726(2) 0.39206(15) 0.37582(16) 0.1031(9) Uani d 1 . .
    O O3 1.0138(3) 0.5948(3) 0.4173(2) 0.0507(11) Uani d 1 . .
    O O4 0.8153(3) 0.6262(3) 0.4468(2) 0.0505(11) Uani d 1 . .
    O O6 0.7318(3) 0.8559(3) 0.3468(2) 0.0572(12) Uani d 1 . .
    O O5 0.9379(3) 0.8313(3) 0.3301(2) 0.0546(12) Uani d 1 . .
    O O2 0.8968(3) 0.6260(3) 0.2316(2) 0.0557(12) Uani d 1 . .
    O O1 0.7020(3) 0.6014(3) 0.2611(2) 0.0571(12) Uani d 1 . .
    N N2 1.0574(4) 0.6895(4) 0.3026(3) 0.0418(12) Uani d 1 . .
    H H2 1.001(5) 0.686(4) 0.314(3) 0.050 Uiso d 1 . .
    N N1 0.6452(4) 0.6877(3) 0.3760(3) 0.0413(12) Uani d 1 . .
    H H1 0.699(5) 0.691(4) 0.362(3) 0.050 Uiso d 1 . .
    C C11 0.7283(5) 0.6077(5) 0.4753(4) 0.0549(18) Uani d 1 . .
    H H11A 0.716852 0.654111 0.507249 0.066 Uiso calc 1 . .
    H H11B 0.733234 0.549923 0.497966 0.066 Uiso calc 1 . .
    C C7 1.1296(4) 0.6832(4) 0.3634(3) 0.0473(16) Uani d 1 . .
    H H7A 1.125640 0.737570 0.389610 0.057 Uiso calc 1 . .
    H H7B 1.194607 0.680113 0.350046 0.057 Uiso calc 1 . .
    C C9 0.9878(5) 0.6552(5) 0.4663(4) 0.0548(18) Uani d 1 . .
    H H9A 0.975004 0.714386 0.446738 0.066 Uiso calc 1 . .
    H H9B 1.041407 0.660797 0.501438 0.066 Uiso calc 1 . .
    C C2 0.6032(5) 0.6010(5) 0.2706(4) 0.0609(19) Uani d 1 . .
    H H2A 0.587977 0.544205 0.290791 0.073 Uiso calc 1 . .
    H H2B 0.564287 0.604898 0.227653 0.073 Uiso calc 1 . .
    C C15 0.8113(5) 0.8730(5) 0.3951(4) 0.0540(17) Uani d 1 . .
    H H15A 0.827712 0.818663 0.420665 0.065 Uiso calc 1 . .
    H H15B 0.793995 0.919471 0.425342 0.065 Uiso calc 1 . .
    C C8 1.1135(5) 0.6028(5) 0.4057(4) 0.0542(18) Uani d 1 . .
    H H8A 1.132992 0.548567 0.383870 0.065 Uiso calc 1 . .
    H H8B 1.154018 0.608160 0.447929 0.065 Uiso calc 1 . .
    C C12 0.6466(5) 0.6061(4) 0.4194(4) 0.0549(18) Uani d 1 . .
    H H12A 0.653090 0.552702 0.392511 0.066 Uiso calc 1 . .
    H H12B 0.585150 0.601838 0.437805 0.066 Uiso calc 1 . .
    C C4 0.8137(5) 0.6384(6) 0.1838(3) 0.062(2) Uani d 1 . .
    H H4A 0.797239 0.581965 0.161018 0.074 Uiso calc 1 . .
    H H4B 0.828128 0.682662 0.151120 0.074 Uiso calc 1 . .
    C C6 1.0670(5) 0.6125(5) 0.2557(4) 0.0565(18) Uani d 1 . .
    H H6A 1.069183 0.556145 0.280203 0.068 Uiso calc 1 . .
    H H6B 1.127538 0.618509 0.236363 0.068 Uiso calc 1 . .
    C C17 1.0294(5) 0.8552(5) 0.3096(4) 0.061(2) Uani d 1 . .
    H H17A 1.077173 0.864245 0.348067 0.073 Uiso calc 1 . .
    H H17B 1.023659 0.910587 0.284027 0.073 Uiso calc 1 . .
    C C13 0.6242(5) 0.7734(4) 0.4118(4) 0.0523(17) Uani d 1 . .
    H H13A 0.557033 0.772228 0.421256 0.063 Uiso calc 1 . .
    H H13B 0.665384 0.775461 0.453878 0.063 Uiso calc 1 . .
    C C18 1.0600(5) 0.7792(5) 0.2680(4) 0.061(2) Uani d 1 . .
    H H18A 1.125533 0.790410 0.257413 0.073 Uiso calc 1 . .
    H H18B 1.017123 0.777002 0.226584 0.073 Uiso calc 1 . .
    C C16 0.8968(5) 0.9029(5) 0.3625(4) 0.0578(19) Uani d 1 . .
    H H16A 0.876653 0.949941 0.330521 0.069 Uiso calc 1 . .
    H H16B 0.945446 0.928241 0.395730 0.069 Uiso calc 1 . .
    C C3 0.7294(5) 0.6700(5) 0.2179(4) 0.0590(19) Uani d 1 . .
    H H3A 0.747298 0.724232 0.243136 0.071 Uiso calc 1 . .
    H H3B 0.674802 0.684256 0.184983 0.071 Uiso calc 1 . .
    C C10 0.8991(5) 0.6225(5) 0.4950(3) 0.0553(18) Uani d 1 . .
    H H10A 0.909439 0.560824 0.510303 0.066 Uiso calc 1 . .
    H H10B 0.888319 0.659487 0.532918 0.066 Uiso calc 1 . .
    C C5 0.9834(5) 0.6101(6) 0.2012(4) 0.062(2) Uani d 1 . .
    H H5A 0.991440 0.656283 0.168403 0.074 Uiso calc 1 . .
    H H5B 0.980229 0.551744 0.179350 0.074 Uiso calc 1 . .
    C C14 0.6405(5) 0.8573(5) 0.3732(4) 0.061(2) Uani d 1 . .
    H H14A 0.588429 0.863464 0.337011 0.074 Uiso calc 1 . .
    H H14B 0.638214 0.909355 0.402005 0.074 Uiso calc 1 . .
    C C1 0.5754(5) 0.6783(5) 0.3143(4) 0.0563(18) Uani d 1 . .
    H H1A 0.574059 0.734240 0.289300 0.068 Uiso calc 1 . .
    H H1B 0.510513 0.667798 0.326374 0.068 Uiso calc 1 . .
    C C19 0.8493(6) 0.4487(6) 0.3270(5) 0.080(3) Uani d 1 . .
    H H19A 0.815558 0.458231 0.282869 0.096 Uiso calc 1 . .
    H H19B 0.866206 0.507217 0.346411 0.096 Uiso calc 1 . .
loop_
    _atom_site_aniso_label
    _atom_site_aniso_U_11
    _atom_site_aniso_U_22
    _atom_site_aniso_U_33
    _atom_site_aniso_U_12
    _atom_site_aniso_U_13
    _atom_site_aniso_U_23
    I3 0.0500(3) 0.0529(3) 0.0579(3) 0.0116(2) 0.0208(2) 0.0112(2)
    I6 0.0374(2) 0.0686(3) 0.0589(3) -0.0009(2) 0.0123(2) -0.0057(2)
    I8 0.0663(3) 0.0498(3) 0.0490(3) 0.0015(2) -0.0071(2) -0.0035(2)
    I1 0.0563(3) 0.0793(3) 0.0488(3) -0.0036(2) 0.0133(2) 0.0120(2)
    I5 0.0550(3) 0.0809(4) 0.0649(3) 0.0043(3) 0.0032(2) 0.0090(3)
    I9 0.0566(3) 0.0829(4) 0.0709(4) 0.0029(3) -0.0070(3) -0.0118(3)
    I2 0.0556(3) 0.0782(4) 0.0817(4) 0.0073(3) 0.0109(3) -0.0141(3)
    I4 0.0570(3) 0.0763(4) 0.0870(4) -0.0116(3) 0.0080(3) 0.0080(3)
    I7 0.0750(4) 0.0988(4) 0.0689(4) 0.0195(3) 0.0168(3) 0.0200(3)
    Cl1 0.0651(12) 0.0855(15) 0.1010(17) 0.0109(11) 0.0239(12) -0.0196(13)
    Cl2 0.1055(19) 0.0674(14) 0.152(3) -0.0064(13) 0.0815(19) -0.0079(14)
    O3 0.041(2) 0.059(3) 0.053(3) -0.004(2) 0.008(2) -0.005(2)
    O4 0.039(2) 0.067(3) 0.046(3) 0.003(2) 0.009(2) 0.006(2)
    O6 0.046(3) 0.067(3) 0.062(3) -0.010(2) 0.017(2) -0.011(2)
    O5 0.045(3) 0.051(3) 0.072(3) -0.001(2) 0.025(2) -0.004(2)
    O2 0.042(3) 0.085(4) 0.039(3) 0.001(2) 0.003(2) 0.000(2)
    O1 0.048(3) 0.067(3) 0.057(3) 0.012(2) 0.010(2) 0.000(2)
    N2 0.026(2) 0.053(3) 0.048(3) 0.005(2) 0.016(2) 0.007(3)
    N1 0.033(3) 0.038(3) 0.056(3) -0.005(2) 0.014(2) -0.011(2)
    C11 0.054(4) 0.062(4) 0.053(4) -0.002(3) 0.023(3) 0.008(3)
    C7 0.030(3) 0.058(4) 0.053(4) -0.003(3) 0.004(3) 0.007(3)
    C9 0.047(4) 0.057(4) 0.060(5) -0.006(3) 0.000(3) -0.002(4)
    C2 0.049(4) 0.077(5) 0.056(5) -0.008(4) 0.005(3) -0.017(4)
    C15 0.044(4) 0.064(4) 0.055(4) 0.000(3) 0.008(3) -0.008(4)
    C8 0.038(4) 0.066(5) 0.060(5) 0.008(3) 0.014(3) 0.011(4)
    C12 0.048(4) 0.046(4) 0.075(5) -0.005(3) 0.024(4) -0.005(4)
    C4 0.050(4) 0.096(6) 0.039(4) 0.002(4) 0.001(3) 0.001(4)
    C6 0.047(4) 0.064(5) 0.061(5) 0.003(3) 0.017(3) -0.008(4)
    C17 0.060(4) 0.044(4) 0.085(6) -0.004(3) 0.031(4) 0.013(4)
    C13 0.050(4) 0.047(4) 0.065(5) -0.003(3) 0.028(3) -0.015(3)
    C18 0.051(4) 0.069(5) 0.066(5) 0.012(4) 0.027(4) 0.028(4)
    C16 0.051(4) 0.043(4) 0.080(5) -0.007(3) 0.011(4) -0.003(4)
    C3 0.053(4) 0.067(5) 0.056(5) 0.009(4) 0.005(3) 0.006(4)
    C10 0.056(4) 0.067(5) 0.044(4) 0.003(4) 0.011(3) 0.006(3)
    C5 0.054(4) 0.084(6) 0.049(4) 0.002(4) 0.009(3) -0.005(4)
    C14 0.048(4) 0.045(4) 0.095(6) 0.000(3) 0.023(4) -0.011(4)
    C1 0.037(3) 0.061(4) 0.069(5) 0.004(3) 0.002(3) -0.016(4)
    C19 0.068(5) 0.072(5) 0.106(7) 0.020(4) 0.040(5) 0.022(5)
_geom_special_details
;
 All esds (except the esd in the dihedral angle between two l.s. planes)
 are estimated using the full covariance matrix.  The cell esds are taken
 into account individually in the estimation of esds in distances, angles
 and torsion angles; correlations between esds in cell parameters are only
 used when they are defined by crystal symmetry.  An approximate (isotropic)
 treatment of cell esds is used for estimating esds involving l.s. planes.
;
loop_
    _geom_bond_atom_site_label_1
    _geom_bond_atom_site_label_2
    _geom_bond_site_symmetry_2
    _geom_bond_distance
    _geom_bond_publ_flag
    I3 I2 . 2.9799(8) ?
    I3 I4 . 2.8629(8) ?
    I6 I5 . 2.8015(8) ?
    I6 I7 . 3.0952(8) ?
    I8 I9 . 2.8001(8) ?
    I8 I7 . 3.0940(9) ?
    I1 I1 3_765 2.7595(11) ?
    Cl1 C19 . 1.741(8) ?
    Cl2 C19 . 1.747(8) ?
    O3 C9 . 1.415(8) ?
    O3 C8 . 1.431(8) ?
    O4 C11 . 1.421(8) ?
    O4 C10 . 1.428(8) ?
    O6 C15 . 1.408(8) ?
    O6 C14 . 1.429(8) ?
    O5 C17 . 1.421(8) ?
    O5 C16 . 1.403(8) ?
    O2 C4 . 1.426(8) ?
    O2 C5 . 1.430(8) ?
    O1 C2 . 1.402(8) ?
    O1 C3 . 1.422(8) ?
    N2 H2 . 0.84(7) ?
    N2 C7 . 1.495(8) ?
    N2 C6 . 1.500(8) ?
    N2 C18 . 1.506(8) ?
    N1 H1 . 0.83(7) ?
    N1 C12 . 1.493(8) ?
    N1 C13 . 1.507(8) ?
    N1 C1 . 1.495(9) ?
    C11 H11A . 0.9700 ?
    C11 H11B . 0.9700 ?
    C11 C12 . 1.505(10) ?
    C7 H7A . 0.9700 ?
    C7 H7B . 0.9700 ?
    C7 C8 . 1.500(9) ?
    C9 H9A . 0.9700 ?
    C9 H9B . 0.9700 ?
    C9 C10 . 1.497(9) ?
    C2 H2A . 0.9700 ?
    C2 H2B . 0.9700 ?
    C2 C1 . 1.525(9) ?
    C15 H15A . 0.9700 ?
    C15 H15B . 0.9700 ?
    C15 C16 . 1.487(10) ?
    C8 H8A . 0.9700 ?
    C8 H8B . 0.9700 ?
    C12 H12A . 0.9700 ?
    C12 H12B . 0.9700 ?
    C4 H4A . 0.9700 ?
    C4 H4B . 0.9700 ?
    C4 C3 . 1.497(10) ?
    C6 H6A . 0.9700 ?
    C6 H6B . 0.9700 ?
    C6 C5 . 1.503(10) ?
    C17 H17A . 0.9700 ?
    C17 H17B . 0.9700 ?
    C17 C18 . 1.497(10) ?
    C13 H13A . 0.9700 ?
    C13 H13B . 0.9700 ?
    C13 C14 . 1.500(10) ?
    C18 H18A . 0.9700 ?
    C18 H18B . 0.9700 ?
    C16 H16A . 0.9700 ?
    C16 H16B . 0.9700 ?
    C3 H3A . 0.9700 ?
    C3 H3B . 0.9700 ?
    C10 H10A . 0.9700 ?
    C10 H10B . 0.9700 ?
    C5 H5A . 0.9700 ?
    C5 H5B . 0.9700 ?
    C14 H14A . 0.9700 ?
    C14 H14B . 0.9700 ?
    C1 H1A . 0.9700 ?
    C1 H1B . 0.9700 ?
    C19 H19A . 0.9700 ?
    C19 H19B . 0.9700 ?
loop_
    _geom_angle_atom_site_label_1
    _geom_angle_atom_site_label_2
    _geom_angle_atom_site_label_3
    _geom_angle_site_symmetry_1
    _geom_angle_site_symmetry_3
    _geom_angle
    _geom_angle_publ_flag
    I4 I3 I2 . . 176.54(2) ?
    I5 I6 I7 . . 173.63(2) ?
    I9 I8 I7 . . 175.52(2) ?
    I8 I7 I6 . . 89.70(2) ?
    C9 O3 C8 . . 113.1(5) ?
    C11 O4 C10 . . 111.8(5) ?
    C15 O6 C14 . . 113.0(6) ?
    C16 O5 C17 . . 111.9(5) ?
    C4 O2 C5 . . 112.2(5) ?
    C2 O1 C3 . . 114.9(5) ?
    C7 N2 H2 . . 110(5) ?
    C7 N2 C6 . . 112.0(5) ?
    C7 N2 C18 . . 112.9(5) ?
    C6 N2 H2 . . 106(4) ?
    C6 N2 C18 . . 111.6(6) ?
    C18 N2 H2 . . 104(4) ?
    C12 N1 H1 . . 108(5) ?
    C12 N1 C13 . . 113.0(5) ?
    C12 N1 C1 . . 112.4(5) ?
    C13 N1 H1 . . 111(5) ?
    C1 N1 H1 . . 103(5) ?
    C1 N1 C13 . . 109.8(5) ?
    O4 C11 H11A . . 110.3 ?
    O4 C11 H11B . . 110.3 ?
    O4 C11 C12 . . 107.0(6) ?
    H11A C11 H11B . . 108.6 ?
    C12 C11 H11A . . 110.3 ?
    C12 C11 H11B . . 110.3 ?
    N2 C7 H7A . . 109.0 ?
    N2 C7 H7B . . 109.0 ?
    N2 C7 C8 . . 113.0(5) ?
    H7A C7 H7B . . 107.8 ?
    C8 C7 H7A . . 109.0 ?
    C8 C7 H7B . . 109.0 ?
    O3 C9 H9A . . 109.5 ?
    O3 C9 H9B . . 109.5 ?
    O3 C9 C10 . . 110.7(6) ?
    H9A C9 H9B . . 108.1 ?
    C10 C9 H9A . . 109.5 ?
    C10 C9 H9B . . 109.5 ?
    O1 C2 H2A . . 108.9 ?
    O1 C2 H2B . . 108.9 ?
    O1 C2 C1 . . 113.1(6) ?
    H2A C2 H2B . . 107.8 ?
    C1 C2 H2A . . 108.9 ?
    C1 C2 H2B . . 108.9 ?
    O6 C15 H15A . . 109.7 ?
    O6 C15 H15B . . 109.7 ?
    O6 C15 C16 . . 110.0(6) ?
    H15A C15 H15B . . 108.2 ?
    C16 C15 H15A . . 109.7 ?
    C16 C15 H15B . . 109.7 ?
    O3 C8 C7 . . 111.7(5) ?
    O3 C8 H8A . . 109.3 ?
    O3 C8 H8B . . 109.3 ?
    C7 C8 H8A . . 109.3 ?
    C7 C8 H8B . . 109.3 ?
    H8A C8 H8B . . 107.9 ?
    N1 C12 C11 . . 112.8(5) ?
    N1 C12 H12A . . 109.0 ?
    N1 C12 H12B . . 109.0 ?
    C11 C12 H12A . . 109.0 ?
    C11 C12 H12B . . 109.0 ?
    H12A C12 H12B . . 107.8 ?
    O2 C4 H4A . . 109.7 ?
    O2 C4 H4B . . 109.7 ?
    O2 C4 C3 . . 109.7(6) ?
    H4A C4 H4B . . 108.2 ?
    C3 C4 H4A . . 109.7 ?
    C3 C4 H4B . . 109.7 ?
    N2 C6 H6A . . 109.3 ?
    N2 C6 H6B . . 109.3 ?
    N2 C6 C5 . . 111.5(6) ?
    H6A C6 H6B . . 108.0 ?
    C5 C6 H6A . . 109.3 ?
    C5 C6 H6B . . 109.3 ?
    O5 C17 H17A . . 110.3 ?
    O5 C17 H17B . . 110.3 ?
    O5 C17 C18 . . 107.3(6) ?
    H17A C17 H17B . . 108.5 ?
    C18 C17 H17A . . 110.3 ?
    C18 C17 H17B . . 110.3 ?
    N1 C13 H13A . . 108.9 ?
    N1 C13 H13B . . 108.9 ?
    H13A C13 H13B . . 107.7 ?
    C14 C13 N1 . . 113.6(6) ?
    C14 C13 H13A . . 108.9 ?
    C14 C13 H13B . . 108.9 ?
    N2 C18 H18A . . 109.2 ?
    N2 C18 H18B . . 109.2 ?
    C17 C18 N2 . . 112.2(6) ?
    C17 C18 H18A . . 109.2 ?
    C17 C18 H18B . . 109.2 ?
    H18A C18 H18B . . 107.9 ?
    O5 C16 C15 . . 111.7(6) ?
    O5 C16 H16A . . 109.3 ?
    O5 C16 H16B . . 109.3 ?
    C15 C16 H16A . . 109.3 ?
    C15 C16 H16B . . 109.3 ?
    H16A C16 H16B . . 107.9 ?
    O1 C3 C4 . . 109.7(6) ?
    O1 C3 H3A . . 109.7 ?
    O1 C3 H3B . . 109.7 ?
    C4 C3 H3A . . 109.7 ?
    C4 C3 H3B . . 109.7 ?
    H3A C3 H3B . . 108.2 ?
    O4 C10 C9 . . 111.0(5) ?
    O4 C10 H10A . . 109.4 ?
    O4 C10 H10B . . 109.4 ?
    C9 C10 H10A . . 109.4 ?
    C9 C10 H10B . . 109.4 ?
    H10A C10 H10B . . 108.0 ?
    O2 C5 C6 . . 106.9(6) ?
    O2 C5 H5A . . 110.3 ?
    O2 C5 H5B . . 110.3 ?
    C6 C5 H5A . . 110.3 ?
    C6 C5 H5B . . 110.3 ?
    H5A C5 H5B . . 108.6 ?
    O6 C14 C13 . . 112.1(6) ?
    O6 C14 H14A . . 109.2 ?
    O6 C14 H14B . . 109.2 ?
    C13 C14 H14A . . 109.2 ?
    C13 C14 H14B . . 109.2 ?
    H14A C14 H14B . . 107.9 ?
    N1 C1 C2 . . 111.9(5) ?
    N1 C1 H1A . . 109.2 ?
    N1 C1 H1B . . 109.2 ?
    C2 C1 H1A . . 109.2 ?
    C2 C1 H1B . . 109.2 ?
    H1A C1 H1B . . 107.9 ?
    Cl1 C19 Cl2 . . 110.7(5) ?
    Cl1 C19 H19A . . 109.5 ?
    Cl1 C19 H19B . . 109.5 ?
    Cl2 C19 H19A . . 109.5 ?
    Cl2 C19 H19B . . 109.5 ?
    H19A C19 H19B . . 108.1 ?
loop_
    _geom_torsion_atom_site_label_1
    _geom_torsion_atom_site_label_2
    _geom_torsion_atom_site_label_3
    _geom_torsion_atom_site_label_4
    _geom_torsion_site_symmetry_1
    _geom_torsion_site_symmetry_2
    _geom_torsion_site_symmetry_3
    _geom_torsion_site_symmetry_4
    _geom_torsion
    _geom_torsion_publ_flag
    O3 C9 C10 O4 . . . . -67.8(7) ?
    O4 C11 C12 N1 . . . . -51.0(7) ?
    O6 C15 C16 O5 . . . . -72.6(8) ?
    O5 C17 C18 N2 . . . . -52.5(8) ?
    O2 C4 C3 O1 . . . . -65.1(8) ?
    O1 C2 C1 N1 . . . . -47.5(9) ?
    N2 C7 C8 O3 . . . . -48.4(8) ?
    N2 C6 C5 O2 . . . . -43.6(8) ?
    N1 C13 C14 O6 . . . . -47.8(9) ?
    C11 O4 C10 C9 . . . . -171.7(6) ?
    C7 N2 C6 C5 . . . . 169.8(6) ?
    C7 N2 C18 C17 . . . . -65.1(7) ?
    C9 O3 C8 C7 . . . . -77.9(7) ?
    C2 O1 C3 C4 . . . . -150.6(6) ?
    C15 O6 C14 C13 . . . . -75.9(8) ?
    C8 O3 C9 C10 . . . . -158.4(5) ?
    C12 N1 C13 C14 . . . . 169.3(6) ?
    C12 N1 C1 C2 . . . . -62.5(8) ?
    C4 O2 C5 C6 . . . . 171.4(6) ?
    C6 N2 C7 C8 . . . . -65.1(7) ?
    C6 N2 C18 C17 . . . . 167.7(6) ?
    C17 O5 C16 C15 . . . . -169.0(6) ?
    C13 N1 C12 C11 . . . . -65.1(7) ?
    C13 N1 C1 C2 . . . . 170.9(6) ?
    C18 N2 C7 C8 . . . . 167.9(5) ?
    C18 N2 C6 C5 . . . . -62.6(7) ?
    C16 O5 C17 C18 . . . . -172.5(6) ?
    C3 O1 C2 C1 . . . . -73.2(8) ?
    C10 O4 C11 C12 . . . . -175.5(6) ?
    C5 O2 C4 C3 . . . . -170.5(6) ?
    C14 O6 C15 C16 . . . . -159.8(6) ?
    C1 N1 C12 C11 . . . . 170.0(5) ?
    C1 N1 C13 C14 . . . . -64.4(7) ?
_shelx_space_group_comment
;
The symmetry employed for this shelxl refinement is uniquely defined
by the following loop, which should always be used as a source of
symmetry information in preference to the above space-group names.
They are only intended as comments.
;
_shelx_estimated_absorpt_T_min     ?
_shelx_estimated_absorpt_T_max     ?
_shelx_hkl_file
;
   1  -5 -24   22.86    7.73
   2  -5 -24    7.67    7.08
   0  -4 -24   11.94    6.52
   1  -4 -24    3.10    6.18
   2  -4 -24   11.88    6.83
   3  -4 -24    4.30    6.65
   4  -4 -24   -4.87    6.53
  -1  -3 -24   -3.78    5.33
   0  -3 -24   22.77    6.92
   1  -3 -24   -0.76    5.67
   2  -3 -24   -2.12    6.15
   3  -3 -24   -5.90    5.75
   4  -3 -24   51.24    9.54
   5  -3 -24   -1.30    6.41
  -2  -2 -24    9.35    5.67
  -1  -2 -24    3.51    5.78
   0  -2 -24   13.38    6.18
   1  -2 -24   21.18    6.99
   2  -2 -24    2.19    6.15
   3  -2 -24    6.04    6.09
   4  -2 -24   -2.21    6.33
   5  -2 -24    4.15    6.62
   6  -2 -24   14.66    7.23
  -2  -1 -24    4.40    5.26
  -1  -1 -24   13.82    5.95
   0  -1 -24   10.13    5.90
   1  -1 -24   18.04    6.67
   2  -1 -24   17.35    6.74
   3  -1 -24   -0.47    5.91
   4  -1 -24   11.58    6.78
   5  -1 -24    5.70    6.28
   6  -1 -24   -2.31    6.04
  -2   0 -24   -0.34    5.15
  -1   0 -24   -1.82    5.01
   0   0 -24    2.22    5.58
   1   0 -24   -0.31    5.76
   2   0 -24   11.84    6.86
   3   0 -24    2.10    5.87
   4   0 -24   -3.69    5.73
   5   0 -24   -0.49    5.84
   6   0 -24    0.28    5.67
  -2   1 -24    2.74    5.13
  -1   1 -24   13.02    6.19
   0   1 -24    5.47    5.93
   1   1 -24   16.40    6.52
   2   1 -24   19.05    7.11
   3   1 -24   -5.24    5.72
   4   1 -24   12.52    6.78
   5   1 -24   -3.13    5.87
   6   1 -24    0.40    6.01
  -2   2 -24    7.47    5.14
  -1   2 -24    6.55    5.41
   0   2 -24    1.20    5.32
   1   2 -24   22.26    7.02
   2   2 -24   12.13    6.52
   3   2 -24    2.86    6.03
   4   2 -24    0.74    5.90
   5   2 -24    0.03    5.85
   6   2 -24    6.28    6.37
  -1   3 -24   -2.90    4.99
   0   3 -24   23.57    7.14
   1   3 -24    3.79    5.51
   2   3 -24    5.29    5.93
   3   3 -24   -2.90    5.58
   4   3 -24   69.07    9.63
   5   3 -24   -0.16    5.87
  -1   4 -24    1.13    5.18
   0   4 -24   26.83    6.92
   1   4 -24   -4.96    5.26
   2   4 -24   14.68    6.68
   3   4 -24   -0.28    5.57
   4   4 -24    1.35    5.94
   1   5 -24   19.11    6.81
   2   5 -24    7.38    5.93
   3  -7 -23   -3.58    7.08
   2  -6 -23    6.01    6.77
   3  -6 -23   14.90    7.81
   4  -6 -23    1.87    6.77
   5  -6 -23   19.17    8.43
   0  -5 -23   -2.38    5.53
   1  -5 -23   11.58    6.35
   2  -5 -23   -5.08    5.95
   3  -5 -23   -1.10    6.64
   4  -5 -23   52.87    9.57
   5  -5 -23    4.58    7.42
   6  -5 -23   50.94   10.78
  -1  -4 -23    4.00    5.51
   0  -4 -23    4.44    5.55
   1  -4 -23   69.83    9.18
   2  -4 -23    3.75    5.90
   3  -4 -23   -0.77    5.78
   4  -4 -23   21.54    7.44
   5  -4 -23   24.49    7.98
   6  -4 -23   -4.07    7.08
   7  -4 -23    2.83    7.95
  -2  -3 -23    5.67    5.17
  -1  -3 -23    2.67    5.10
   0  -3 -23    2.81    5.47
   1  -3 -23   -2.33    5.78
   2  -3 -23    1.14    5.93
   3  -3 -23   32.96    7.70
   4  -3 -23    3.45    6.40
   5  -3 -23   -8.40    6.21
   6  -3 -23   19.05    7.44
   7  -3 -23    4.99    6.80
  -3  -2 -23    7.92    4.89
  -2  -2 -23    8.12    5.21
  -1  -2 -23    5.70    5.23
   0  -2 -23   16.41    6.25
   1  -2 -23   12.22    6.41
   2  -2 -23    4.24    5.90
   3  -2 -23   -0.36    5.66
   4  -2 -23    0.68    6.13
   5  -2 -23   -5.73    5.61
   6  -2 -23    0.41    6.37
   7  -2 -23    3.50    6.64
   8  -2 -23   18.83    7.85
  -4  -1 -23    5.69    4.44
  -3  -1 -23    6.83    4.75
  -2  -1 -23    1.76    4.75
  -1  -1 -23    0.10    5.10
   0  -1 -23    0.49    5.36
   1  -1 -23   -0.61    5.29
   2  -1 -23   11.95    6.25
   3  -1 -23   -6.53    5.20
   4  -1 -23    3.58    5.81
   5  -1 -23    8.07    6.21
   6  -1 -23   51.64    9.27
   7  -1 -23    0.01    6.09
   8  -1 -23   16.00    7.18
  -4   0 -23    2.34    4.28
  -3   0 -23    1.84    4.58
  -2   0 -23   -0.49    4.87
  -1   0 -23   59.28    8.00
   0   0 -23    3.08    5.38
   1   0 -23  117.52   10.98
   2   0 -23    1.97    5.61
   3   0 -23    4.81    5.76
   4   0 -23    0.50    5.60
   5   0 -23    9.20    6.19
   6   0 -23   -7.75    5.32
   7   0 -23    0.06    5.93
   8   0 -23   -7.12    5.70
  -4   1 -23    8.62    4.89
  -3   1 -23    6.67    4.99
  -2   1 -23   -2.90    4.38
  -1   1 -23    5.45    5.21
   0   1 -23    0.00    5.02
   1   1 -23   -1.56    5.29
   2   1 -23    5.38    5.70
   3   1 -23   -0.36    5.23
   4   1 -23    1.56    5.78
   5   1 -23    9.15    5.97
   6   1 -23   61.07    9.26
   7   1 -23    0.90    5.81
   8   1 -23   20.50    7.48
  -4   2 -23    5.61    4.89
  -3   2 -23   -1.56    4.33
  -2   2 -23    5.73    4.83
  -1   2 -23    0.25    5.13
   0   2 -23   23.51    6.52
   1   2 -23   16.19    6.24
   2   2 -23    3.36    5.58
   3   2 -23   -7.04    5.14
   4   2 -23    6.78    5.91
   5   2 -23   -2.00    5.38
   6   2 -23   -8.64    5.11
   7   2 -23    2.33    5.72
   8   2 -23   24.68    7.20
  -4   3 -23    6.06    4.71
  -3   3 -23    1.96    4.64
  -2   3 -23    9.54    5.47
  -1   3 -23    2.43    4.80
   0   3 -23    7.52    5.54
   1   3 -23   -2.12    5.36
   2   3 -23    7.66    5.90
   3   3 -23   31.08    7.42
   4   3 -23    8.06    6.13
   5   3 -23    2.12    5.54
   6   3 -23    8.24    6.27
   7   3 -23    4.56    5.93
  -3   4 -23    0.68    4.78
  -2   4 -23   -3.14    4.73
  -1   4 -23    8.99    5.39
   0   4 -23   -3.33    4.96
   1   4 -23   60.60    8.46
   2   4 -23   -2.16    4.99
   3   4 -23    0.92    5.41
   4   4 -23    6.35    5.82
   5   4 -23   24.14    7.17
   6   4 -23    5.94    5.95
   7   4 -23   19.63    7.18
  -2   5 -23   10.83    5.41
  -1   5 -23   12.07    5.66
   0   5 -23    3.90    5.26
   1   5 -23   14.16    6.37
   2   5 -23   -0.52    5.01
   3   5 -23   -0.24    5.20
   4   5 -23   45.76    8.18
   5   5 -23   14.90    6.81
   6   5 -23   52.50    8.80
  -1   6 -23   20.23    6.18
   0   6 -23    7.61    5.47
   1   6 -23   -1.19    4.83
   2   6 -23    8.16    5.76
   3   6 -23   12.25    6.07
   4   6 -23    9.78    6.27
   5   6 -23   15.75    6.77
   1   7 -23   -1.13    5.27
   2   7 -23    5.07    5.44
   3   7 -23   -1.23    5.20
   3  -8 -22   24.99    8.50
   4  -8 -22   12.53    8.16
   2  -7 -22    5.69    6.52
   3  -7 -22   -6.77    6.58
   4  -7 -22    7.11    7.92
   5  -7 -22    6.83    7.24
   6  -7 -22    5.18    7.54
   1  -6 -22   -0.19    5.79
   2  -6 -22   48.30    8.80
   3  -6 -22    8.56    6.89
   4  -6 -22    4.75    6.89
   5  -6 -22   19.11    7.84
   6  -6 -22    5.50    7.24
   7  -6 -22   -8.84    6.61
   0  -5 -22   12.83    6.25
   1  -5 -22   11.97    6.31
   2  -5 -22   14.29    6.77
   3  -5 -22   18.75    7.42
   4  -5 -22   44.07    8.96
   5  -5 -22    0.16    6.98
   6  -5 -22    2.73    6.70
   7  -5 -22    0.71    6.72
   8  -5 -22   -2.84    6.67
  -1  -4 -22   -1.26    4.81
   0  -4 -22   31.86    7.10
   1  -4 -22    0.33    5.26
   2  -4 -22    7.64    5.61
   3  -4 -22   19.55    7.24
   4  -4 -22   -0.15    5.84
   5  -4 -22    5.29    6.95
   6  -4 -22   14.87    7.64
   7  -4 -22    3.41    6.25
   8  -4 -22    7.39    6.75
  -2  -3 -22    6.55    4.96
  -1  -3 -22   13.85    5.45
   0  -3 -22   63.46    8.09
   1  -3 -22    3.07    5.45
   2  -3 -22   50.27    8.31
   3  -3 -22   21.51    7.32
   4  -3 -22    2.36    5.90
   5  -3 -22    6.44    6.46
   6  -3 -22    9.23    7.07
   7  -3 -22    8.03    6.72
   8  -3 -22   -3.04    5.88
   9  -3 -22   13.30    6.90
  -3  -2 -22   28.06    6.00
  -2  -2 -22   -0.59    4.49
  -1  -2 -22    4.19    4.89
   0  -2 -22   26.62    6.18
   1  -2 -22    4.10    5.39
   2  -2 -22   -6.34    5.02
   3  -2 -22   31.25    7.15
   4  -2 -22   17.43    6.80
   5  -2 -22    5.79    6.52
   6  -2 -22    7.14    6.31
   7  -2 -22   54.94    9.72
   8  -2 -22   14.32    7.81
   9  -2 -22    9.73    6.81
  -4  -1 -22    5.78    4.30
  -3  -1 -22   -1.13    4.06
  -2  -1 -22    3.48    4.43
  -1  -1 -22   10.84    5.17
   0  -1 -22   17.91    5.76
   1  -1 -22    2.89    5.39
   2  -1 -22   30.66    7.11
   3  -1 -22    4.70    5.38
   4  -1 -22   -0.90    5.48
   5  -1 -22    0.73    5.47
   6  -1 -22   10.53    6.65
   7  -1 -22   -3.53    5.47
   8  -1 -22   -8.53    5.90
   9  -1 -22   10.80    7.44
  -5   0 -22   -0.79    3.78
  -4   0 -22   34.04    5.57
  -3   0 -22   -1.27    3.88
  -2   0 -22   10.27    4.93
  -1   0 -22    4.04    4.83
   0   0 -22  110.95   10.01
   1   0 -22    4.75    5.21
   2   0 -22   15.66    6.27
   3   0 -22   -9.18    4.98
   4   0 -22   34.97    7.48
   5   0 -22    3.38    5.61
   6   0 -22   28.41    7.60
   7   0 -22   -5.30    5.67
   8   0 -22   19.63    7.24
   9   0 -22   -4.65    5.78
  -6   1 -22   20.69    4.70
  -5   1 -22    1.87    3.97
  -4   1 -22    7.45    4.53
  -3   1 -22   -1.29    4.03
  -2   1 -22   -4.92    4.21
  -1   1 -22    8.68    5.02
   0   1 -22    1.90    4.84
   1   1 -22   -0.27    4.98
   2   1 -22   34.34    7.42
   3   1 -22    4.09    5.57
   4   1 -22    1.53    5.32
   5   1 -22    4.44    5.39
   6   1 -22    6.96    6.10
   7   1 -22   -2.34    5.82
   8   1 -22    2.73    5.93
   9   1 -22   11.70    6.65
  -6   2 -22    8.80    4.21
  -5   2 -22   26.65    5.23
  -4   2 -22    1.51    4.25
  -3   2 -22   32.48    6.00
  -2   2 -22    1.93    4.40
  -1   2 -22    5.36    4.99
   0   2 -22   24.53    6.46
   1   2 -22    3.45    5.23
   2   2 -22   -3.08    4.95
   3   2 -22   28.19    7.10
   4   2 -22    9.45    6.07
   5   2 -22    0.80    5.20
   6   2 -22   13.76    6.47
   7   2 -22   40.01    7.92
   8   2 -22   19.49    7.18
   9   2 -22    6.28    5.97
  -5   3 -22   10.65    4.27
  -4   3 -22   28.38    5.69
  -3   3 -22    9.64    4.73
  -2   3 -22    0.46    4.67
  -1   3 -22   12.00    5.42
   0   3 -22   72.61    8.87
   1   3 -22    1.56    4.78
   2   3 -22   56.21    8.19
   3   3 -22   24.68    6.78
   4   3 -22   -3.07    4.92
   5   3 -22   10.16    6.19
   6   3 -22   11.61    6.27
   7   3 -22   14.10    6.27
   8   3 -22   -1.07    5.10
   9   3 -22   12.98    6.16
  -5   4 -22    7.57    4.25
  -4   4 -22   18.06    5.30
  -3   4 -22    3.36    4.41
  -2   4 -22   -5.07    4.12
  -1   4 -22    3.63    4.65
   0   4 -22   36.90    7.05
   1   4 -22    7.11    5.14
   2   4 -22    6.81    5.33
   3   4 -22   16.92    6.27
   4   4 -22    2.65    5.51
   5   4 -22   10.80    5.93
   6   4 -22   12.47    6.33
   7   4 -22   -1.26    5.32
   8   4 -22   -3.61    5.08
  -4   5 -22   20.78    5.45
  -3   5 -22    3.01    4.41
  -2   5 -22   10.49    5.10
  -1   5 -22   10.09    5.10
   0   5 -22   15.17    5.23
   1   5 -22    7.20    5.24
   2   5 -22   14.75    5.95
   3   5 -22   13.45    6.07
   4   5 -22   38.97    7.61
   5   5 -22    1.08    5.42
   6   5 -22    6.22    5.87
   7   5 -22    4.15    5.93
   8   5 -22    0.43    5.64
  -4   6 -22   27.46    5.82
  -3   6 -22   13.54    5.17
  -2   6 -22   22.66    5.78
  -1   6 -22    7.75    5.05
   0   6 -22    1.96    4.56
   1   6 -22    2.46    5.15
   2   6 -22   48.91    8.03
   3   6 -22   19.52    6.37
   4   6 -22    4.83    5.51
   5   6 -22    9.48    6.04
   6   6 -22    5.07    5.81
   7   6 -22    3.42    5.35
  -3   7 -22   14.59    5.39
  -2   7 -22   11.05    5.10
  -1   7 -22    3.02    4.77
   0   7 -22   12.52    5.58
   1   7 -22    1.08    4.68
   2   7 -22    2.40    4.84
   3   7 -22   -0.68    4.98
   4   7 -22    3.56    5.36
   5   7 -22    0.13    5.55
   6   7 -22   -0.22    5.41
  -1   8 -22   -4.83    4.40
   0   8 -22    4.37    4.89
   1   8 -22    2.40    5.05
   2   8 -22    1.20    5.11
   3   8 -22   16.49    6.13
   4   8 -22   10.44    6.16
   4  -9 -21    4.75    7.47
   5  -9 -21   12.74    8.56
  -3  -8 -21    3.88    6.25
   3  -8 -21   14.61    7.64
   4  -8 -21   40.45    8.95
   5  -8 -21   29.74    8.81
   6  -8 -21   26.72    9.44
   7  -8 -21   19.20    8.35
  -4  -7 -21   12.32    6.19
   1  -7 -21   15.26    6.77
   2  -7 -21    3.98    6.10
   3  -7 -21   -4.34    6.55
   4  -7 -21    6.06    6.49
   5  -7 -21   33.02    9.11
   6  -7 -21   -2.00    6.83
   7  -7 -21   -4.12    6.90
   8  -7 -21    6.43    7.66
  -5  -6 -21   36.63    7.82
   0  -6 -21   74.83    8.64
   1  -6 -21   83.37   10.03
   2  -6 -21   79.83    9.87
   3  -6 -21   -5.04    6.01
   4  -6 -21   -1.67    6.28
   5  -6 -21    2.37    6.67
   6  -6 -21   13.79    7.70
   7  -6 -21   -2.74    6.95
   8  -6 -21   -1.24    6.65
  -6  -5 -21   -1.88    5.54
  -1  -5 -21    8.15    5.08
   0  -5 -21   14.95    6.00
   1  -5 -21   40.93    7.44
   2  -5 -21   18.78    6.47
   3  -5 -21   20.16    6.86
   4  -5 -21    3.95    6.46
   5  -5 -21  -10.96    5.41
   6  -5 -21   34.87    8.56
   7  -5 -21   11.82    7.33
   8  -5 -21    1.14    6.59
   9  -5 -21    4.38    6.80
  -2  -4 -21    2.86    4.40
  -1  -4 -21   51.44    7.11
   0  -4 -21    4.77    5.08
   1  -4 -21    0.04    4.99
   2  -4 -21   28.47    7.02
   3  -4 -21   43.67    8.49
   4  -4 -21   72.20   10.07
   5  -4 -21    9.41    7.15
   6  -4 -21    8.00    6.72
   7  -4 -21    3.58    6.12
   8  -4 -21    6.65    6.43
   9  -4 -21    1.63    6.13
  10  -4 -21   11.84    7.47
  -3  -3 -21   57.98    7.23
  -2  -3 -21    0.83    4.41
  -1  -3 -21   10.46    4.93
   0  -3 -21   -0.65    4.38
   1  -3 -21   33.46    6.81
   2  -3 -21   47.53    7.85
   3  -3 -21   -4.24    5.20
   4  -3 -21   -0.87    5.41
   5  -3 -21   -2.03    5.61
   6  -3 -21   -5.01    5.69
   7  -3 -21    5.81    6.06
   8  -3 -21    9.44    6.56
   9  -3 -21   11.63    6.87
  10  -3 -21   -0.07    6.33
  -4  -2 -21   -3.39    3.57
  -3  -2 -21   22.19    5.32
  -2  -2 -21    4.56    4.47
  -1  -2 -21   19.08    5.66
   0  -2 -21  172.33   11.32
   1  -2 -21   13.12    5.87
   2  -2 -21  121.06   10.78
   3  -2 -21   23.94    6.67
   4  -2 -21    6.92    5.61
   5  -2 -21    3.33    5.36
   6  -2 -21  156.30   13.01
   7  -2 -21   10.69    6.71
   8  -2 -21   34.97    7.82
   9  -2 -21    2.49    5.53
  10  -2 -21    7.35    6.50
  -5  -1 -21    2.64    3.90
  -4  -1 -21   39.80    5.78
  -3  -1 -21   19.83    5.02
  -2  -1 -21   -1.81    4.15
  -1  -1 -21   18.41    5.51
   0  -1 -21    3.51    4.73
   1  -1 -21    1.96    5.07
   2  -1 -21    4.56    5.48
   3  -1 -21    8.71    5.42
   4  -1 -21   -3.78    5.04
   5  -1 -21   46.69    8.50
   6  -1 -21   28.35    7.72
   7  -1 -21    4.90    6.04
   8  -1 -21    6.50    6.37
   9  -1 -21    2.28    5.88
  10  -1 -21   18.44    7.29
  -6   0 -21   -3.26    3.51
  -5   0 -21   -0.79    3.44
  -4   0 -21   -0.06    3.48
  -3   0 -21    1.41    3.75
  -2   0 -21    0.21    4.01
  -1   0 -21  191.79   11.48
   0   0 -21    0.04    4.61
   1   0 -21   64.08    8.07
   2   0 -21   -1.82    4.92
   3   0 -21    1.11    5.20
   4   0 -21   -0.62    4.75
   5   0 -21   44.07    8.49
   6   0 -21   -6.07    5.33
   7   0 -21   -0.80    5.66
   8   0 -21    0.47    5.58
   9   0 -21   81.83   10.53
  10   0 -21    2.93    5.85
  -6   1 -21   -3.61    3.47
  -5   1 -21    7.21    3.79
  -4   1 -21   42.38    5.70
  -3   1 -21   29.17    5.23
  -2   1 -21   -1.35    4.25
  -1   1 -21   16.35    5.44
   0   1 -21    2.18    4.73
   1   1 -21    1.69    4.73
   2   1 -21    3.14    5.07
   3   1 -21    6.27    5.44
   4   1 -21   -0.55    4.93
   5   1 -21   44.97    7.73
   6   1 -21   20.69    6.92
   7   1 -21   -3.76    5.07
   8   1 -21    1.24    5.27
   9   1 -21   11.89    6.31
  10   1 -21   27.23    7.52
  -6   2 -21    5.30    3.63
  -5   2 -21    0.92    3.64
  -4   2 -21   -2.34    3.95
  -3   2 -21   26.07    5.54
  -2   2 -21   -0.99    4.04
  -1   2 -21   23.20    5.63
   0   2 -21  160.63   10.99
   1   2 -21    4.67    4.99
   2   2 -21  129.36   10.50
   3   2 -21   24.63    6.50
   4   2 -21   10.59    5.69
   5   2 -21    6.59    5.42
   6   2 -21  138.51   11.45
   7   2 -21   14.58    6.41
   8   2 -21   30.80    7.36
   9   2 -21   -1.93    5.35
  10   2 -21   -0.70    5.35
  -6   3 -21   -0.25    3.66
  -5   3 -21   11.27    4.34
  -4   3 -21    2.22    4.18
  -3   3 -21   57.27    6.96
  -2   3 -21    1.90    4.31
  -1   3 -21   13.79    5.30
   0   3 -21    2.99    4.47
   1   3 -21   34.91    6.53
   2   3 -21   52.36    7.78
   3   3 -21   -2.06    4.52
   4   3 -21    5.84    5.39
   5   3 -21    0.41    4.86
   6   3 -21   -2.68    4.83
   7   3 -21    0.50    5.17
   8   3 -21    6.15    5.79
   9   3 -21   17.20    6.83
  10   3 -21    7.21    5.76
  -6   4 -21    5.30    3.76
  -5   4 -21    6.70    4.40
  -4   4 -21   -5.18    3.70
  -3   4 -21    1.87    4.19
  -2   4 -21   -0.04    4.21
  -1   4 -21   53.62    7.10
   0   4 -21    2.84    4.70
   1   4 -21   -0.44    4.58
   2   4 -21   17.88    6.04
   3   4 -21   41.88    7.54
   4   4 -21   79.28    9.24
   5   4 -21    6.28    5.47
   6   4 -21   13.24    5.87
   7   4 -21   -1.69    4.86
   8   4 -21   10.19    5.98
   9   4 -21    0.24    5.10
  10   4 -21    9.54    6.15
  -5   5 -21    0.93    3.82
  -4   5 -21    6.62    4.22
  -3   5 -21   31.86    6.00
  -2   5 -21    6.13    4.35
  -1   5 -21    6.27    4.73
   0   5 -21   16.26    5.63
   1   5 -21   43.45    7.26
   2   5 -21   15.73    5.98
   3   5 -21   16.53    5.91
   4   5 -21    3.36    5.14
   5   5 -21    1.24    5.04
   6   5 -21   29.80    6.95
   7   5 -21   15.20    6.65
   8   5 -21    0.86    5.36
   9   5 -21   -4.78    5.01
  -5   6 -21   32.04    5.78
  -4   6 -21    2.36    4.12
  -3   6 -21   18.87    5.26
  -2   6 -21   -0.34    4.16
  -1   6 -21    1.01    4.37
   0   6 -21   64.95    7.95
   1   6 -21   67.86    8.24
   2   6 -21   77.49    9.17
   3   6 -21    0.12    5.21
   4   6 -21    1.38    5.08
   5   6 -21    1.23    4.92
   6   6 -21   10.52    5.97
   7   6 -21    0.86    5.26
   8   6 -21    6.09    5.72
  -4   7 -21    1.94    3.94
  -3   7 -21    4.04    4.44
  -2   7 -21    0.90    4.25
  -1   7 -21    2.47    4.35
   0   7 -21    1.21    4.41
   1   7 -21   11.08    5.20
   2   7 -21   -2.37    4.56
   3   7 -21   -1.36    4.83
   4   7 -21   -2.16    5.01
   5   7 -21   32.04    7.05
   6   7 -21    8.80    5.57
   7   7 -21    2.12    5.30
   8   7 -21   15.58    5.98
  -3   8 -21    7.75    4.56
  -2   8 -21   -1.21    4.07
  -1   8 -21    7.27    4.87
   0   8 -21   13.49    5.45
   1   8 -21   12.47    5.32
   2   8 -21   14.93    5.81
   3   8 -21    8.13    5.55
   4   8 -21   39.36    7.39
   5   8 -21   40.39    7.48
   6   8 -21   26.06    6.89
   7   8 -21   10.04    6.16
  -2   9 -21    5.98    4.75
  -1   9 -21    3.84    4.31
   0   9 -21   -0.09    4.70
   1   9 -21    7.23    5.08
   2   9 -21   -2.67    4.75
   3   9 -21    8.71    5.48
   4   9 -21   -3.98    4.83
   5   9 -21   16.52    6.27
  -2 -10 -20    3.85    6.19
  -1 -10 -20   -0.06    6.09
   4 -10 -20   25.45    8.98
   5 -10 -20    6.46    8.01
  -4  -9 -20    0.43    5.87
  -3  -9 -20   21.58    6.77
  -2  -9 -20    5.42    6.03
   3  -9 -20   -1.05    6.86
   4  -9 -20   13.88    7.95
   5  -9 -20    2.40    7.39
   6  -9 -20   61.18   10.31
   7  -9 -20    3.72    7.54
  -5  -8 -20    3.30    5.88
  -4  -8 -20   28.28    7.21
  -3  -8 -20    4.18    5.76
  -2  -8 -20   10.34    6.24
   2  -8 -20   26.11    8.31
   3  -8 -20   20.31    7.78
   4  -8 -20   24.07    8.13
   5  -8 -20   32.96    9.14
   6  -8 -20    4.50    7.39
   7  -8 -20   38.57   10.01
   8  -8 -20   25.98    8.61
  -6  -7 -20    5.23    6.01
  -5  -7 -20   -1.54    5.85
  -4  -7 -20   -0.56    5.57
  -3  -7 -20   17.79    6.59
   1  -7 -20    5.53    5.66
   2  -7 -20   -8.40    5.79
   3  -7 -20    1.88    6.18
   4  -7 -20   14.09    6.99
   5  -7 -20   -2.07    6.49
   6  -7 -20   62.87   10.16
   7  -7 -20   10.87    6.84
   8  -7 -20    4.90    7.38
   9  -7 -20   -3.42    6.19
  -6  -6 -20   36.59    7.78
  -5  -6 -20    2.03    5.45
  -4  -6 -20    4.21    5.69
   0  -6 -20  100.93    9.52
   1  -6 -20   27.66    6.59
   2  -6 -20    5.78    5.76
   3  -6 -20    2.13    6.25
   4  -6 -20   -4.55    5.67
   5  -6 -20    1.23    6.33
   6  -6 -20    1.27    6.62
   7  -6 -20   -1.93    6.35
   8  -6 -20   35.61    8.58
   9  -6 -20    3.93    6.84
  10  -6 -20   24.28    8.07
  -7  -5 -20    5.44    5.90
  -6  -5 -20    9.85    5.95
  -5  -5 -20   47.58    7.87
  -1  -5 -20    9.32    4.74
   0  -5 -20    1.76    4.67
   1  -5 -20   10.46    5.64
   2  -5 -20    8.24    5.76
   3  -5 -20   -0.40    5.51
   4  -5 -20   -6.46    5.64
   5  -5 -20    0.70    5.87
   6  -5 -20    0.68    6.25
   7  -5 -20    0.90    6.72
   8  -5 -20    0.28    5.90
   9  -5 -20   -3.47    5.93
  10  -5 -20    0.46    6.56
  -7  -4 -20    9.29    6.06
  -6  -4 -20    3.10    5.88
  -2  -4 -20    1.26    4.06
  -1  -4 -20    3.17    4.40
   0  -4 -20    5.79    4.80
   1  -4 -20   24.77    6.19
   2  -4 -20   34.13    7.24
   3  -4 -20   84.60    9.89
   4  -4 -20    3.90    6.47
   5  -4 -20   13.81    6.65
   6  -4 -20   38.85    8.32
   7  -4 -20    7.10    6.74
   8  -4 -20   18.86    7.52
   9  -4 -20    5.63    6.30
  10  -4 -20   78.64   10.74
  11  -4 -20    5.94    6.52
  -8  -3 -20    4.74    6.09
  -7  -3 -20   17.63    6.24
  -3  -3 -20    2.19    3.60
  -2  -3 -20   17.24    5.08
  -1  -3 -20   -1.26    3.98
   0  -3 -20   -0.99    4.43
   1  -3 -20   88.94    9.36
   2  -3 -20   12.13    5.93
   3  -3 -20   11.79    6.28
   4  -3 -20    5.61    5.54
   5  -3 -20   19.03    7.12
   6  -3 -20   25.33    7.48
   7  -3 -20    0.27    5.82
   8  -3 -20    3.88    6.13
   9  -3 -20    4.86    6.15
  10  -3 -20   -3.44    6.01
  11  -3 -20   27.21    7.91
  -4  -2 -20   49.95    6.12
  -3  -2 -20   -0.76    3.79
  -2  -2 -20   21.49    5.10
  -1  -2 -20   64.91    7.54
   0  -2 -20    4.65    4.46
   1  -2 -20   24.71    6.16
   2  -2 -20    3.26    5.21
   3  -2 -20   27.24    6.68
   4  -2 -20    3.02    5.01
   5  -2 -20   47.36    8.44
   6  -2 -20   -0.86    5.75
   7  -2 -20   60.44    9.04
   8  -2 -20    4.31    5.81
   9  -2 -20   -3.33    5.11
  10  -2 -20   28.29    8.06
  11  -2 -20    1.98    6.41
  -5  -1 -20    2.46    3.45
  -4  -1 -20   -1.54    3.35
  -3  -1 -20   13.36    4.43
  -2  -1 -20   16.66    4.83
  -1  -1 -20    6.18    4.46
   0  -1 -20   81.75    8.34
   1  -1 -20   -3.76    4.41
   2  -1 -20   22.01    6.21
   3  -1 -20    3.30    4.98
   4  -1 -20   11.33    5.97
   5  -1 -20    2.06    5.33
   6  -1 -20   83.80   10.15
   7  -1 -20    1.91    6.10
   8  -1 -20   16.95    6.92
   9  -1 -20   13.35    6.64
  10  -1 -20   -6.44    5.27
  11  -1 -20   18.84    6.95
  -6   0 -20    9.42    3.45
  -5   0 -20    2.74    3.36
  -4   0 -20  117.72    8.13
  -3   0 -20   -3.14    3.53
  -2   0 -20   71.41    7.52
  -1   0 -20    5.29    4.22
   0   0 -20   58.69    7.41
   1   0 -20   -1.38    4.25
   2   0 -20    4.99    4.83
   3   0 -20   -2.89    4.47
   4   0 -20   39.25    7.42
   5   0 -20   -4.19    4.58
   6   0 -20  124.04   11.44
   7   0 -20    2.21    5.57
   8   0 -20  148.66   12.77
   9   0 -20   11.05    6.25
  10   0 -20   -6.04    4.95
  11   0 -20    0.79    5.57
  -6   1 -20   12.66    3.95
  -5   1 -20    8.07    3.70
  -4   1 -20   -2.61    3.36
  -3   1 -20    7.20    4.04
  -2   1 -20   10.75    4.73
  -1   1 -20    8.46    4.83
   0   1 -20   84.28    8.55
   1   1 -20    4.65    4.47
   2   1 -20   25.66    6.35
   3   1 -20    4.01    5.20
   4   1 -20   24.66    6.33
   5   1 -20    3.11    4.95
   6   1 -20   75.26    9.20
   7   1 -20    4.35    5.60
   8   1 -20   22.87    6.83
   9   1 -20    4.74    5.73
  10   1 -20    5.69    6.09
  11   1 -20   14.12    6.74
  -6   2 -20    5.61    3.54
  -5   2 -20   42.36    5.60
  -4   2 -20   44.08    5.94
  -3   2 -20    1.64    3.95
  -2   2 -20   18.12    5.13
  -1   2 -20   65.69    7.29
   0   2 -20    8.35    4.37
   1   2 -20   29.20    6.21
   2   2 -20    6.70    5.11
   3   2 -20   23.26    6.56
   4   2 -20    1.75    4.86
   5   2 -20   49.68    7.73
   6   2 -20    0.80    5.01
   7   2 -20   51.16    8.03
   8   2 -20    2.55    5.53
   9   2 -20    0.10    5.01
  10   2 -20   38.66    8.13
  11   2 -20    1.13    5.48
  -6   3 -20    5.95    3.69
  -5   3 -20   20.03    4.55
  -4   3 -20   18.92    4.81
  -3   3 -20    0.64    3.94
  -2   3 -20   20.43    5.11
  -1   3 -20    0.68    4.13
   0   3 -20    0.53    4.03
   1   3 -20   95.99    9.07
   2   3 -20   20.09    5.72
   3   3 -20   13.39    5.57
   4   3 -20    0.84    4.74
   5   3 -20   14.89    5.84
   6   3 -20   30.48    6.75
   7   3 -20    7.48    5.51
   8   3 -20    2.34    5.23
   9   3 -20    6.28    5.41
  10   3 -20    2.68    5.50
  11   3 -20   27.54    7.07
  -6   4 -20    0.22    3.35
  -5   4 -20   -2.58    3.51
  -4   4 -20  238.60   11.01
  -3   4 -20   -1.35    3.72
  -2   4 -20   -4.58    3.73
  -1   4 -20    4.41    3.97
   0   4 -20    2.84    4.15
   1   4 -20   32.16    6.43
   2   4 -20   46.17    7.10
   3   4 -20  106.15    9.72
   4   4 -20    9.27    5.57
   5   4 -20    9.09    5.85
   6   4 -20   31.17    7.04
   7   4 -20   10.62    5.57
   8   4 -20   13.21    5.87
   9   4 -20   11.66    5.84
  10   4 -20   81.00    9.87
  11   4 -20   -5.17    5.42
  -5   5 -20   44.17    5.91
  -4   5 -20   -1.50    3.58
  -3   5 -20    3.27    4.52
  -2   5 -20   26.74    5.85
  -1   5 -20    6.67    4.38
   0   5 -20    2.07    4.35
   1   5 -20    6.56    4.81
   2   5 -20    5.29    5.04
   3   5 -20    5.64    5.32
   4   5 -20   -5.30    4.40
   5   5 -20   -6.44    4.40
   6   5 -20   -6.34    4.68
   7   5 -20   -2.24    4.77
   8   5 -20   -1.73    4.96
   9   5 -20   -2.19    4.90
  10   5 -20   -4.67    5.21
  -5   6 -20    2.59    3.95
  -4   6 -20    7.41    4.13
  -3   6 -20    2.27    3.91
  -2   6 -20   19.02    5.26
  -1   6 -20   -0.28    4.21
   0   6 -20   89.63    8.70
   1   6 -20   21.49    6.03
   2   6 -20   -1.88    4.31
   3   6 -20   10.09    5.21
   4   6 -20   -0.37    4.81
   5   6 -20    0.71    4.75
   6   6 -20    4.24    5.08
   7   6 -20    4.13    5.23
   8   6 -20   25.55    6.78
   9   6 -20    4.24    5.54
  10   6 -20   16.12    6.49
  -5   7 -20    2.46    3.94
  -4   7 -20    1.57    3.76
  -3   7 -20   24.32    5.20
  -2   7 -20   -0.46    4.06
  -1   7 -20    1.29    4.37
   0   7 -20   33.42    6.30
   1   7 -20   12.22    5.08
   2   7 -20    5.17    5.01
   3   7 -20   -4.59    4.43
   4   7 -20   13.14    5.58
   5   7 -20   -0.22    4.78
   6   7 -20   61.13    8.32
   7   7 -20   10.62    5.73
   8   7 -20    4.43    5.79
   9   7 -20   -3.78    5.04
  -4   8 -20   22.83    5.13
  -3   8 -20   -1.33    3.67
  -2   8 -20    5.30    4.24
  -1   8 -20    2.81    4.68
   0   8 -20    2.64    4.38
   1   8 -20   21.37    5.94
   2   8 -20   30.88    6.44
   3   8 -20   26.19    6.50
   4   8 -20   16.07    5.79
   5   8 -20   25.49    6.53
   6   8 -20    6.62    5.17
   7   8 -20   32.01    7.20
   8   8 -20   21.32    6.72
  -4   9 -20    1.07    4.15
  -3   9 -20   18.26    5.29
  -2   9 -20    5.36    4.22
  -1   9 -20    0.00    4.18
   0   9 -20   24.90    6.00
   1   9 -20    7.42    4.83
   2   9 -20    0.59    4.61
   3   9 -20   -1.72    4.49
   4   9 -20   18.77    5.95
   5   9 -20    1.16    4.92
   6   9 -20   58.20    8.25
   7   9 -20   12.55    5.98
  -2  10 -20    3.98    4.38
  -1  10 -20   -1.08    4.40
   0  10 -20   14.92    5.36
   1  10 -20   38.76    6.98
   2  10 -20    2.37    4.81
   3  10 -20    9.52    5.27
   4  10 -20   11.24    5.47
   5  10 -20    8.89    5.97
  -2 -11 -19   -3.26    5.85
  -1 -11 -19   10.99    6.64
   0 -11 -19   41.05    8.18
   5 -11 -19   38.10    9.58
  -4 -10 -19   -8.61    5.39
  -3 -10 -19    2.03    5.94
  -2 -10 -19   12.10    6.70
  -1 -10 -19    1.58    6.06
   0 -10 -19   -0.67    5.66
   4 -10 -19    6.72    7.47
   5 -10 -19   41.73   10.06
   6 -10 -19    2.80    7.79
   7 -10 -19   19.52    8.49
  -5  -9 -19   14.69    6.52
  -4  -9 -19   19.32    6.81
  -3  -9 -19   13.15    6.37
  -2  -9 -19   -0.62    5.78
  -1  -9 -19   23.97    6.87
   2  -9 -19   -1.17    5.94
   3  -9 -19   24.03    8.06
   4  -9 -19   -3.60    6.46
   5  -9 -19   12.98    7.81
   6  -9 -19   -0.87    6.61
   7  -9 -19   30.83    9.21
   8  -9 -19   -6.16    6.78
  -6  -8 -19    1.96    5.76
  -5  -8 -19   19.21    6.71
  -4  -8 -19    3.08    5.90
  -3  -8 -19    0.61    5.78
  -2  -8 -19   13.89    6.31
  -1  -8 -19   26.44    6.81
   1  -8 -19  160.23   12.40
   2  -8 -19   26.34    7.33
   3  -8 -19   43.67    8.65
   4  -8 -19   29.73    8.37
   5  -8 -19    6.33    7.30
   6  -8 -19   53.93   10.01
   7  -8 -19   -0.34    6.80
   8  -8 -19    1.04    6.98
   9  -8 -19   -6.74    6.75
  -7  -7 -19    4.83    5.84
  -6  -7 -19    7.27    5.91
  -5  -7 -19   15.41    6.67
  -4  -7 -19    7.32    6.19
  -3  -7 -19   14.63    6.59
  -2  -7 -19   -0.18    5.50
   0  -7 -19   -4.38    4.64
   1  -7 -19   98.13   10.52
   2  -7 -19   -0.53    5.44
   3  -7 -19   12.12    6.52
   4  -7 -19    1.53    6.35
   5  -7 -19   -0.18    6.16
   6  -7 -19    3.18    6.55
   7  -7 -19   26.80    8.30
   8  -7 -19    5.51    6.61
   9  -7 -19    2.74    6.50
  10  -7 -19    6.46    6.83
  -8  -6 -19    9.45    6.30
  -7  -6 -19   11.26    6.07
  -6  -6 -19    8.40    6.22
  -5  -6 -19    3.18    5.58
  -4  -6 -19   -5.15    4.98
  -3  -6 -19   44.35    7.85
  -1  -6 -19   45.90    6.33
   0  -6 -19   14.40    5.39
   1  -6 -19    2.33    4.93
   2  -6 -19   47.43    8.19
   3  -6 -19   12.66    6.13
   4  -6 -19    6.15    6.19
   5  -6 -19   11.11    7.01
   6  -6 -19   31.82    8.32
   7  -6 -19    9.42    7.21
   8  -6 -19   11.57    6.96
   9  -6 -19   61.87    9.98
  10  -6 -19    7.88    6.86
  11  -6 -19   70.38   10.44
  -8  -5 -19   -7.64    5.39
  -7  -5 -19   -0.58    5.88
  -6  -5 -19    0.36    5.54
  -5  -5 -19    9.07    5.64
  -4  -5 -19   81.75    9.84
  -3  -5 -19   19.00    6.34
  -2  -5 -19   14.13    4.44
  -1  -5 -19   22.62    5.42
   0  -5 -19   37.42    6.49
   1  -5 -19   41.70    7.02
   2  -5 -19   79.14    9.33
   3  -5 -19    1.07    5.64
   4  -5 -19   16.58    6.80
   5  -5 -19   15.81    7.12
   6  -5 -19   12.03    6.99
   7  -5 -19   12.49    6.86
   8  -5 -19   10.04    6.62
   9  -5 -19   15.01    7.51
  10  -5 -19    4.25    6.31
  11  -5 -19   -4.70    6.33
  -8  -4 -19    5.35    5.97
  -7  -4 -19    1.79    5.67
  -6  -4 -19    4.59    5.73
  -5  -4 -19    4.40    5.64
  -4  -4 -19    0.56    4.83
  -3  -4 -19   22.17    4.73
  -2  -4 -19   -6.50    3.38
  -1  -4 -19   21.97    5.21
   0  -4 -19   18.74    5.14
   1  -4 -19   35.55    6.80
   2  -4 -19  111.17   10.38
   3  -4 -19    6.70    5.54
   4  -4 -19   35.27    7.58
   5  -4 -19    2.12    5.48
   6  -4 -19    3.44    6.00
   7  -4 -19   -1.08    5.81
   8  -4 -19    3.47    6.46
   9  -4 -19  100.73   11.18
  10  -4 -19    2.41    5.98
  11  -4 -19    4.21    6.18
  -9  -3 -19    9.05    6.64
  -8  -3 -19    9.02    6.07
  -7  -3 -19   48.44    7.82
  -6  -3 -19   -8.04    4.87
  -4  -3 -19  194.51    8.98
  -3  -3 -19    1.29    3.42
  -2  -3 -19    3.42    3.69
  -1  -3 -19   45.98    6.34
   0  -3 -19   25.49    5.88
   1  -3 -19   63.69    7.54
   2  -3 -19   47.83    7.44
   3  -3 -19    6.30    5.35
   4  -3 -19   13.41    6.78
   5  -3 -19    2.33    5.54
   6  -3 -19   20.23    6.75
   7  -3 -19   -2.22    5.64
   8  -3 -19    7.92    6.71
   9  -3 -19    6.96    6.03
  10  -3 -19    4.95    5.81
  11  -3 -19    2.78    5.55
  12  -3 -19   24.44    7.47
  -9  -2 -19   -8.06    5.61
  -8  -2 -19   23.58    6.46
  -5  -2 -19   28.84    4.46
  -4  -2 -19    9.55    3.69
  -3  -2 -19    7.88    4.01
  -2  -2 -19  159.64    9.33
  -1  -2 -19   -1.27    3.84
   0  -2 -19   59.86    7.21
   1  -2 -19    1.11    4.31
   2  -2 -19   90.43    9.38
   3  -2 -19   -0.79    4.80
   4  -2 -19   49.18    8.18
   5  -2 -19    5.17    5.82
   6  -2 -19  250.29   14.77
   7  -2 -19    9.84    6.22
   8  -2 -19    9.78    6.47
   9  -2 -19   47.82    8.87
  10  -2 -19   -0.70    5.45
  11  -2 -19    3.97    5.70
  12  -2 -19    5.72    6.03
  -6  -1 -19    0.37    2.96
  -5  -1 -19   40.19    4.99
  -4  -1 -19  118.98    7.73
  -3  -1 -19    7.01    4.10
  -2  -1 -19   26.59    5.30
  -1  -1 -19    2.52    4.01
   0  -1 -19   55.50    6.78
   1  -1 -19  196.18   11.48
   2  -1 -19   31.08    6.47
   3  -1 -19   -2.18    4.55
   4  -1 -19   28.20    6.70
   5  -1 -19    4.13    5.33
   6  -1 -19    0.50    5.91
   7  -1 -19  156.35   12.28
   8  -1 -19   -4.00    5.18
   9  -1 -19   -0.33    5.50
  10  -1 -19    0.10    5.44
  11  -1 -19   11.89    6.74
  12  -1 -19    1.39    6.01
  -7   0 -19    5.98    3.27
  -6   0 -19    3.10    3.11
  -5   0 -19    3.56    3.53
  -4   0 -19    1.64    3.38
  -3   0 -19   40.23    5.55
  -2   0 -19    3.85    3.82
  -1   0 -19   17.08    4.99
   0   0 -19    2.65    4.09
   1   0 -19   71.28    8.15
   2   0 -19    2.49    4.49
   3   0 -19  152.97   10.87
   4   0 -19   -2.21    4.28
   5   0 -19  243.64   14.07
   6   0 -19   -2.03    4.83
   7   0 -19   46.88    8.50
   8   0 -19   -2.28    4.92
   9   0 -19    4.81    5.61
  10   0 -19   -5.64    5.10
  11   0 -19   52.54    8.75
  12   0 -19    5.38    5.91
  -6   1 -19    2.70    3.23
  -5   1 -19   40.63    5.18
  -4   1 -19  112.58    7.84
  -3   1 -19   11.26    4.10
  -2   1 -19   25.97    5.14
  -1   1 -19   -1.29    3.70
   0   1 -19   54.66    6.84
   1   1 -19  192.21   11.26
   2   1 -19   38.72    6.61
   3   1 -19    1.58    4.31
   4   1 -19   20.23    5.97
   5   1 -19    4.81    5.10
   6   1 -19    4.22    5.53
   7   1 -19  170.73   12.44
   8   1 -19   -1.35    4.86
   9   1 -19   -1.73    5.27
  10   1 -19    6.37    5.82
  11   1 -19   13.88    6.22
  12   1 -19    5.94    5.54
  -6   2 -19    0.21    3.01
  -5   2 -19   24.54    4.52
  -4   2 -19    8.21    3.82
  -3   2 -19    4.62    4.09
  -2   2 -19  155.96    9.39
  -1   2 -19   -1.38    3.61
   0   2 -19   65.09    7.60
   1   2 -19    1.08    4.09
   2   2 -19   74.85    8.16
   3   2 -19   -6.01    4.00
   4   2 -19   61.37    7.92
   5   2 -19    5.20    5.02
   6   2 -19  239.79   13.91
   7   2 -19    8.30    5.72
   8   2 -19    8.92    5.69
   9   2 -19   41.27    7.79
  10   2 -19    4.16    5.66
  11   2 -19    8.27    6.13
  12   2 -19    8.15    5.84
  -6   3 -19   -0.09    3.21
  -5   3 -19   41.03    5.27
  -4   3 -19  194.86    9.95
  -3   3 -19   -2.21    3.33
  -2   3 -19    5.45    3.75
  -1   3 -19   52.45    6.64
   0   3 -19   24.47    5.55
   1   3 -19   72.37    7.91
   2   3 -19   52.30    7.17
   3   3 -19    7.04    4.87
   4   3 -19   27.02    6.38
   5   3 -19   -0.04    4.37
   6   3 -19   14.80    5.73
   7   3 -19    4.84    5.13
   8   3 -19   -1.57    4.77
   9   3 -19   13.88    5.97
  10   3 -19    7.24    5.73
  11   3 -19    2.58    5.39
  12   3 -19    1.79    6.04
  -6   4 -19    0.28    3.47
  -5   4 -19    6.43    3.84
  -4   4 -19   -0.16    3.47
  -3   4 -19   21.43    4.67
  -2   4 -19   -2.38    3.53
  -1   4 -19   23.40    5.13
   0   4 -19   13.49    4.70
   1   4 -19   49.86    6.78
   2   4 -19  114.64    9.51
   3   4 -19    8.65    4.90
   4   4 -19   31.42    6.40
   5   4 -19    0.44    4.50
   6   4 -19    5.01    5.10
   7   4 -19    4.55    5.02
   8   4 -19    8.38    5.35
   9   4 -19   91.57   10.12
  10   4 -19    4.90    5.14
  11   4 -19   -0.80    5.47
  -5   5 -19   -0.49    3.33
  -4   5 -19   89.16    7.57
  -3   5 -19   24.09    5.27
  -2   5 -19   17.24    4.77
  -1   5 -19   18.10    5.10
   0   5 -19   44.85    6.53
   1   5 -19   43.30    6.43
   2   5 -19   75.86    8.37
   3   5 -19    1.39    4.55
   4   5 -19   13.85    5.58
   5   5 -19   12.83    5.70
   6   5 -19    4.27    5.08
   7   5 -19   13.36    5.66
   8   5 -19    5.95    5.15
   9   5 -19    4.06    5.29
  10   5 -19    7.02    5.58
  11   5 -19    2.37    5.63
  -5   6 -19    3.66    3.85
  -4   6 -19    0.04    3.60
  -3   6 -19   37.58    5.82
  -2   6 -19   44.99    6.21
  -1   6 -19   31.65    5.79
   0   6 -19   14.24    4.89
   1   6 -19    0.50    4.38
   2   6 -19   56.98    7.30
   3   6 -19    1.17    4.62
   4   6 -19    9.60    5.15
   5   6 -19   13.91    5.57
   6   6 -19   29.27    6.56
   7   6 -19   11.52    5.81
   8   6 -19    3.63    5.17
   9   6 -19   42.07    7.51
  10   6 -19   -0.06    5.20
  11   6 -19   74.52    9.08
  -5   7 -19   16.92    4.52
  -4   7 -19    4.19    3.88
  -3   7 -19   11.98    4.73
  -2   7 -19   -2.56    3.88
  -1   7 -19   -2.09    3.88
   0   7 -19    4.62    4.37
   1   7 -19   83.35    8.43
   2   7 -19   -2.07    4.35
   3   7 -19   18.62    5.67
   4   7 -19    5.41    4.78
   5   7 -19    3.05    4.80
   6   7 -19    5.21    4.95
   7   7 -19   25.73    6.33
   8   7 -19    0.87    4.96
   9   7 -19   -1.01    5.26
  10   7 -19    6.99    5.91
  -4   8 -19   -0.18    3.85
  -3   8 -19    3.93    3.90
  -2   8 -19   12.01    4.81
  -1   8 -19   22.12    5.45
   0   8 -19   27.40    5.87
   1   8 -19  150.33   10.34
   2   8 -19   32.97    6.46
   3   8 -19   39.49    6.93
   4   8 -19   30.17    6.31
   5   8 -19   16.18    5.82
   6   8 -19   46.41    7.41
   7   8 -19    1.73    4.98
   8   8 -19   -1.26    4.92
   9   8 -19    3.78    5.08
  -3   9 -19   14.95    4.74
  -2   9 -19    1.33    3.87
  -1   9 -19   33.45    5.81
   0   9 -19   14.62    5.21
   1   9 -19   71.99    8.00
   2   9 -19    0.71    4.27
   3   9 -19    9.52    5.02
   4   9 -19    1.16    5.05
   5   9 -19    8.96    5.23
   6   9 -19    5.01    5.01
   7   9 -19   34.71    7.04
   8   9 -19   -3.73    4.86
  -3  10 -19    1.64    3.90
  -2  10 -19    8.49    4.53
  -1  10 -19    1.66    4.44
   0  10 -19    2.61    4.35
   1  10 -19    2.70    4.59
   2  10 -19    0.93    4.35
   3  10 -19   10.86    5.05
   4  10 -19    3.87    4.41
   5  10 -19   29.95    6.56
   6  10 -19    3.90    5.29
   7  10 -19    3.10    5.18
  -2  11 -19    2.41    4.31
  -1  11 -19   27.91    5.72
   0  11 -19   19.60    5.50
   1  11 -19    3.30    4.28
   2  11 -19    7.94    4.96
   3  11 -19    4.15    4.58
   4  11 -19   -5.61    4.58
   5  11 -19   26.17    6.34
  -2 -12 -18    1.73    6.07
  -1 -12 -18   25.26    7.64
   0 -12 -18    1.47    6.16
   1 -12 -18    6.92    6.59
  -4 -11 -18   10.27    6.33
  -3 -11 -18   31.76    7.57
  -2 -11 -18   -1.97    5.81
  -1 -11 -18   20.62    7.15
   0 -11 -18   -3.41    5.42
   4 -11 -18    4.70    7.23
   5 -11 -18   18.87    8.43
   6 -11 -18    8.70    7.51
   7 -11 -18    1.17    8.71
  -5 -10 -18    3.07    6.07
  -4 -10 -18   -2.93    5.67
  -3 -10 -18   14.34    6.56
  -2 -10 -18    8.12    6.28
  -1 -10 -18   17.82    6.83
   0 -10 -18    6.78    5.78
   3 -10 -18    3.54    7.01
   4 -10 -18    8.16    7.32
   5 -10 -18   22.81    8.35
   6 -10 -18   32.57    9.07
   7 -10 -18   82.03   12.55
   8 -10 -18    9.69    8.75
  -6  -9 -18    2.12    5.88
  -5  -9 -18    0.13    5.63
  -4  -9 -18   22.94    7.17
  -3  -9 -18   14.93    6.31
  -2  -9 -18   36.45    7.64
  -1  -9 -18    2.87    5.47
   0  -9 -18    5.20    5.69
   2  -9 -18    4.27    5.97
   3  -9 -18    0.68    6.24
   4  -9 -18   -5.27    6.41
   5  -9 -18    4.38    7.01
   6  -9 -18   15.98    7.60
   7  -9 -18    3.84    6.61
   8  -9 -18   -2.74    7.32
   9  -9 -18   -7.54    6.81
  -7  -8 -18    1.69    5.93
  -6  -8 -18    5.73    6.00
  -5  -8 -18   -5.70    5.13
  -4  -8 -18   95.82   10.31
  -3  -8 -18    5.24    6.10
  -2  -8 -18   22.66    6.89
  -1  -8 -18   22.81    6.93
   1  -8 -18   20.87    6.59
   2  -8 -18   84.39   10.53
   3  -8 -18   16.40    7.52
   4  -8 -18   63.46    9.38
   5  -8 -18   15.89    7.26
   6  -8 -18    4.07    6.89
   7  -8 -18   13.69    7.14
   8  -8 -18    4.50    6.31
   9  -8 -18    6.33    7.27
  10  -8 -18    0.92    6.96
  -8  -7 -18    8.86    6.44
  -7  -7 -18    2.36    5.94
  -6  -7 -18   41.70    7.82
  -5  -7 -18   23.17    6.81
  -4  -7 -18   28.62    7.20
  -3  -7 -18   57.09    8.10
  -2  -7 -18   -1.70    5.23
  -1  -7 -18   -7.60    4.90
   0  -7 -18    6.40    5.01
   1  -7 -18   37.80    7.30
   2  -7 -18   34.41    7.26
   3  -7 -18   31.98    7.73
   4  -7 -18   -0.80    5.60
   5  -7 -18    6.96    6.68
   6  -7 -18   17.64    6.80
   7  -7 -18    4.62    6.27
   8  -7 -18   66.02   10.29
   9  -7 -18    6.16    6.46
  10  -7 -18   -4.68    6.64
  11  -7 -18    5.81    7.51
  -8  -6 -18   -2.64    5.35
  -7  -6 -18    0.67    5.42
  -6  -6 -18    1.57    5.51
  -5  -6 -18   15.24    6.37
  -4  -6 -18   27.34    7.05
  -3  -6 -18   37.58    7.35
  -2  -6 -18   10.06    5.67
  -1  -6 -18   16.32    4.89
   0  -6 -18    6.68    4.49
   1  -6 -18   11.79    5.32
   2  -6 -18    0.93    5.08
   3  -6 -18    9.05    5.81
   4  -6 -18   14.04    6.92
   5  -6 -18    5.11    5.98
   6  -6 -18   -1.13    5.91
   7  -6 -18  264.66   16.28
   8  -6 -18  115.79   12.25
   9  -6 -18   -3.60    5.70
  10  -6 -18   86.30   11.11
  11  -6 -18    2.74    5.88
  -9  -5 -18    5.26    6.01
  -8  -5 -18   41.80    7.75
  -7  -5 -18    7.08    5.84
  -6  -5 -18   33.52    7.04
  -5  -5 -18    3.21    5.21
  -4  -5 -18    2.61    5.07
  -3  -5 -18   41.46    6.83
  -2  -5 -18    6.40    3.87
  -1  -5 -18   17.21    4.75
   0  -5 -18    9.70    4.71
   1  -5 -18   38.34    6.86
   2  -5 -18   -1.32    4.89
   3  -5 -18   13.92    6.30
   4  -5 -18    3.04    5.63
   5  -5 -18   12.35    6.52
   6  -5 -18   24.86    6.95
   7  -5 -18   10.25    6.75
   8  -5 -18   30.66    7.87
   9  -5 -18   17.39    7.47
  10  -5 -18    2.89    6.09
  11  -5 -18    1.87    5.94
  12  -5 -18    2.13    6.43
  -9  -4 -18   -3.85    5.45
  -8  -4 -18   -4.75    5.14
  -7  -4 -18   -2.46    5.38
  -6  -4 -18   40.56    7.10
  -5  -4 -18   -0.33    5.02
  -4  -4 -18   31.51    6.72
  -3  -4 -18    6.62    2.96
  -2  -4 -18   44.45    5.50
  -1  -4 -18    6.58    4.01
   0  -4 -18    1.32    4.19
   1  -4 -18   31.05    6.25
   2  -4 -18   13.60    5.57
   3  -4 -18   52.44    8.10
   4  -4 -18   -5.73    4.65
   5  -4 -18   24.00    7.30
   6  -4 -18   58.41    8.89
   7  -4 -18   -6.95    4.87
   8  -4 -18   92.99   11.42
   9  -4 -18    4.49    5.66
  10  -4 -18   -0.16    5.88
  11  -4 -18    6.33    6.24
  12  -4 -18  118.19   12.59
 -10  -3 -18    4.96    6.13
  -9  -3 -18   18.49    6.55
  -8  -3 -18  133.68   11.07
  -7  -3 -18   12.19    5.81
  -6  -3 -18   10.62    5.79
  -5  -3 -18    7.45    5.23
  -4  -3 -18   80.05    6.55
  -3  -3 -18   37.94    5.02
  -2  -3 -18    8.13    3.95
  -1  -3 -18   26.23    5.18
   0  -3 -18    4.25    4.40
   1  -3 -18    3.70    4.55
   2  -3 -18    9.04    5.32
   3  -3 -18    0.71    5.05
   4  -3 -18    8.32    5.64
   5  -3 -18   -2.68    4.62
   6  -3 -18  243.05   15.08
   7  -3 -18    2.37    5.54
   8  -3 -18   -4.38    5.32
   9  -3 -18    0.65    5.50
  10  -3 -18   33.18    8.04
  11  -3 -18    2.95    5.63
  12  -3 -18   19.08    6.71
 -10  -2 -18    6.07    6.15
  -9  -2 -18   57.24    8.12
  -8  -2 -18    4.44    5.23
  -7  -2 -18   -2.71    5.02
  -6  -2 -18    0.92    4.99
  -5  -2 -18    0.33    2.84
  -4  -2 -18    5.64    3.23
  -3  -2 -18   84.39    6.89
  -2  -2 -18   12.35    4.27
  -1  -2 -18   -1.36    3.76
   0  -2 -18   -5.42    3.66
   1  -2 -18    3.47    4.34
   2  -2 -18    2.53    4.55
   3  -2 -18   48.47    7.41
   4  -2 -18   16.87    6.37
   5  -2 -18    8.44    5.60
   6  -2 -18   23.14    6.74
   7  -2 -18  103.57   11.32
   8  -2 -18   17.39    7.08
   9  -2 -18    0.10    5.50
  10  -2 -18    0.28    5.41
  11  -2 -18   64.98    9.17
  12  -2 -18   40.07    8.12
  13  -2 -18   28.44    7.67
 -10  -1 -18   12.52    6.33
  -9  -1 -18    8.31    6.01
  -8  -1 -18   43.67    7.15
  -6  -1 -18   10.01    3.24
  -5  -1 -18    3.69    3.17
  -4  -1 -18   12.84    3.70
  -3  -1 -18   10.07    4.00
  -2  -1 -18    7.66    4.04
  -1  -1 -18   43.13    5.91
   0  -1 -18   76.39    7.88
   1  -1 -18    4.00    4.33
   2  -1 -18  256.32   12.78
   3  -1 -18   19.15    5.73
   4  -1 -18   46.10    7.30
   5  -1 -18   24.49    6.92
   6  -1 -18    0.74    4.84
   7  -1 -18    2.64    5.48
   8  -1 -18   24.35    7.05
   9  -1 -18    0.96    5.27
  10  -1 -18   15.82    6.75
  11  -1 -18   12.22    5.87
  12  -1 -18    4.25    5.72
  13  -1 -18   -0.25    5.54
  -7   0 -18    2.24    2.86
  -6   0 -18   48.05    5.30
  -5   0 -18    0.55    3.14
  -4   0 -18  272.67   10.50
  -3   0 -18    1.96    3.27
  -2   0 -18   18.83    4.61
  -1   0 -18   -3.87    3.48
   0   0 -18   71.66    7.58
   1   0 -18    1.17    4.10
   2   0 -18  397.78   15.14
   3   0 -18    0.99    4.40
   4   0 -18  382.98   16.23
   5   0 -18   -3.79    4.53
   6   0 -18   92.08   10.21
   7   0 -18    0.15    5.24
   8   0 -18   -0.12    5.15
   9   0 -18    1.02    5.08
  10   0 -18   68.02    9.32
  11   0 -18   -1.61    5.38
  12   0 -18  116.69   11.66
  13   0 -18    2.27    5.79
  -6   1 -18   12.56    3.70
  -5   1 -18    1.79    3.05
  -4   1 -18    8.58    3.72
  -3   1 -18   16.07    4.12
  -2   1 -18   11.11    4.27
  -1   1 -18   42.25    5.79
   0   1 -18   84.15    7.81
   1   1 -18    8.10    4.18
   2   1 -18  268.60   12.90
   3   1 -18   16.90    5.57
   4   1 -18   46.81    7.35
   5   1 -18   25.37    6.46
   6   1 -18    4.55    5.11
   7   1 -18    2.83    5.23
   8   1 -18   32.31    7.36
   9   1 -18    5.78    5.15
  10   1 -18   19.00    6.33
  11   1 -18    5.13    5.47
  12   1 -18    7.67    5.63
  13   1 -18   -2.40    5.45
  -6   2 -18    3.57    3.17
  -5   2 -18   -0.83    2.90
  -4   2 -18    2.98    3.27
  -3   2 -18   85.62    7.10
  -2   2 -18   19.26    4.46
  -1   2 -18    5.18    3.84
   0   2 -18   -2.87    3.51
   1   2 -18    1.60    3.84
   2   2 -18    0.46    4.06
   3   2 -18   44.51    6.84
   4   2 -18   17.45    5.51
   5   2 -18   19.92    6.04
   6   2 -18   20.10    6.06
   7   2 -18  102.93   10.16
   8   2 -18    9.94    5.91
   9   2 -18   -0.89    5.26
  10   2 -18    0.96    5.29
  11   2 -18   55.04    8.53
  12   2 -18   47.61    8.06
  13   2 -18   24.09    7.02
  -6   3 -18    6.96    3.56
  -5   3 -18    8.04    3.60
  -4   3 -18   79.46    7.20
  -3   3 -18   35.40    5.27
  -2   3 -18   11.29    3.98
  -1   3 -18   32.72    5.48
   0   3 -18   12.01    4.41
   1   3 -18   10.43    4.55
   2   3 -18    7.69    4.61
   3   3 -18    0.10    4.15
   4   3 -18    9.49    5.14
   5   3 -18   -2.27    4.12
   6   3 -18  248.76   13.36
   7   3 -18   14.09    5.67
   8   3 -18   -4.98    4.34
   9   3 -18    0.43    4.92
  10   3 -18   22.65    6.89
  11   3 -18    6.67    5.94
  12   3 -18   13.92    6.68
  -9   4 -18   -2.52    4.31
  -8   4 -18    3.73    4.04
  -6   4 -18   39.89    5.20
  -5   4 -18    3.56    3.50
  -4   4 -18   30.23    4.89
  -3   4 -18   11.29    3.97
  -2   4 -18   40.62    5.57
  -1   4 -18    2.12    3.64
   0   4 -18    2.21    3.85
   1   4 -18   43.18    6.35
   2   4 -18   10.03    4.73
   3   4 -18   57.61    7.26
   4   4 -18   -5.29    3.90
   5   4 -18   25.26    6.07
   6   4 -18   63.59    7.87
   7   4 -18   -1.17    4.73
   8   4 -18   79.56    9.60
   9   4 -18   -0.52    4.73
  10   4 -18   -0.04    4.92
  11   4 -18    1.90    5.01
  12   4 -18  115.29   11.09
  -5   5 -18   -2.22    3.20
  -4   5 -18    1.42    3.32
  -3   5 -18   24.37    4.96
  -2   5 -18    5.79    3.81
  -1   5 -18   21.14    4.86
   0   5 -18   16.71    4.83
   1   5 -18   45.52    6.22
   2   5 -18    5.47    4.27
   3   5 -18   21.85    5.57
   4   5 -18   -3.16    3.93
   5   5 -18   12.32    5.14
   6   5 -18   16.62    5.63
   7   5 -18   20.26    6.01
   8   5 -18   32.17    6.68
   9   5 -18   12.24    5.69
  10   5 -18    6.99    5.61
  11   5 -18    1.14    5.18
  12   5 -18    8.86    6.04
  -5   6 -18   12.99    4.38
  -4   6 -18   36.19    5.30
  -3   6 -18   43.05    5.61
  -2   6 -18   12.58    4.38
  -1   6 -18   10.16    4.21
   0   6 -18    1.42    3.93
   1   6 -18   12.78    4.65
   2   6 -18    2.67    4.01
   3   6 -18   17.18    5.13
   4   6 -18   17.91    5.30
   5   6 -18    2.68    4.53
   6   6 -18    1.24    4.41
   7   6 -18  223.97   13.12
   8   6 -18   93.75    9.60
   9   6 -18   -4.83    4.99
  10   6 -18   63.65    8.34
  11   6 -18    4.00    5.07
  -5   7 -18   21.37    4.62
  -4   7 -18   31.63    5.32
  -3   7 -18   57.22    6.84
  -2   7 -18   -1.35    3.51
  -1   7 -18   -0.65    3.67
   0   7 -18   13.86    4.59
   1   7 -18   41.22    6.27
   2   7 -18   43.02    6.46
   3   7 -18   31.31    6.07
   4   7 -18   -2.31    4.01
   5   7 -18    4.41    4.77
   6   7 -18   17.29    5.82
   7   7 -18    0.84    4.61
   8   7 -18   48.16    7.54
   9   7 -18    5.48    5.50
  10   7 -18   -3.88    4.92
  11   7 -18   14.09    6.03
  -4   8 -18   95.01    7.92
  -3   8 -18   -1.27    3.79
  -2   8 -18   18.23    4.86
  -1   8 -18   25.21    5.57
   0   8 -18   -1.20    3.91
   1   8 -18   19.09    5.18
   2   8 -18   83.11    8.50
   3   8 -18   14.71    5.32
   4   8 -18   57.52    7.29
   5   8 -18   19.98    5.88
   6   8 -18   -1.21    4.33
   7   8 -18    6.21    5.41
   8   8 -18    1.44    5.07
   9   8 -18   -2.15    4.67
  10   8 -18    4.71    5.35
  -3   9 -18   16.01    4.81
  -2   9 -18   27.51    5.33
  -1   9 -18    3.33    3.97
   0   9 -18    1.73    4.10
   1   9 -18   15.39    4.99
   2   9 -18    6.64    4.52
   3   9 -18    6.19    4.61
   4   9 -18   -0.25    4.62
   5   9 -18    2.16    4.70
   6   9 -18    8.07    5.51
   7   9 -18    2.30    4.84
   8   9 -18    1.01    4.98
   9   9 -18    0.74    4.96
  -3  10 -18   15.54    4.58
  -2  10 -18    1.24    4.03
  -1  10 -18   20.69    5.05
   0  10 -18   -3.20    3.58
   1  10 -18   28.16    5.63
   2  10 -18   12.19    4.84
   3  10 -18    1.58    4.38
   4  10 -18    2.09    4.53
   5  10 -18   21.09    5.76
   6  10 -18   28.50    6.37
   7  10 -18   63.55    8.21
   8  10 -18   20.55    6.30
  -2  11 -18    4.84    4.06
  -1  11 -18   12.29    4.96
   0  11 -18    1.58    4.01
   1  11 -18   -3.10    3.93
   2  11 -18    5.18    4.34
   3  11 -18    8.30    4.87
   4  11 -18   -6.30    4.09
   5  11 -18   15.95    5.64
   6  11 -18   11.24    5.66
   7  11 -18   -1.96    5.23
  -1  12 -18   19.38    5.14
   0  12 -18    1.57    4.19
   1  12 -18    7.85    4.65
   2  12 -18    1.47    4.24
   3  12 -18    3.57    4.70
   4  12 -18    2.59    4.47
   5  12 -18   -1.96    4.68
  -1 -13 -17   -0.93    5.90
   0 -13 -17   -4.50    5.90
   1 -13 -17    7.78    6.44
  -4 -12 -17   -2.18    6.25
  -3 -12 -17    9.38    6.65
  -2 -12 -17   24.52    7.36
  -1 -12 -17   14.31    6.67
   0 -12 -17    7.54    6.00
   1 -12 -17   32.54    7.45
   5 -12 -17   16.26    9.02
   6 -12 -17   -5.63    7.84
  -5 -11 -17    3.72    6.24
  -4 -11 -17    7.81    6.31
  -3 -11 -17   13.14    6.55
  -2 -11 -17   17.09    6.84
  -1 -11 -17   13.67    5.88
   0 -11 -17    1.67    5.70
   1 -11 -17   -7.29    5.08
   4 -11 -17   41.22    9.48
   5 -11 -17    0.44    7.94
   6 -11 -17   -2.44    7.63
   7 -11 -17   64.32   11.07
   8 -11 -17    3.93    7.54
  -6 -10 -17    1.76    5.78
  -5 -10 -17   -2.27    5.33
  -4 -10 -17    2.01    5.76
  -3 -10 -17    2.13    5.55
  -2 -10 -17   16.28    6.30
  -1 -10 -17    5.38    6.12
   0 -10 -17   -0.28    5.51
   1 -10 -17    2.86    5.53
   2 -10 -17   -8.12    5.76
   3 -10 -17    9.97    6.62
   4 -10 -17    8.22    7.15
   5 -10 -17  146.04   13.30
   6 -10 -17   -9.51    6.68
   7 -10 -17    5.64    7.58
   8 -10 -17    4.67    7.42
   9 -10 -17    3.73    7.01
  -7  -9 -17    0.56    5.61
  -6  -9 -17   12.90    6.35
  -5  -9 -17   24.97    6.92
  -4  -9 -17   19.72    6.95
  -3  -9 -17   72.26    9.11
  -2  -9 -17   30.38    7.21
  -1  -9 -17   18.75    6.41
   0  -9 -17    0.46    5.38
   1  -9 -17    8.93    5.79
   2  -9 -17   81.90    9.73
   3  -9 -17   28.59    7.79
   4  -9 -17    9.18    7.26
   5  -9 -17   62.60    9.88
   6  -9 -17    8.43    7.52
   7  -9 -17   16.32    8.19
   8  -9 -17   -1.97    6.56
   9  -9 -17    8.89    7.42
  10  -9 -17    5.88    6.81
  -8  -8 -17   -1.73    5.54
  -7  -8 -17   -1.26    5.51
  -6  -8 -17   -2.62    5.45
  -5  -8 -17    0.16    5.72
  -4  -8 -17   -5.35    5.14
  -3  -8 -17  188.61   12.10
  -2  -8 -17   44.50    7.64
  -1  -8 -17   -0.12    5.04
   0  -8 -17   -0.46    3.48
   1  -8 -17   81.97    9.30
   2  -8 -17   -0.07    5.38
   3  -8 -17  143.45   12.55
   4  -8 -17   17.98    6.67
   5  -8 -17    2.67    6.49
   6  -8 -17   12.56    7.35
   7  -8 -17    0.06    7.24
   8  -8 -17   -3.64    6.41
   9  -8 -17   26.40    8.70
  10  -8 -17   15.27    7.57
  11  -8 -17   10.47    7.29
  -9  -7 -17    4.12    6.01
  -8  -7 -17    0.56    5.67
  -7  -7 -17   19.51    6.77
  -6  -7 -17    1.94    5.54
  -5  -7 -17    7.45    5.60
  -4  -7 -17    2.34    5.39
  -3  -7 -17   12.64    5.69
  -2  -7 -17   -1.88    4.90
  -1  -7 -17   25.98    4.03
   0  -7 -17    5.33    3.36
   1  -7 -17   45.15    7.12
   2  -7 -17    9.27    5.63
   3  -7 -17    2.46    5.63
   4  -7 -17   48.79    8.72
   5  -7 -17   10.43    6.62
   6  -7 -17    0.99    5.95
   7  -7 -17   15.26    6.93
   8  -7 -17   29.42    8.92
   9  -7 -17    6.44    6.77
  10  -7 -17    3.91    6.68
  11  -7 -17    2.83    6.81
  -9  -6 -17   -3.27    5.38
  -8  -6 -17   52.70    8.41
  -7  -6 -17   14.44    6.35
  -6  -6 -17   13.45    6.06
  -5  -6 -17    6.03    5.41
  -4  -6 -17   -1.98    4.49
  -3  -6 -17   13.84    5.45
  -2  -6 -17   37.19    4.10
  -1  -6 -17   10.68    3.32
   0  -6 -17    4.22    4.35
   1  -6 -17   67.22    8.30
   2  -6 -17   98.61   10.07
   3  -6 -17    4.78    5.38
   4  -6 -17    3.94    5.60
   5  -6 -17   -1.50    5.15
   6  -6 -17    0.55    5.75
   7  -6 -17  153.93   13.23
   8  -6 -17    4.78    6.01
   9  -6 -17   62.05   10.34
  10  -6 -17    1.94    6.68
  11  -6 -17    8.38    6.90
  12  -6 -17   14.49    7.52
 -10  -5 -17   -0.70    6.27
  -9  -5 -17   -0.65    5.35
  -8  -5 -17   -3.78    5.15
  -7  -5 -17   28.91    6.81
  -6  -5 -17   80.12    9.01
  -5  -5 -17   -0.93    4.78
  -4  -5 -17   29.02    6.55
  -3  -5 -17   77.11    5.10
  -2  -5 -17   61.86    4.98
  -1  -5 -17   -1.75    3.50
   0  -5 -17  328.43   13.11
   1  -5 -17   29.40    6.27
   2  -5 -17  309.56   14.63
   3  -5 -17    6.30    5.21
   4  -5 -17   41.85    8.03
   5  -5 -17    4.28    5.39
   6  -5 -17   74.34    9.61
   7  -5 -17  187.57   13.82
   8  -5 -17   36.20    8.25
   9  -5 -17   38.88    8.25
  10  -5 -17    3.94    5.82
  11  -5 -17   10.90    7.10
  12  -5 -17   12.09    7.64
 -10  -4 -17    4.00    5.72
  -9  -4 -17    2.21    5.67
  -8  -4 -17   -1.23    5.13
  -7  -4 -17    6.40    5.21
  -6  -4 -17   -3.61    4.50
  -5  -4 -17   69.38    8.19
  -4  -4 -17   -0.09    2.37
  -3  -4 -17   28.66    3.53
  -2  -4 -17   -4.04    3.04
  -1  -4 -17   15.18    4.49
   0  -4 -17   -2.43    3.76
   1  -4 -17  180.77   10.99
   2  -4 -17   33.17    7.08
   3  -4 -17   15.08    5.81
   4  -4 -17   46.73    8.00
   5  -4 -17  145.11   12.03
   6  -4 -17    3.53    5.48
   7  -4 -17   14.09    6.58
   8  -4 -17    1.51    5.50
   9  -4 -17    9.30    6.25
  10  -4 -17    3.51    5.79
  11  -4 -17   14.16    6.87
  12  -4 -17    7.90    6.19
  13  -4 -17   -1.50    5.64
 -10  -3 -17    2.83    5.58
  -9  -3 -17    1.20    5.08
  -8  -3 -17   11.97    5.73
  -7  -3 -17    8.06    5.41
  -6  -3 -17   86.52    9.04
  -5  -3 -17   81.41    4.90
  -4  -3 -17   24.31    3.27
  -3  -3 -17   21.02    4.22
  -2  -3 -17    4.95    3.56
  -1  -3 -17    2.00    3.82
   0  -3 -17   39.65    5.94
   1  -3 -17   -0.09    3.97
   2  -3 -17  124.75   10.07
   3  -3 -17   61.71    8.09
   4  -3 -17   15.54    6.00
   5  -3 -17  107.63   11.01
   6  -3 -17   65.35    8.92
   7  -3 -17   16.93    6.64
   8  -3 -17   -2.64    5.05
   9  -3 -17  229.76   14.31
  10  -3 -17   16.32    7.14
  11  -3 -17   10.56    6.10
  12  -3 -17   11.05    6.41
  13  -3 -17    3.64    6.16
 -10  -2 -17   13.20    6.15
  -9  -2 -17    0.55    5.18
  -8  -2 -17  115.91    9.92
  -7  -2 -17    4.89    5.11
  -6  -2 -17    5.67    2.41
  -5  -2 -17    5.04    2.52
  -4  -2 -17   16.56    3.73
  -3  -2 -17   30.08    4.65
  -2  -2 -17   -0.18    3.38
  -1  -2 -17    6.99    4.10
   0  -2 -17   47.53    6.28
   1  -2 -17    3.53    4.21
   2  -2 -17  197.62   11.84
   3  -2 -17   15.02    5.78
   4  -2 -17   -1.58    4.87
   5  -2 -17   48.04    7.87
   6  -2 -17   96.36   10.65
   7  -2 -17   -0.83    5.32
   8  -2 -17   14.90    6.33
   9  -2 -17   12.19    6.12
  10  -2 -17   17.80    6.49
  11  -2 -17   55.71    8.55
  12  -2 -17   35.34    7.51
  13  -2 -17   17.48    6.67
 -11  -1 -17    4.28    6.07
 -10  -1 -17   -1.10    5.44
  -9  -1 -17    2.00    5.24
  -8  -1 -17    2.34    5.01
  -7  -1 -17   20.04    3.04
  -6  -1 -17   25.18    3.24
  -5  -1 -17   19.42    3.91
  -4  -1 -17  105.69    6.84
  -3  -1 -17    5.82    3.63
  -2  -1 -17  200.02    9.57
  -1  -1 -17  238.83   10.59
   0  -1 -17   75.47    7.81
   1  -1 -17  132.97    9.38
   2  -1 -17  430.58   15.73
   3  -1 -17   17.54    5.94
   4  -1 -17   17.95    6.21
   5  -1 -17   -4.50    4.50
   6  -1 -17   39.98    7.42
   7  -1 -17    7.79    5.54
   8  -1 -17   -4.07    5.13
   9  -1 -17   26.16    6.65
  10  -1 -17   -0.19    5.41
  11  -1 -17   10.27    5.57
  12  -1 -17   43.77    8.13
  13  -1 -17    2.49    5.66
 -10   0 -17   -5.55    5.32
  -9   0 -17   20.55    6.21
  -6   0 -17   -0.24    2.64
  -5   0 -17    8.46    3.30
  -4   0 -17    5.69    3.27
  -3   0 -17  594.77   14.83
  -2   0 -17    0.15    3.35
  -1   0 -17   96.95    7.72
   0   0 -17   -3.93    3.38
   1   0 -17   -3.08    3.64
   2   0 -17    4.09    4.49
   3   0 -17  498.58   17.12
   4   0 -17    1.76    4.71
   5   0 -17   75.86    9.29
   6   0 -17    2.07    4.93
   7   0 -17    2.38    5.24
   8   0 -17   -2.43    4.52
   9   0 -17   74.66    9.23
  10   0 -17   -2.56    4.96
  11   0 -17    6.12    5.45
  12   0 -17    9.07    5.76
  13   0 -17   14.52    6.34
  -6   1 -17   27.08    4.22
  -5   1 -17   15.70    3.82
  -4   1 -17  113.30    7.32
  -3   1 -17   12.07    3.91
  -2   1 -17  206.22    9.72
  -1   1 -17  235.83   10.62
   0   1 -17   74.05    7.27
   1   1 -17  131.54    9.24
   2   1 -17  421.45   15.17
   3   1 -17   29.86    6.09
   4   1 -17   23.92    6.03
   5   1 -17    2.50    4.59
   6   1 -17   37.51    7.39
   7   1 -17    7.38    5.33
   8   1 -17   -1.17    4.55
   9   1 -17   16.69    6.12
  10   1 -17   -3.02    4.74
  11   1 -17    7.24    6.04
  12   1 -17   43.28    8.03
  13   1 -17   -7.87    5.26
  -6   2 -17    0.84    2.65
  -5   2 -17    2.99    2.98
  -4   2 -17   13.54    3.84
  -3   2 -17   32.53    4.68
  -2   2 -17    5.04    3.70
  -1   2 -17   11.64    4.27
   0   2 -17   53.38    6.30
   1   2 -17    1.63    3.97
   2   2 -17  172.98   10.59
   3   2 -17   16.28    5.35
   4   2 -17   -0.83    4.18
   5   2 -17   53.68    7.32
   6   2 -17  114.75    9.92
   7   2 -17   -1.26    4.59
   8   2 -17   10.74    6.06
   9   2 -17   19.42    6.34
  10   2 -17   11.44    5.69
  11   2 -17   43.61    7.79
  12   2 -17   41.11    7.72
  13   2 -17   23.79    6.95
  -7   3 -17    1.13    3.93
  -6   3 -17   77.62    6.35
  -5   3 -17   81.60    6.38
  -4   3 -17   25.58    4.67
  -3   3 -17   14.16    3.84
  -2   3 -17    5.73    3.39
  -1   3 -17    8.99    3.98
   0   3 -17   35.88    5.67
   1   3 -17    4.87    4.28
   2   3 -17  146.13    9.84
   3   3 -17   64.32    7.94
   4   3 -17   15.36    5.24
   5   3 -17   93.94    8.98
   6   3 -17   64.94    8.09
   7   3 -17   10.22    5.42
   8   3 -17    1.78    5.08
   9   3 -17  218.75   13.46
  10   3 -17   18.71    6.34
  11   3 -17    2.96    5.63
  12   3 -17   -0.64    5.24
  13   3 -17    7.91    5.95
 -10   4 -17   -9.01    4.27
  -9   4 -17   10.64    4.40
  -8   4 -17   -1.69    3.50
  -7   4 -17   -2.07    3.13
  -6   4 -17   -1.88    2.03
  -5   4 -17   78.33    4.06
  -4   4 -17    1.64    3.01
  -3   4 -17   24.69    4.43
  -2   4 -17    1.29    3.16
  -1   4 -17   13.30    4.25
   0   4 -17    2.36    3.84
   1   4 -17  184.52   10.32
   2   4 -17   40.45    6.07
   3   4 -17   13.44    5.04
   4   4 -17   48.27    6.86
   5   4 -17  158.01   10.71
   6   4 -17   10.75    5.08
   7   4 -17   14.22    5.69
   8   4 -17    2.71    4.74
   9   4 -17    9.87    5.51
  10   4 -17   -5.90    4.67
  11   4 -17   14.07    5.97
  12   4 -17    1.93    5.76
  13   4 -17   10.32    6.27
 -10   5 -17   -0.07    4.44
  -9   5 -17    3.17    4.04
  -8   5 -17    0.67    3.61
  -7   5 -17   37.55    4.99
  -6   5 -17   91.17    6.18
  -5   5 -17    0.90    2.93
  -4   5 -17   20.19    4.31
  -3   5 -17   81.87    7.04
  -2   5 -17   66.17    6.61
  -1   5 -17    3.04    3.56
   0   5 -17  322.44   12.74
   1   5 -17   28.69    5.53
   2   5 -17  347.98   13.73
   3   5 -17    4.78    4.16
   4   5 -17   32.11    6.03
   5   5 -17   -0.33    4.41
   6   5 -17   68.79    8.34
   7   5 -17  171.72   11.29
   8   5 -17   23.23    6.21
   9   5 -17   20.86    6.15
  10   5 -17    2.55    5.24
  11   5 -17   16.53    6.21
  12   5 -17   22.38    6.78
  -9   6 -17   -3.69    4.16
  -8   6 -17   51.40    5.98
  -7   6 -17   13.38    4.13
  -5   6 -17   14.87    4.04
  -4   6 -17   -0.36    3.01
  -3   6 -17    2.21    3.20
  -2   6 -17   29.27    5.11
  -1   6 -17    4.00    3.90
   0   6 -17    2.00    3.54
   1   6 -17   66.70    7.41
   2   6 -17  104.84    8.59
   3   6 -17   -2.86    3.76
   4   6 -17    4.70    4.31
   5   6 -17    1.16    4.37
   6   6 -17   -1.36    4.18
   7   6 -17  133.11   10.31
   8   6 -17   -1.97    4.34
   9   6 -17   50.97    7.48
  10   6 -17    4.21    4.99
  11   6 -17   -0.89    4.92
  12   6 -17    6.21    5.48
  -9   7 -17    4.41    4.61
  -8   7 -17    2.03    4.30
  -4   7 -17    4.37    3.61
  -3   7 -17   11.89    3.94
  -2   7 -17   -5.02    3.05
  -1   7 -17   22.06    4.74
   0   7 -17    4.00    3.91
   1   7 -17   55.25    6.58
   2   7 -17    9.66    4.43
   3   7 -17   -1.90    3.94
   4   7 -17   63.29    7.70
   5   7 -17    7.97    4.65
   6   7 -17    0.90    4.13
   7   7 -17   23.57    5.90
   8   7 -17   21.02    5.94
   9   7 -17    2.70    4.89
  10   7 -17    6.50    5.29
  11   7 -17    1.19    5.01
  -4   8 -17    0.62    3.57
  -3   8 -17  172.32    9.61
  -2   8 -17   34.97    5.67
  -1   8 -17    0.99    3.75
   0   8 -17    1.98    3.70
   1   8 -17   84.86    7.87
   2   8 -17   11.60    4.74
   3   8 -17  153.19   10.18
   4   8 -17   11.24    5.15
   5   8 -17   -1.50    4.12
   6   8 -17   13.51    5.01
   7   8 -17    0.21    4.52
   8   8 -17   10.55    5.07
   9   8 -17   17.36    5.75
  10   8 -17   15.41    5.78
  11   8 -17   16.07    6.21
  -3   9 -17   52.81    6.58
  -2   9 -17   31.39    5.38
  -1   9 -17   17.18    4.67
   0   9 -17    1.70    3.97
   1   9 -17    2.96    4.06
   2   9 -17   88.48    8.13
   3   9 -17   27.88    5.82
   4   9 -17   10.37    5.04
   5   9 -17   54.11    7.21
   6   9 -17    2.31    4.87
   7   9 -17   15.82    5.23
   8   9 -17    2.93    4.75
   9   9 -17    6.30    5.27
  10   9 -17   11.76    5.61
  -3  10 -17    2.31    3.79
  -2  10 -17   17.48    4.55
  -1  10 -17    0.58    3.76
   0  10 -17    0.47    3.66
   1  10 -17    5.91    4.31
   2  10 -17    0.19    3.87
   3  10 -17    7.79    4.62
   4  10 -17    5.70    4.56
   5  10 -17  144.13   10.68
   6  10 -17   -1.44    4.67
   7  10 -17    1.26    4.98
   8  10 -17   -5.78    4.58
   9  10 -17    0.86    5.05
  -2  11 -17   15.76    4.68
  -1  11 -17   -1.30    3.79
   0  11 -17   -1.88    3.58
   1  11 -17    3.44    4.18
   2  11 -17    0.12    4.06
   3  11 -17    4.61    4.43
   4  11 -17   35.85    6.25
   5  11 -17    1.19    4.22
   6  11 -17    1.70    4.86
   7  11 -17   54.35    8.03
   8  11 -17    1.13    5.15
  -1  12 -17   13.76    4.77
   0  12 -17    2.65    3.87
   1  12 -17   23.42    5.24
   2  12 -17   -1.48    3.90
   3  12 -17   -1.01    4.25
   4  12 -17    2.12    4.41
   5  12 -17   15.54    5.27
   6  12 -17    3.20    5.02
   0  13 -17    1.73    4.00
   1  13 -17    2.36    4.24
   2  13 -17    7.52    4.50
   3  13 -17    1.58    4.37
   4  13 -17   -0.67    4.37
   1 -14 -16   -1.75    6.09
   2 -14 -16   -0.47    5.98
  -3 -13 -16    0.64    6.21
  -2 -13 -16   10.29    6.55
  -1 -13 -16    4.93    6.25
   0 -13 -16   -4.28    5.66
   1 -13 -16   26.65    7.21
   2 -13 -16   -0.83    5.98
   6 -13 -16   14.29    8.01
  -5 -12 -16   -2.96    5.57
  -4 -12 -16    7.02    6.00
  -3 -12 -16   12.01    6.24
  -2 -12 -16   -4.13    5.54
  -1 -12 -16   -0.86    5.24
   0 -12 -16   14.09    6.41
   1 -12 -16    3.51    5.94
   2 -12 -16   50.67    7.95
   4 -12 -16    6.33    7.87
   5 -12 -16    8.43    7.78
   6 -12 -16   37.64    9.11
   7 -12 -16   21.30    8.24
   8 -12 -16   18.72    8.38
  -6 -11 -16    8.62    6.24
  -5 -11 -16   58.48    8.74
  -4 -11 -16   -1.67    5.63
  -3 -11 -16   83.78    9.64
  -2 -11 -16    2.16    5.57
  -1 -11 -16    5.45    5.67
   0 -11 -16   -5.21    5.60
   1 -11 -16   31.12    7.24
   2 -11 -16   30.99    6.89
   3 -11 -16  114.03   12.32
   4 -11 -16   -3.84    7.18
   5 -11 -16   -2.83    7.12
   6 -11 -16    9.36    7.18
   7 -11 -16    4.31    7.07
   8 -11 -16   36.08    8.59
   9 -11 -16    3.16    6.86
  -7 -10 -16   19.45    6.89
  -6 -10 -16    4.93    5.39
  -5 -10 -16    6.21    5.78
  -4 -10 -16    1.44    5.60
  -3 -10 -16   47.58    7.79
  -2 -10 -16   12.71    6.01
  -1 -10 -16   12.09    6.06
   0 -10 -16   16.43    6.43
   1 -10 -16    1.82    5.53
   2 -10 -16   -2.67    5.58
   3 -10 -16   19.43    7.01
   4 -10 -16   68.35   10.24
   5 -10 -16    3.33    7.15
   6 -10 -16    3.87    6.93
   7 -10 -16   46.44    9.51
   8 -10 -16   17.89    7.76
   9 -10 -16   -5.72    5.90
  10 -10 -16    7.39    6.71
  -8  -9 -16   -5.41    5.67
  -7  -9 -16   -1.24    5.64
  -6  -9 -16   42.35    8.12
  -5  -9 -16    1.61    5.51
  -4  -9 -16    2.03    5.57
  -3  -9 -16    5.50    5.84
  -2  -9 -16   20.31    6.16
  -1  -9 -16    0.93    5.05
   0  -9 -16   63.61    8.13
   1  -9 -16    0.73    3.67
   2  -9 -16   69.74    9.33
   3  -9 -16    3.51    6.00
   4  -9 -16   93.36   11.09
   5  -9 -16    5.66    7.60
   6  -9 -16    0.22    6.16
   7  -9 -16   50.26    9.54
   8  -9 -16    5.53    6.37
   9  -9 -16    1.47    6.34
  10  -9 -16   18.99    7.11
  11  -9 -16    4.40    6.10
  -9  -8 -16    3.24    6.18
  -8  -8 -16    2.93    5.66
  -7  -8 -16   -2.03    5.51
  -6  -8 -16   13.76    6.15
  -5  -8 -16    8.01    5.63
  -4  -8 -16   19.15    6.38
  -3  -8 -16    5.73    5.47
  -2  -8 -16   59.46    7.81
  -1  -8 -16    0.01    4.92
   0  -8 -16    1.38    3.23
   1  -8 -16   -3.02    3.27
   2  -8 -16   -2.53    5.21
   3  -8 -16    0.36    5.41
   4  -8 -16   16.18    6.87
   5  -8 -16    1.29    5.70
   6  -8 -16   29.26    8.30
   7  -8 -16    1.84    6.59
   8  -8 -16   -1.60    6.06
   9  -8 -16   10.68    6.46
  10  -8 -16    0.44    5.70
  11  -8 -16   31.17    8.18
 -10  -7 -16   21.79    7.11
  -9  -7 -16   18.59    6.80
  -8  -7 -16   85.54    9.95
  -7  -7 -16    7.02    5.98
  -6  -7 -16    2.95    5.39
  -5  -7 -16   70.35    8.40
  -4  -7 -16  129.21   10.04
  -3  -7 -16  113.60    9.51
  -2  -7 -16    2.16    4.78
  -1  -7 -16   20.56    3.75
   0  -7 -16   66.79    5.50
   1  -7 -16   70.89    8.71
   2  -7 -16    5.95    5.48
   3  -7 -16  144.78   11.94
   4  -7 -16   62.08    9.05
   5  -7 -16    7.54    5.88
   6  -7 -16  156.04   13.42
   7  -7 -16   -1.35    6.15
   8  -7 -16   39.79    8.83
   9  -7 -16    3.88    6.09
  10  -7 -16   28.62    8.16
  11  -7 -16   14.68    6.74
  12  -7 -16   13.30    6.86
 -10  -6 -16   14.38    6.70
  -9  -6 -16    3.54    5.38
  -8  -6 -16    5.57    5.39
  -7  -6 -16   42.93    7.51
  -6  -6 -16   -0.53    4.87
  -5  -6 -16   24.14    6.24
  -4  -6 -16    3.20    4.86
  -3  -6 -16   47.62    7.21
  -2  -6 -16   16.12    3.36
  -1  -6 -16   66.33    5.32
   0  -6 -16   50.51    4.83
   1  -6 -16   73.59    8.78
   2  -6 -16    9.91    5.51
   3  -6 -16   -1.67    5.15
   4  -6 -16   26.84    7.24
   5  -6 -16   78.43    9.84
   6  -6 -16  101.23   10.92
   7  -6 -16   87.51   10.84
   8  -6 -16   19.76    7.36
   9  -6 -16   -6.15    5.81
  10  -6 -16   -0.47    5.72
  11  -6 -16   45.18    8.92
  12  -6 -16   38.11    8.95
  13  -6 -16    8.30    6.87
 -10  -5 -16    6.80    6.12
  -9  -5 -16   -2.49    5.38
  -8  -5 -16    2.47    5.04
  -7  -5 -16   76.14    9.14
  -6  -5 -16    3.54    4.89
  -5  -5 -16   -2.27    4.25
  -4  -5 -16    4.34    4.64
  -3  -5 -16   11.29    2.87
  -2  -5 -16   32.56    3.85
  -1  -5 -16  347.22    9.18
   0  -5 -16   -2.70    3.81
   1  -5 -16   50.44    7.24
   2  -5 -16    8.07    5.01
   3  -5 -16   34.19    7.42
   4  -5 -16   71.19    8.70
   5  -5 -16    2.59    5.17
   6  -5 -16    1.54    5.32
   7  -5 -16   33.18    7.78
   8  -5 -16   42.82    8.09
   9  -5 -16   26.31    8.31
  10  -5 -16   46.42    8.98
  11  -5 -16   58.24    9.81
  12  -5 -16   15.98    7.04
  13  -5 -16    5.82    6.87
 -11  -4 -16    3.61    6.09
 -10  -4 -16    7.54    6.01
  -9  -4 -16   -4.90    5.17
  -8  -4 -16   56.70    7.81
  -7  -4 -16   -1.51    4.61
  -6  -4 -16   13.82    5.66
  -5  -4 -16    1.39    4.47
  -4  -4 -16   29.36    3.32
  -3  -4 -16    0.31    2.37
  -2  -4 -16   -1.10    2.55
  -1  -4 -16    5.04    3.69
   0  -4 -16   11.29    4.56
   1  -4 -16   15.20    5.18
   2  -4 -16  216.00   12.18
   3  -4 -16   27.85    6.62
   4  -4 -16  122.65   11.17
   5  -4 -16   -0.01    4.84
   6  -4 -16   39.56    7.50
   7  -4 -16   32.05    7.76
   8  -4 -16   32.94    7.84
   9  -4 -16    2.99    5.63
  10  -4 -16   15.79    6.75
  11  -4 -16    3.90    6.58
  12  -4 -16    2.71    6.46
  13  -4 -16    6.65    6.52
 -11  -3 -16    7.10    6.15
 -10  -3 -16   42.07    7.48
  -9  -3 -16   -1.79    5.15
  -8  -3 -16   98.27    9.47
  -7  -3 -16   31.57    6.35
  -6  -3 -16   70.78    8.46
  -5  -3 -16   28.86    3.21
  -4  -3 -16   78.73    4.83
  -3  -3 -16   16.35    3.08
  -2  -3 -16   50.64    6.01
  -1  -3 -16   73.35    7.21
   0  -3 -16   -2.16    3.67
   1  -3 -16  129.91    9.60
   2  -3 -16  190.70   11.75
   3  -3 -16  139.58   10.71
   4  -3 -16   19.86    6.49
   5  -3 -16   96.90   10.49
   6  -3 -16  168.45   12.15
   7  -3 -16   22.07    6.78
   8  -3 -16  454.01   18.90
   9  -3 -16  109.54   11.18
  10  -3 -16    0.03    5.48
  11  -3 -16    1.32    5.60
  12  -3 -16   17.20    6.70
  13  -3 -16   30.38    7.45
 -11  -2 -16   11.97    6.38
 -10  -2 -16   -7.15    5.11
  -9  -2 -16   23.94    6.30
  -8  -2 -16   11.86    5.55
  -7  -2 -16   32.84    6.47
  -6  -2 -16    3.23    2.27
  -5  -2 -16   -1.19    2.22
  -4  -2 -16   20.47    3.08
  -3  -2 -16  113.70    7.02
  -2  -2 -16   15.91    4.06
  -1  -2 -16   21.88    4.64
   0  -2 -16   20.60    4.81
   1  -2 -16   52.05    6.50
   2  -2 -16    4.13    4.53
   3  -2 -16   25.48    6.37
   4  -2 -16    8.96    5.32
   5  -2 -16    2.19    5.11
   6  -2 -16   74.03    9.12
   7  -2 -16   20.69    6.47
   8  -2 -16   93.94   10.55
   9  -2 -16   -2.43    4.70
  10  -2 -16   47.46    8.56
  11  -2 -16  142.65   12.38
  12  -2 -16   48.59    8.43
  13  -2 -16   26.25    7.55
  14  -2 -16    1.79    5.82
 -11  -1 -16    6.13    5.54
 -10  -1 -16   88.91    9.70
  -9  -1 -16    6.43    5.29
  -8  -1 -16  137.77   10.37
  -7  -1 -16    0.39    4.46
  -6  -1 -16   62.27    4.30
  -5  -1 -16    4.38    2.50
  -4  -1 -16  131.42    7.27
  -3  -1 -16   37.57    4.95
  -2  -1 -16  215.72    9.47
  -1  -1 -16  129.85    8.15
   0  -1 -16  136.05    8.77
   1  -1 -16   -2.74    3.36
   2  -1 -16   18.96    5.24
   3  -1 -16    4.12    4.78
   4  -1 -16   42.82    7.24
   5  -1 -16    8.19    5.20
   6  -1 -16   79.60    9.69
   7  -1 -16   95.13   10.34
   8  -1 -16    6.19    5.35
   9  -1 -16   31.34    6.95
  10  -1 -16   61.00    8.71
  11  -1 -16   84.94   10.09
  12  -1 -16   45.64    7.78
  13  -1 -16    9.48    6.07
  14  -1 -16    1.63    5.21
 -10   0 -16   29.92    6.70
  -9   0 -16   -5.91    4.80
  -8   0 -16   10.62    5.27
  -7   0 -16   -3.69    4.30
  -6   0 -16   62.95    5.35
  -5   0 -16    1.14    2.76
  -4   0 -16  169.56    8.21
  -3   0 -16    2.44    3.29
  -2   0 -16  324.98   11.36
  -1   0 -16   -4.58    2.92
   0   0 -16  139.55    8.64
   1   0 -16    1.20    3.61
   2   0 -16   53.37    6.65
   3   0 -16   -1.97    4.22
   4   0 -16   64.38    7.94
   5   0 -16   -6.07    4.41
   6   0 -16   -1.73    4.65
   7   0 -16   -6.40    4.22
   8   0 -16   58.20    8.32
   9   0 -16   -2.19    4.77
  10   0 -16    2.98    5.33
  11   0 -16    1.60    4.92
  12   0 -16   34.65    7.12
  13   0 -16    4.37    5.18
  14   0 -16   26.37    7.57
  -6   1 -16   56.93    5.30
  -5   1 -16    5.36    3.17
  -4   1 -16  136.34    7.58
  -3   1 -16   31.24    4.65
  -2   1 -16  210.28    9.39
  -1   1 -16  124.40    8.19
   0   1 -16  133.28    8.43
   1   1 -16   -2.74    3.69
   2   1 -16   14.74    4.92
   3   1 -16    3.73    4.67
   4   1 -16   46.16    7.08
   5   1 -16   12.72    5.39
   6   1 -16   89.23    9.85
   7   1 -16   89.25    9.35
   8   1 -16    1.11    4.90
   9   1 -16   37.62    7.23
  10   1 -16   60.38    8.62
  11   1 -16   82.05    9.92
  12   1 -16   44.13    7.98
  13   1 -16    8.77    5.51
  14   1 -16    8.86    5.58
  -6   2 -16    3.73    2.77
  -5   2 -16   -0.12    2.76
  -4   2 -16   23.37    4.21
  -3   2 -16  112.61    7.20
  -2   2 -16   14.75    4.25
  -1   2 -16   19.09    4.61
   0   2 -16   13.36    4.46
   1   2 -16   52.11    6.27
   2   2 -16    3.42    4.18
   3   2 -16   24.43    5.48
   4   2 -16    6.30    4.86
   5   2 -16   -1.44    4.21
   6   2 -16   81.81    8.86
   7   2 -16   20.87    6.44
   8   2 -16   74.73    8.84
   9   2 -16   -1.97    4.55
  10   2 -16   35.80    7.15
  11   2 -16  138.16   11.27
  12   2 -16   48.08    8.38
  13   2 -16   25.58    7.07
  14   2 -16    3.91    6.09
 -10   3 -16   48.13    6.28
  -9   3 -16    0.59    3.73
  -8   3 -16  110.03    7.21
  -7   3 -16   41.25    4.81
  -6   3 -16   75.71    4.03
  -5   3 -16   31.42    2.81
  -4   3 -16   86.24    3.93
  -3   3 -16   18.04    2.31
  -2   3 -16   54.42    6.15
  -1   3 -16   78.92    7.05
   0   3 -16    1.93    3.69
   1   3 -16  126.65    8.74
   2   3 -16  187.37   10.55
   3   3 -16  160.60   10.16
   4   3 -16   23.82    5.53
   5   3 -16  109.47    9.36
   6   3 -16  181.69   11.55
   7   3 -16   23.17    5.97
   8   3 -16  434.80   17.21
   9   3 -16  114.18   10.83
  10   3 -16   -1.53    5.05
  11   3 -16   -3.91    4.86
  12   3 -16   27.23    6.96
  13   3 -16   32.31    6.96
 -11   4 -16    0.93    4.65
 -10   4 -16   17.67    4.84
  -9   4 -16    0.15    3.70
  -8   4 -16   61.77    6.19
  -7   4 -16    2.92    3.24
  -6   4 -16   22.66    2.77
  -5   4 -16   -0.07    1.79
  -4   4 -16   30.91    2.74
  -3   4 -16    1.39    1.79
  -2   4 -16   -0.16    3.08
  -1   4 -16   -0.40    3.57
   0   4 -16   13.21    4.35
   1   4 -16   22.32    5.13
   2   4 -16  242.08   11.29
   3   4 -16   38.74    5.98
   4   4 -16  127.08    9.32
   5   4 -16   -0.06    4.31
   6   4 -16   42.25    6.62
   7   4 -16   29.61    6.15
   8   4 -16   33.94    6.89
   9   4 -16   -0.50    4.98
  10   4 -16    6.89    5.42
  11   4 -16    6.09    5.18
  12   4 -16    4.78    6.01
  13   4 -16    0.65    5.90
 -10   5 -16   12.75    4.87
  -9   5 -16    6.56    3.97
  -8   5 -16   -2.87    3.50
  -7   5 -16   76.00    6.18
  -6   5 -16    5.84    3.08
  -5   5 -16   -1.53    1.97
  -4   5 -16    2.10    2.03
  -3   5 -16   10.74    2.21
  -2   5 -16   34.40    5.02
  -1   5 -16  331.36   12.09
   0   5 -16    0.49    3.60
   1   5 -16   47.27    6.19
   2   5 -16    9.58    4.38
   3   5 -16   43.45    5.94
   4   5 -16   82.55    8.01
   5   5 -16   -1.33    3.84
   6   5 -16    0.13    4.09
   7   5 -16   36.07    6.47
   8   5 -16   30.87    6.55
   9   5 -16   26.29    6.30
  10   5 -16   41.93    7.14
  11   5 -16   56.82    7.87
  12   5 -16   12.56    5.69
  13   5 -16   15.36    6.18
 -10   6 -16    3.93    4.73
  -9   6 -16    1.91    4.04
  -8   6 -16    3.90    4.09
  -7   6 -16   66.86    6.40
  -6   6 -16    6.62    3.61
  -5   6 -16   39.15    3.53
  -4   6 -16    4.22    2.19
  -3   6 -16   44.44    5.54
  -2   6 -16   18.74    4.46
  -1   6 -16   58.87    6.61
   0   6 -16   44.91    5.75
   1   6 -16   88.74    7.85
   2   6 -16    7.85    4.33
   3   6 -16    1.07    3.95
   4   6 -16   26.71    5.55
   5   6 -16   68.29    7.72
   6   6 -16   95.56    8.95
   7   6 -16   85.54    8.65
   8   6 -16   11.98    5.32
   9   6 -16    2.71    4.38
  10   6 -16    2.28    4.71
  11   6 -16   41.53    7.23
  12   6 -16   42.78    7.51
  13   6 -16    6.81    6.00
 -10   7 -16   13.35    5.55
  -9   7 -16   12.31    4.75
  -8   7 -16   93.05    7.57
  -7   7 -16    4.49    4.33
  -6   7 -16   -6.28    3.44
  -5   7 -16   76.58    6.99
  -4   7 -16  133.60    5.54
  -3   7 -16   97.72    7.29
  -2   7 -16   10.50    3.75
  -1   7 -16   16.65    4.31
   0   7 -16   66.75    6.87
   1   7 -16   74.02    7.30
   2   7 -16    1.26    3.88
   3   7 -16  155.90    9.75
   4   7 -16   51.77    6.77
   5   7 -16    6.21    4.30
   6   7 -16  151.64   10.10
   7   7 -16    1.57    4.37
   8   7 -16   28.19    6.07
   9   7 -16    8.44    5.10
  10   7 -16   22.92    6.27
  11   7 -16    7.47    5.27
  12   7 -16   17.30    6.28
  -9   8 -16   -7.75    4.67
  -8   8 -16    4.27    4.78
  -7   8 -16    4.38    4.46
  -6   8 -16   12.12    4.70
  -5   8 -16   -3.16    3.78
  -4   8 -16   20.92    4.62
  -3   8 -16    0.90    3.47
  -2   8 -16   51.84    6.27
  -1   8 -16   -0.90    3.36
   0   8 -16    2.61    3.51
   1   8 -16    0.62    3.51
   2   8 -16   -1.05    3.63
   3   8 -16    1.72    3.94
   4   8 -16   20.68    5.41
   5   8 -16   -2.84    3.87
   6   8 -16   31.33    6.01
   7   8 -16    7.41    4.70
   8   8 -16    0.59    4.28
   9   8 -16   12.19    5.07
  10   8 -16   -0.24    4.86
  11   8 -16   24.90    6.59
  -8   9 -16   -1.23    4.73
  -7   9 -16    0.67    4.58
  -6   9 -16   52.60    6.93
  -3   9 -16    5.45    3.85
  -2   9 -16   15.05    4.44
  -1   9 -16    0.84    3.32
   0   9 -16   58.30    6.70
   1   9 -16    8.18    4.13
   2   9 -16   74.00    7.41
   3   9 -16    5.85    4.12
   4   9 -16   92.96    8.80
   5   9 -16    6.37    4.50
   6   9 -16   -6.01    3.97
   7   9 -16   40.20    6.64
   8   9 -16    8.04    4.93
   9   9 -16    2.27    4.61
  10   9 -16    2.28    4.93
  11   9 -16   12.21    5.53
  -2  10 -16   20.43    4.55
  -1  10 -16    6.83    3.94
   0  10 -16   14.68    4.16
   1  10 -16   -3.32    3.72
   2  10 -16    4.00    4.01
   3  10 -16   12.12    4.86
   4  10 -16   72.12    7.92
   5  10 -16    6.47    4.81
   6  10 -16    0.46    4.46
   7  10 -16   46.57    6.96
   8  10 -16    9.75    5.17
   9  10 -16    4.37    4.95
  10  10 -16    0.59    4.80
  -2  11 -16    9.11    4.07
  -1  11 -16    5.64    3.82
   0  11 -16    5.90    3.78
   1  11 -16   48.70    6.03
   2  11 -16   31.03    5.78
   3  11 -16   94.22    8.30
   4  11 -16    0.92    4.38
   5  11 -16   -0.03    4.31
   6  11 -16    5.98    4.73
   7  11 -16   -1.10    4.87
   8  11 -16   29.26    6.71
   9  11 -16    5.02    5.07
  -1  12 -16    1.11    3.69
   0  12 -16   15.82    4.64
   1  12 -16   -0.30    3.54
   2  12 -16   33.12    6.03
   3  12 -16   11.29    4.81
   4  12 -16   -0.76    3.98
   5  12 -16    6.09    4.56
   6  12 -16   28.17    6.41
   7  12 -16    8.35    5.54
   8  12 -16   21.88    6.28
   0  13 -16   -1.24    3.63
   1  13 -16   18.46    4.92
   2  13 -16    0.16    4.04
   3  13 -16   11.11    4.65
   4  13 -16   19.02    5.47
   5  13 -16    0.93    4.67
   6  13 -16    4.44    4.96
   1  14 -16   -1.66    3.72
   2  14 -16    0.90    4.21
  -2 -14 -15    6.77    6.41
  -1 -14 -15   35.98    7.97
   0 -14 -15    1.20    5.88
   1 -14 -15  -10.75    5.70
   2 -14 -15   26.94    6.96
  -5 -13 -15    5.10    6.25
  -4 -13 -15   -1.57    5.79
  -3 -13 -15   -5.45    5.44
  -2 -13 -15    4.96    5.85
  -1 -13 -15    0.62    5.61
   0 -13 -15    7.45    6.01
   1 -13 -15    6.15    5.70
   2 -13 -15   -1.07    5.39
   5 -13 -15   42.53    9.63
   6 -13 -15   20.25    8.84
   7 -13 -15    8.62    8.10
  -6 -12 -15   -0.21    6.07
  -5 -12 -15    4.70    6.03
  -4 -12 -15   -3.50    5.55
  -3 -12 -15    4.96    5.73
  -2 -12 -15    1.97    5.20
  -1 -12 -15   -4.15    5.38
   0 -12 -15    4.33    5.79
   1 -12 -15   20.25    6.77
   2 -12 -15   15.78    6.61
   4 -12 -15    8.43    7.29
   5 -12 -15    5.66    7.11
   6 -12 -15   30.16    8.92
   7 -12 -15    5.10    7.45
   8 -12 -15    3.75    6.68
  -7 -11 -15    5.51    6.37
  -6 -11 -15   10.32    6.41
  -5 -11 -15   58.64    8.37
  -4 -11 -15    9.32    6.44
  -3 -11 -15   41.55    7.63
  -2 -11 -15    8.58    5.57
  -1 -11 -15   -2.58    5.15
   0 -11 -15   26.53    6.72
   1 -11 -15  120.01   10.55
   2 -11 -15    7.26    5.36
   3 -11 -15    0.59    6.77
   4 -11 -15    1.63    6.64
   5 -11 -15    5.54    6.58
   6 -11 -15   12.28    7.12
   7 -11 -15    5.44    7.23
   8 -11 -15   16.86    7.48
   9 -11 -15    3.61    6.71
  10 -11 -15   -0.12    6.75
  -8 -10 -15   -2.77    6.09
  -7 -10 -15   -3.56    5.58
  -6 -10 -15   -0.93    5.82
  -5 -10 -15    8.38    6.10
  -4 -10 -15   26.97    6.96
  -3 -10 -15   39.21    7.21
  -2 -10 -15   20.89    6.56
  -1 -10 -15    8.15    5.45
   0 -10 -15   -3.93    4.56
   1 -10 -15    0.86    3.73
   2 -10 -15   63.13    5.94
   3 -10 -15   20.10    8.10
   4 -10 -15    1.79    6.31
   5 -10 -15    2.58    5.84
   6 -10 -15    1.94    5.90
   7 -10 -15   16.15    7.23
   8 -10 -15    5.64    6.68
   9 -10 -15   20.77    7.33
  10 -10 -15    3.93    6.37
  11 -10 -15   10.10    6.80
  -9  -9 -15   26.07    7.73
  -8  -9 -15   -0.15    5.55
  -7  -9 -15   56.69    8.80
  -6  -9 -15   13.98    6.62
  -5  -9 -15    8.58    5.98
  -4  -9 -15    9.82    6.13
  -3  -9 -15   80.20    8.83
  -2  -9 -15    5.79    5.18
  -1  -9 -15   18.92    5.95
   0  -9 -15   18.90    4.00
   1  -9 -15   92.73    6.81
   2  -9 -15  139.31    7.85
   3  -9 -15   64.98    8.81
   4  -9 -15    5.45    6.49
   5  -9 -15   97.47   11.32
   6  -9 -15   16.09    6.77
   7  -9 -15   27.17    7.52
   8  -9 -15    1.84    5.72
   9  -9 -15    7.78    6.68
  10  -9 -15    2.67    6.25
  11  -9 -15   51.15    9.47
 -10  -8 -15    6.74    6.67
  -9  -8 -15   33.61    7.90
  -8  -8 -15    7.75    6.59
  -7  -8 -15   -0.73    5.69
  -6  -8 -15   11.15    5.97
  -5  -8 -15   95.35    9.44
  -4  -8 -15    7.58    5.36
  -3  -8 -15   67.46    7.98
  -2  -8 -15    0.95    4.62
  -1  -8 -15   44.91    4.53
   0  -8 -15   17.40    3.73
   1  -8 -15  239.92    8.95
   2  -8 -15   -2.36    4.92
   3  -8 -15   42.32    7.84
   4  -8 -15    5.90    6.64
   5  -8 -15   44.19    8.68
   6  -8 -15    5.11    6.21
   7  -8 -15   17.79    6.80
   8  -8 -15   -0.61    5.73
   9  -8 -15   25.55    7.75
  10  -8 -15   19.54    7.41
  11  -8 -15    6.15    6.15
  12  -8 -15   13.23    6.99
 -10  -7 -15    8.49    6.49
  -9  -7 -15   -2.40    5.75
  -8  -7 -15    2.55    5.93
  -7  -7 -15    8.86    5.81
  -6  -7 -15    9.33    5.53
  -5  -7 -15   17.23    5.60
  -4  -7 -15    8.68    5.18
  -3  -7 -15  291.62   13.38
  -2  -7 -15   15.46    3.17
  -1  -7 -15   70.49    5.35
   0  -7 -15    3.93    3.29
   1  -7 -15   60.50    5.42
   2  -7 -15    8.44    5.35
   3  -7 -15   77.32    9.48
   4  -7 -15   10.93    5.87
   5  -7 -15   89.69   10.74
   6  -7 -15   18.95    7.04
   7  -7 -15   -0.19    5.81
   8  -7 -15   98.06   11.05
   9  -7 -15  141.71   12.72
  10  -7 -15    8.83    6.04
  11  -7 -15   26.69    7.41
  12  -7 -15    6.87    5.87
  13  -7 -15    6.33    5.76
 -11  -6 -15   -3.90    6.43
 -10  -6 -15   68.69    9.38
  -9  -6 -15    5.93    5.64
  -8  -6 -15    8.87    5.73
  -7  -6 -15   49.92    7.73
  -6  -6 -15    1.47    4.61
  -5  -6 -15   10.00    5.10
  -4  -6 -15  145.93   10.15
  -3  -6 -15   26.77    3.29
  -2  -6 -15  136.59    6.15
  -1  -6 -15   64.44    5.20
   0  -6 -15   80.18    6.31
   1  -6 -15   49.00    6.86
   2  -6 -15   96.74    9.79
   3  -6 -15    1.17    5.14
   4  -6 -15   40.42    7.48
   5  -6 -15   78.79    9.57
   6  -6 -15    1.78    5.67
   7  -6 -15   46.63    8.65
   8  -6 -15    9.89    6.50
   9  -6 -15    4.49    5.57
  10  -6 -15   44.60    8.32
  11  -6 -15   72.06    9.54
  12  -6 -15   19.82    7.01
  13  -6 -15   32.22    7.95
 -11  -5 -15    3.11    6.56
 -10  -5 -15   -4.50    5.39
  -9  -5 -15   12.71    6.03
  -8  -5 -15    2.33    5.20
  -7  -5 -15   20.57    5.87
  -6  -5 -15   12.03    5.27
  -5  -5 -15   16.62    5.38
  -4  -5 -15    2.12    2.16
  -3  -5 -15   63.64    4.53
  -2  -5 -15  415.36    9.33
  -1  -5 -15    1.39    2.83
   0  -5 -15  290.06    8.80
   1  -5 -15   43.70    6.41
   2  -5 -15  271.32   13.69
   3  -5 -15   68.66    8.52
   4  -5 -15    3.23    4.95
   5  -5 -15    1.88    5.20
   6  -5 -15    0.73    5.07
   7  -5 -15   11.11    6.61
   8  -5 -15   41.06    8.50
   9  -5 -15   69.32    9.60
  10  -5 -15    4.73    5.95
  11  -5 -15    1.64    5.55
  12  -5 -15   69.15    9.72
  13  -5 -15   -3.39    5.47
 -11  -4 -15    3.33    5.85
 -10  -4 -15   -2.21    5.10
  -9  -4 -15    4.71    5.13
  -8  -4 -15   12.61    5.60
  -7  -4 -15    6.70    4.86
  -6  -4 -15    0.47    4.38
  -5  -4 -15   34.26    3.21
  -4  -4 -15    6.98    2.46
  -3  -4 -15   13.57    2.84
  -2  -4 -15   21.66    3.47
  -1  -4 -15    2.65    2.77
   0  -4 -15    8.75    4.43
   1  -4 -15  126.19    9.91
   2  -4 -15   22.78    5.75
   3  -4 -15  146.19   11.23
   4  -4 -15   32.41    7.05
   5  -4 -15  109.98   10.41
   6  -4 -15   26.19    6.96
   7  -4 -15  177.01   12.69
   8  -4 -15   10.24    6.40
   9  -4 -15   20.00    6.99
  10  -4 -15    1.35    5.79
  11  -4 -15   13.32    6.74
  12  -4 -15    2.87    5.87
  13  -4 -15    1.57    6.00
  14  -4 -15   12.49    7.02
 -12  -3 -15   16.16    6.80
 -11  -3 -15   -2.33    5.50
 -10  -3 -15    8.38    5.50
  -9  -3 -15   -0.49    4.77
  -8  -3 -15    4.16    4.95
  -7  -3 -15    7.39    5.01
  -6  -3 -15    2.37    2.16
  -5  -3 -15    1.82    2.19
  -4  -3 -15   58.23    4.25
  -3  -3 -15  100.13    5.33
  -2  -3 -15  217.73    7.12
  -1  -3 -15   45.42    5.41
   0  -3 -15   67.59    7.21
   1  -3 -15  619.16   17.08
   2  -3 -15   11.49    4.99
   3  -3 -15   -0.62    4.40
   4  -3 -15  112.34   10.41
   5  -3 -15  406.05   16.53
   6  -3 -15   97.27   10.06
   7  -3 -15  277.23   15.24
   8  -3 -15   38.94    7.78
   9  -3 -15    0.41    4.80
  10  -3 -15   -3.75    5.41
  11  -3 -15    4.61    5.95
  12  -3 -15   14.26    7.01
  13  -3 -15   10.89    6.47
  14  -3 -15    1.19    6.01
 -12  -2 -15    1.69    5.95
 -11  -2 -15   -5.41    5.58
 -10  -2 -15   45.87    7.29
  -9  -2 -15   20.46    5.91
  -8  -2 -15   22.86    5.67
  -7  -2 -15   -3.21    4.22
  -6  -2 -15   34.41    3.32
  -5  -2 -15   -0.70    2.15
  -4  -2 -15  350.16    8.01
  -3  -2 -15   -0.12    2.49
  -2  -2 -15   78.64    6.35
  -1  -2 -15   87.84    7.12
   0  -2 -15  121.38    8.01
   1  -2 -15  105.39    8.43
   2  -2 -15  296.06   12.95
   3  -2 -15    4.74    4.24
   4  -2 -15   10.07    5.32
   5  -2 -15  218.34   13.14
   6  -2 -15   48.35    7.58
   7  -2 -15  107.67   10.95
   8  -2 -15   92.70   10.24
   9  -2 -15   11.02    5.97
  10  -2 -15  135.70   11.66
  11  -2 -15   24.28    6.96
  12  -2 -15    7.07    5.61
  13  -2 -15   15.14    6.15
  14  -2 -15   -5.97    5.01
 -11  -1 -15   26.10    7.02
 -10  -1 -15    2.36    5.07
  -9  -1 -15    1.02    4.74
  -8  -1 -15   49.65    6.95
  -7  -1 -15   95.93    8.77
  -6  -1 -15   43.64    3.78
  -5  -1 -15   58.33    4.37
  -4  -1 -15  196.12    6.43
  -3  -1 -15  150.26    7.48
  -2  -1 -15  204.64    8.64
  -1  -1 -15   13.63    3.78
   0  -1 -15  105.57    7.57
   1  -1 -15   84.15    7.88
   2  -1 -15  527.36   16.10
   3  -1 -15  277.37   13.12
   4  -1 -15   -4.04    4.10
   5  -1 -15   54.39    7.73
   6  -1 -15   57.21    8.18
   7  -1 -15    8.15    5.21
   8  -1 -15    2.92    5.10
   9  -1 -15  110.70   10.44
  10  -1 -15   56.72    8.15
  11  -1 -15    8.30    5.38
  12  -1 -15   53.24    8.59
  13  -1 -15    5.58    5.81
  14  -1 -15    9.67    5.85
 -10   0 -15    2.41    4.98
  -9   0 -15   96.65    9.15
  -8   0 -15    0.46    4.62
  -7   0 -15   -3.69    4.15
  -6   0 -15   -0.28    2.21
  -5   0 -15  351.70   10.21
  -4   0 -15    2.43    2.86
  -3   0 -15   58.76    5.91
  -2   0 -15   -4.50    2.43
  -1   0 -15    7.20    3.36
   0   0 -15   -1.11    3.26
   1   0 -15   75.56    7.41
   2   0 -15    0.55    3.87
   3   0 -15   76.89    8.44
   4   0 -15    3.10    4.74
   5   0 -15   -2.33    4.37
   6   0 -15   -4.95    4.19
   7   0 -15   52.70    8.09
   8   0 -15  -10.03    3.76
   9   0 -15   39.96    7.38
  10   0 -15   -0.49    4.61
  11   0 -15   -3.21    4.70
  12   0 -15    3.94    5.36
  13   0 -15   24.16    6.65
  14   0 -15    0.47    5.26
 -10   1 -15   -2.21    4.75
  -9   1 -15    3.21    4.93
  -8   1 -15   39.16    6.38
  -6   1 -15   39.80    4.78
  -5   1 -15   45.33    5.05
  -4   1 -15  189.84    8.27
  -3   1 -15  138.54    7.52
  -2   1 -15  185.62    8.55
  -1   1 -15    8.37    3.81
   0   1 -15  101.75    7.55
   1   1 -15   82.43    7.47
   2   1 -15  531.75   15.51
   3   1 -15  263.13   12.18
   4   1 -15   -1.84    4.01
   5   1 -15   45.93    7.15
   6   1 -15   48.48    7.35
   7   1 -15   11.01    5.10
   8   1 -15    0.62    4.90
   9   1 -15  106.68   10.27
  10   1 -15   60.29    8.19
  11   1 -15    7.48    5.47
  12   1 -15   44.96    7.67
  13   1 -15   -5.50    4.58
  14   1 -15    8.13    5.60
  -8   2 -15   22.86    4.35
  -7   2 -15    3.56    3.05
  -6   2 -15   33.61    2.93
  -5   2 -15    1.48    1.82
  -4   2 -15  351.65   10.86
  -3   2 -15   -0.09    3.08
  -2   2 -15   76.33    6.72
  -1   2 -15   70.69    6.68
   0   2 -15  105.47    7.72
   1   2 -15   94.12    7.78
   2   2 -15  289.29   11.98
   3   2 -15    1.24    3.67
   4   2 -15   14.86    5.02
   5   2 -15  213.02   11.89
   6   2 -15   41.88    6.90
   7   2 -15  111.12   10.15
   8   2 -15   93.01    9.52
   9   2 -15    8.70    5.33
  10   2 -15  125.79   10.64
  11   2 -15   29.06    6.95
  12   2 -15    2.73    5.24
  13   2 -15   10.10    5.98
  14   2 -15   -1.98    5.24
 -12   3 -15   13.55    5.44
 -11   3 -15   -0.22    4.19
 -10   3 -15    9.84    4.68
  -9   3 -15   -0.28    3.17
  -8   3 -15    6.01    3.53
  -7   3 -15   12.31    3.38
  -6   3 -15    3.85    2.06
  -5   3 -15    0.46    1.81
  -4   3 -15   63.53    3.57
  -3   3 -15  108.28    4.07
  -2   3 -15  219.36    4.96
  -1   3 -15   45.25    5.48
   0   3 -15   54.29    6.52
   1   3 -15  584.09   15.57
   2   3 -15    3.69    3.98
   3   3 -15    0.16    3.93
   4   3 -15  121.14    9.09
   5   3 -15  452.78   15.72
   6   3 -15  104.06    9.38
   7   3 -15  295.50   13.88
   8   3 -15   39.39    7.24
   9   3 -15   -0.92    4.84
  10   3 -15   -3.01    4.35
  11   3 -15    1.70    4.80
  12   3 -15   16.84    6.07
  13   3 -15    6.06    5.30
  14   3 -15    2.37    5.41
 -11   4 -15   -1.11    3.94
 -10   4 -15   -1.04    3.60
  -9   4 -15   -0.59    3.53
  -8   4 -15   12.13    3.82
  -7   4 -15    4.09    3.16
  -6   4 -15   -2.34    2.52
  -5   4 -15   36.44    2.95
  -4   4 -15    5.61    1.96
  -3   4 -15    9.72    2.18
  -2   4 -15   22.38    2.36
  -1   4 -15    1.56    1.60
   0   4 -15    5.04    3.64
   1   4 -15  127.69    8.55
   2   4 -15   22.20    4.92
   3   4 -15  153.53    9.51
   4   4 -15   52.81    6.46
   5   4 -15  118.77    9.18
   6   4 -15   21.08    5.61
   7   4 -15  153.50   10.47
   8   4 -15    4.47    4.95
   9   4 -15   12.38    5.64
  10   4 -15    4.40    5.02
  11   4 -15   23.83    6.27
  12   4 -15    2.55    5.23
  13   4 -15    2.62    5.15
  14   4 -15   14.41    6.34
 -11   5 -15    8.84    4.58
 -10   5 -15    7.08    4.18
  -9   5 -15   13.21    4.40
  -8   5 -15    0.49    3.42
  -7   5 -15   29.89    4.62
  -6   5 -15   24.44    4.03
  -5   5 -15   20.65    2.65
  -4   5 -15    0.24    1.94
  -3   5 -15   65.25    4.00
  -2   5 -15  403.01    7.66
  -1   5 -15    2.99    1.87
   0   5 -15  273.53   11.11
   1   5 -15   41.79    5.78
   2   5 -15  283.49   11.64
   3   5 -15   79.37    7.55
   4   5 -15    1.75    3.82
   5   5 -15   -0.62    3.95
   6   5 -15    2.25    4.24
   7   5 -15    1.21    4.31
   8   5 -15   37.40    6.74
   9   5 -15   63.83    7.88
  10   5 -15   -1.70    4.31
  11   5 -15    3.97    4.99
  12   5 -15   73.04    8.87
  13   5 -15    8.41    5.97
 -11   6 -15   10.27    4.74
 -10   6 -15   81.59    7.44
  -9   6 -15    5.26    4.00
  -8   6 -15   11.72    4.09
  -7   6 -15   54.16    6.52
  -6   6 -15    2.96    3.44
  -5   6 -15   11.61    2.59
  -4   6 -15  152.24    5.60
  -3   6 -15   25.80    2.87
  -2   6 -15  123.33    5.01
  -1   6 -15   69.13    6.64
   0   6 -15   76.51    7.11
   1   6 -15   55.78    6.86
   2   6 -15  103.59    8.13
   3   6 -15    5.18    3.84
   4   6 -15   42.73    6.06
   5   6 -15   69.43    7.48
   6   6 -15    0.09    3.91
   7   6 -15   39.58    6.38
   8   6 -15    5.01    4.59
   9   6 -15   -1.04    4.33
  10   6 -15   35.31    6.80
  11   6 -15   53.86    7.58
  12   6 -15   16.83    6.24
  13   6 -15   38.45    7.38
 -10   7 -15    6.30    4.92
  -9   7 -15    0.31    4.31
  -8   7 -15    4.89    4.44
  -7   7 -15   15.05    4.67
  -6   7 -15    1.24    3.76
  -5   7 -15   22.13    4.61
  -4   7 -15    5.58    2.41
  -3   7 -15  299.99    7.52
  -2   7 -15   19.45    2.80
  -1   7 -15   59.93    6.35
   0   7 -15    4.67    3.60
   1   7 -15   63.52    6.89
   2   7 -15   18.23    4.64
   3   7 -15   82.18    7.85
   4   7 -15    6.62    4.19
   5   7 -15   85.54    7.84
   6   7 -15   19.11    5.23
   7   7 -15    4.07    4.40
   8   7 -15   71.90    8.07
   9   7 -15   99.22    9.24
  10   7 -15   11.33    5.27
  11   7 -15   20.80    5.67
  12   7 -15    0.00    5.02
  13   7 -15    6.04    5.78
 -10   8 -15   -0.31    5.08
  -9   8 -15   48.60    7.15
  -8   8 -15   11.29    5.21
  -7   8 -15    4.92    4.38
  -6   8 -15   11.76    4.73
  -5   8 -15   91.13    7.63
  -4   8 -15    8.83    2.61
  -3   8 -15   61.59    4.35
  -2   8 -15   -1.04    3.11
  -1   8 -15   40.02    5.35
   0   8 -15   14.09    3.95
   1   8 -15  239.40   10.67
   2   8 -15    2.50    3.63
   3   8 -15   46.47    6.19
   4   8 -15    4.38    4.09
   5   8 -15   34.13    5.73
   6   8 -15    8.15    4.40
   7   8 -15   20.19    5.02
   8   8 -15    0.65    4.37
   9   8 -15   29.39    6.34
  10   8 -15   22.23    5.98
  11   8 -15    2.25    5.08
  12   8 -15   14.00    5.61
  -9   9 -15   45.98    7.32
  -8   9 -15    6.90    5.07
  -7   9 -15   77.37    8.37
  -6   9 -15   27.12    5.78
  -5   9 -15    0.27    4.21
  -4   9 -15   17.23    4.68
  -3   9 -15   80.31    4.90
  -2   9 -15    7.36    3.64
  -1   9 -15   21.98    4.50
   0   9 -15   13.26    4.13
   1   9 -15   93.69    7.60
   2   9 -15  125.14    8.59
   3   9 -15   74.42    7.72
   4   9 -15    2.10    4.13
   5   9 -15   84.91    8.07
   6   9 -15   14.29    4.68
   7   9 -15   21.09    5.61
   8   9 -15    0.70    4.24
   9   9 -15    0.47    4.43
  10   9 -15    7.45    5.01
  11   9 -15   46.48    7.32
  -8  10 -15   -3.90    4.96
  -7  10 -15   -4.56    4.41
  -6  10 -15   -4.78    4.46
  -5  10 -15    3.81    4.46
  -4  10 -15   31.43    5.72
  -2  10 -15   13.81    4.27
  -1  10 -15    8.74    3.79
   0  10 -15    0.55    3.33
   1  10 -15    5.04    3.70
   2  10 -15   58.60    6.86
   3  10 -15   19.23    4.89
   4  10 -15   -3.11    4.03
   5  10 -15    2.77    4.12
   6  10 -15   -1.60    3.95
   7  10 -15   13.55    4.95
   8  10 -15   -1.35    4.30
   9  10 -15   16.49    5.38
  10  10 -15    4.67    5.07
  -7  11 -15   11.49    5.84
  -6  11 -15   24.49    6.22
  -1  11 -15    1.38    3.51
   0  11 -15   15.66    4.46
   1  11 -15  107.78    8.01
   2  11 -15    0.37    3.97
   3  11 -15   -0.09    3.81
   4  11 -15    1.60    4.10
   5  11 -15   -4.50    3.91
   6  11 -15   10.22    4.93
   7  11 -15    3.84    5.08
   8  11 -15   17.33    5.78
   9  11 -15   -1.39    4.65
  -1  12 -15   -2.34    3.75
   0  12 -15    7.45    3.98
   1  12 -15   13.51    4.37
   2  12 -15   13.41    4.75
   3  12 -15   59.40    7.26
   4  12 -15    0.36    4.25
   5  12 -15    6.22    4.30
   6  12 -15   18.31    5.47
   7  12 -15   17.69    5.38
   8  12 -15   -3.38    4.70
   1  13 -15    4.95    3.97
   2  13 -15   -0.30    3.79
   3  13 -15   30.84    5.70
   4  13 -15    4.86    4.38
   5  13 -15   38.99    6.31
   6  13 -15    9.81    4.81
   7  13 -15    6.34    5.08
   2  14 -15   11.48    4.86
   3  14 -15    0.33    3.97
   4  14 -15    0.65    4.03
   5  14 -15   11.78    5.07
   0 -15 -14    6.06    6.61
   1 -15 -14    9.58    6.40
  -4 -14 -14   13.69    6.87
  -3 -14 -14   29.52    7.55
  -2 -14 -14   15.75    6.22
  -1 -14 -14   41.27    7.70
   0 -14 -14   11.26    6.34
   1 -14 -14    7.66    5.91
   2 -14 -14   -1.30    5.36
   3 -14 -14   -9.04    5.44
   6 -14 -14   38.94   10.00
  -6 -13 -14   -2.78    5.67
  -5 -13 -14    0.53    5.78
  -4 -13 -14   30.11    7.47
  -3 -13 -14    6.61    6.04
  -2 -13 -14    6.25    5.78
  -1 -13 -14   28.20    6.99
   0 -13 -14   -2.81    5.26
   1 -13 -14   43.12    7.63
   2 -13 -14   84.11    9.72
   3 -13 -14   21.51    6.43
   4 -13 -14    9.26    7.61
   5 -13 -14    1.14    6.86
   6 -13 -14   11.88    7.87
   7 -13 -14   22.19    8.59
   8 -13 -14   19.82    7.36
  -7 -12 -14    1.58    6.12
  -6 -12 -14   -3.04    5.58
  -5 -12 -14   -0.50    5.60
  -4 -12 -14    0.90    5.90
  -3 -12 -14    5.79    5.53
  -2 -12 -14   -0.01    5.26
  -1 -12 -14   10.75    5.72
   0 -12 -14    2.24    5.67
   1 -12 -14   -0.95    4.99
   2 -12 -14    5.23    5.36
   3 -12 -14   14.00    4.40
   4 -12 -14    6.47    6.55
   5 -12 -14    6.52    6.96
   6 -12 -14   -0.44    6.24
   7 -12 -14   -6.04    6.19
   8 -12 -14   67.31    9.64
   9 -12 -14    6.15    6.71
  -8 -11 -14    0.21    6.00
  -7 -11 -14   -0.98    5.67
  -6 -11 -14    2.04    5.93
  -5 -11 -14   59.89    8.47
  -4 -11 -14   29.91    7.05
  -3 -11 -14    6.50    5.60
  -2 -11 -14    8.09    5.58
  -1 -11 -14   40.65    7.08
   0 -11 -14   12.96    6.03
   1 -11 -14   76.40    8.95
   2 -11 -14   29.42    5.02
   3 -11 -14    3.84    6.07
   4 -11 -14   25.66    7.21
   5 -11 -14    8.59    6.75
   6 -11 -14   -0.40    6.13
   7 -11 -14   15.09    7.14
   8 -11 -14   13.97    7.33
   9 -11 -14   45.74    8.77
  10 -11 -14    4.67    6.00
  -9 -10 -14   12.96    7.11
  -8 -10 -14   -2.98    5.90
  -7 -10 -14    4.07    6.37
  -6 -10 -14    3.30    5.98
  -5 -10 -14   12.56    6.37
  -4 -10 -14   55.83    8.22
  -3 -10 -14   89.11    9.36
  -2 -10 -14   70.43    8.46
  -1 -10 -14   11.39    5.47
   0 -10 -14   -2.61    4.64
   1 -10 -14    1.78    3.54
   2 -10 -14   15.81    4.49
   3 -10 -14    7.84    6.35
   4 -10 -14    6.87    6.31
   5 -10 -14    0.73    5.66
   6 -10 -14    9.05    6.65
   7 -10 -14    8.65    6.43
   8 -10 -14   67.59    9.89
   9 -10 -14   10.68    7.08
  10 -10 -14   20.22    7.02
  11 -10 -14    3.79    5.82
 -10  -9 -14   11.05    6.83
  -9  -9 -14   15.52    6.99
  -8  -9 -14   24.75    7.24
  -7  -9 -14   49.89    8.35
  -6  -9 -14   25.52    7.05
  -5  -9 -14    3.93    5.61
  -4  -9 -14    8.64    5.39
  -3  -9 -14    4.37    5.11
  -2  -9 -14   -0.52    4.55
  -1  -9 -14   -2.83    4.61
   0  -9 -14    6.96    3.56
   1  -9 -14    1.10    3.47
   2  -9 -14  227.39    8.99
   3  -9 -14  106.24   11.21
   4  -9 -14  156.02   12.58
   5  -9 -14    1.66    5.55
   6  -9 -14    2.16    5.53
   7  -9 -14   92.74   10.71
   8  -9 -14    1.02    5.42
   9  -9 -14   22.80    7.44
  10  -9 -14   67.07   10.07
  11  -9 -14   14.34    6.71
  12  -9 -14   30.37    7.78
 -10  -8 -14   15.36    7.08
  -9  -8 -14   10.98    6.71
  -8  -8 -14  141.74   11.57
  -7  -8 -14   12.00    6.34
  -6  -8 -14   11.32    5.64
  -5  -8 -14   13.02    5.72
  -4  -8 -14   42.25    7.12
  -3  -8 -14   23.61    5.88
  -2  -8 -14   -2.10    4.44
  -1  -8 -14   35.74    4.12
   0  -8 -14   61.38    5.20
   1  -8 -14    1.24    3.29
   2  -8 -14    4.80    3.60
   3  -8 -14    9.11    6.71
   4  -8 -14   44.29    8.61
   5  -8 -14    6.80    5.60
   6  -8 -14   58.70    8.53
   7  -8 -14   15.61    6.81
   8  -8 -14   15.70    6.78
   9  -8 -14   12.32    6.03
  10  -8 -14   22.99    7.36
  11  -8 -14    7.11    5.75
  12  -8 -14   85.65   10.77
  13  -8 -14   -2.73    5.75
 -11  -7 -14   -0.33    6.44
 -10  -7 -14    8.10    6.25
  -9  -7 -14    5.44    6.06
  -8  -7 -14    3.04    5.72
  -7  -7 -14   10.93    5.78
  -6  -7 -14   99.20    9.30
  -5  -7 -14   72.58    8.41
  -4  -7 -14   -5.15    4.35
  -3  -7 -14   27.58    6.12
  -2  -7 -14    7.95    2.95
  -1  -7 -14   31.89    3.98
   0  -7 -14   16.00    3.66
   1  -7 -14   66.82    5.41
   2  -7 -14   19.33    5.75
   3  -7 -14   81.90    9.67
   4  -7 -14   19.38    6.75
   5  -7 -14    9.51    6.10
   6  -7 -14  125.14   11.20
   7  -7 -14    4.33    5.50
   8  -7 -14  113.18   11.55
   9  -7 -14   43.49    8.30
  10  -7 -14   22.75    6.86
  11  -7 -14   25.94    7.35
  12  -7 -14    6.35    6.10
  13  -7 -14    0.13    5.73
 -11  -6 -14    6.09    6.46
 -10  -6 -14    9.07    6.35
  -9  -6 -14    0.24    5.64
  -8  -6 -14   79.38    9.47
  -7  -6 -14   35.55    6.92
  -6  -6 -14   24.09    6.04
  -5  -6 -14   13.46    5.30
  -4  -6 -14    3.98    4.67
  -3  -6 -14   52.67    4.21
  -2  -6 -14    5.93    2.74
  -1  -6 -14   -2.73    2.68
   0  -6 -14  204.99    7.66
   1  -6 -14    0.31    3.14
   2  -6 -14   -2.43    4.65
   3  -6 -14   18.00    6.04
   4  -6 -14   33.97    6.84
   5  -6 -14    3.07    5.45
   6  -6 -14  271.15   15.35
   7  -6 -14   60.27    8.75
   8  -6 -14    9.47    5.84
   9  -6 -14   13.30    6.21
  10  -6 -14   30.10    7.11
  11  -6 -14   13.29    6.30
  12  -6 -14   68.17    9.69
  13  -6 -14   11.63    6.68
 -12  -5 -14    4.61    6.96
 -11  -5 -14   -4.81    5.57
 -10  -5 -14   20.62    6.77
  -9  -5 -14  115.57   10.49
  -8  -5 -14    8.10    5.45
  -7  -5 -14   55.84    7.35
  -6  -5 -14   14.58    5.27
  -5  -5 -14   -2.52    4.01
  -4  -5 -14  139.85    5.14
  -3  -5 -14  285.29    7.15
  -2  -5 -14    0.28    2.46
  -1  -5 -14   10.03    3.13
   0  -5 -14   35.76    4.33
   1  -5 -14    2.36    4.35
   2  -5 -14  430.59   15.88
   3  -5 -14    6.06    5.14
   4  -5 -14   13.79    6.00
   5  -5 -14   46.59    7.72
   6  -5 -14    2.65    5.67
   7  -5 -14  598.30   21.42
   8  -5 -14   68.46    9.20
   9  -5 -14    4.10    5.54
  10  -5 -14   -2.24    5.04
  11  -5 -14   73.07    9.39
  12  -5 -14   10.16    5.55
  13  -5 -14   97.02   10.81
  14  -5 -14   -6.80    5.17
 -12  -4 -14   11.54    6.70
 -11  -4 -14    9.02    5.81
 -10  -4 -14    8.09    5.72
  -9  -4 -14   33.03    6.92
  -8  -4 -14  120.03    9.87
  -7  -4 -14    2.92    4.49
  -6  -4 -14    8.01    4.83
  -5  -4 -14    0.04    1.97
  -4  -4 -14   -0.83    2.18
  -3  -4 -14  117.94    5.35
  -2  -4 -14   66.82    5.07
  -1  -4 -14  166.18    6.55
   0  -4 -14   50.20    5.87
   1  -4 -14   21.05    5.02
   2  -4 -14  253.68   12.83
   3  -4 -14   29.61    6.50
   4  -4 -14  124.83   10.47
   5  -4 -14   -0.64    4.87
   6  -4 -14    5.58    5.36
   7  -4 -14   -3.24    5.47
   8  -4 -14  316.67   16.21
   9  -4 -14   21.17    6.92
  10  -4 -14   -0.50    4.98
  11  -4 -14    7.29    5.87
  12  -4 -14   15.79    6.55
  13  -4 -14    7.17    6.04
  14  -4 -14   22.96    6.84
 -12  -3 -14    2.73    6.04
 -11  -3 -14    7.26    5.94
 -10  -3 -14   66.43    8.30
  -9  -3 -14   29.23    6.47
  -8  -3 -14   13.35    5.50
  -7  -3 -14    0.67    4.27
  -6  -3 -14   32.56    3.10
  -5  -3 -14   13.35    2.55
  -4  -3 -14  352.93    7.75
  -3  -3 -14  320.78    8.07
  -2  -3 -14    2.40    2.64
  -1  -3 -14   46.26    4.31
   0  -3 -14  266.92   10.62
   1  -3 -14  357.21   12.95
   2  -3 -14  127.82    9.63
   3  -3 -14   -2.74    4.25
   4  -3 -14  482.03   17.00
   5  -3 -14   42.82    7.21
   6  -3 -14  313.84   15.11
   7  -3 -14  428.58   17.26
   8  -3 -14   11.98    6.65
   9  -3 -14   -1.30    5.15
  10  -3 -14    4.58    5.87
  11  -3 -14    1.88    5.48
  12  -3 -14    1.05    5.39
  13  -3 -14   11.35    6.49
  14  -3 -14   20.23    7.14
 -12  -2 -14    7.15    6.03
 -11  -2 -14    3.18    5.66
 -10  -2 -14    6.13    5.47
  -9  -2 -14   30.35    6.25
  -8  -2 -14   -0.74    4.37
  -7  -2 -14    2.89    4.67
  -6  -2 -14   40.76    3.70
  -5  -2 -14  235.33    6.52
  -4  -2 -14   18.16    2.86
  -3  -2 -14  139.57    5.60
  -2  -2 -14  268.49    7.26
  -1  -2 -14   12.96    3.60
   0  -2 -14  222.65    9.61
   1  -2 -14   12.56    4.22
   2  -2 -14   24.23    5.48
   3  -2 -14   -3.30    4.10
   4  -2 -14  256.22   13.39
   5  -2 -14   52.42    7.36
   6  -2 -14   82.40    9.73
   7  -2 -14    9.48    5.60
   8  -2 -14    7.08    5.48
   9  -2 -14   47.21    7.52
  10  -2 -14    7.79    5.63
  11  -2 -14   10.21    6.33
  12  -2 -14    8.31    6.04
  13  -2 -14   30.83    7.79
  14  -2 -14   10.93    6.34
  15  -2 -14    4.98    6.49
 -11  -1 -14    7.35    5.39
 -10  -1 -14   28.60    6.31
  -9  -1 -14    3.05    4.65
  -8  -1 -14   -2.61    4.19
  -7  -1 -14   73.06    7.94
  -6  -1 -14   43.62    3.78
  -5  -1 -14   28.97    3.21
  -4  -1 -14   24.68    3.07
  -3  -1 -14  190.37    7.69
  -2  -1 -14  155.40    7.39
  -1  -1 -14   43.70    5.29
   0  -1 -14   43.49    5.13
   1  -1 -14   -0.50    3.13
   2  -1 -14   49.87    6.37
   3  -1 -14   84.76    8.77
   4  -1 -14   37.14    6.31
   5  -1 -14   -0.33    4.75
   6  -1 -14   55.83    7.61
   7  -1 -14  374.18   16.44
   8  -1 -14   47.95    7.54
   9  -1 -14  162.02   11.94
  10  -1 -14   50.54    7.92
  11  -1 -14  108.50   10.75
  12  -1 -14  134.94   11.38
  13  -1 -14   22.74    6.80
  14  -1 -14    9.41    5.90
  15  -1 -14   22.72    6.78
 -11   0 -14    0.00    5.14
 -10   0 -14   15.75    5.38
  -9   0 -14   -8.34    4.19
  -8   0 -14  333.03   13.24
  -7   0 -14   -1.48    4.09
  -6   0 -14   43.99    3.72
  -5   0 -14   -0.36    2.16
  -4   0 -14   11.17    3.14
  -3   0 -14   -3.76    2.40
  -2   0 -14    3.54    2.90
  -1   0 -14   -2.62    2.62
   0   0 -14   39.88    4.98
   1   0 -14    2.13    3.44
   2   0 -14  515.88   15.11
   3   0 -14   -2.64    3.87
   4   0 -14   59.90    7.26
   5   0 -14   -4.59    4.04
   6   0 -14   10.52    5.23
   7   0 -14    0.40    4.64
   8   0 -14  191.08   12.13
   9   0 -14    3.48    4.95
  10   0 -14   80.97    9.18
  11   0 -14    1.76    4.64
  12   0 -14   21.46    6.49
  13   0 -14   -2.43    5.13
  14   0 -14   62.88    8.99
  15   0 -14   -1.72    5.60
 -10   1 -14   36.82    6.41
  -9   1 -14    6.24    4.81
  -8   1 -14    0.59    4.46
  -7   1 -14   76.03    7.95
  -6   1 -14   38.11    4.31
  -5   1 -14   27.70    3.91
  -4   1 -14   27.98    3.97
  -3   1 -14  191.91    8.01
  -2   1 -14  136.14    7.30
  -1   1 -14   43.79    4.96
   0   1 -14   35.03    4.86
   1   1 -14    0.24    3.18
   2   1 -14   60.15    7.08
   3   1 -14   83.41    8.38
   4   1 -14   47.52    6.70
   5   1 -14    6.47    4.77
   6   1 -14   51.98    7.26
   7   1 -14  358.35   15.18
   8   1 -14   43.53    7.39
   9   1 -14  158.76   11.26
  10   1 -14   47.89    7.48
  11   1 -14  102.59   10.18
  12   1 -14  138.90   11.45
  13   1 -14   19.39    6.64
  14   1 -14    2.33    5.33
  15   1 -14   36.41    7.54
 -11   2 -14    4.21    4.62
 -10   2 -14   12.81    4.27
  -9   2 -14   31.39    4.87
  -8   2 -14   -4.04    3.05
  -7   2 -14    6.80    3.08
  -6   2 -14   49.68    3.61
  -5   2 -14  243.19    5.87
  -4   2 -14   13.81    2.27
  -3   2 -14  125.40    4.24
  -2   2 -14  266.57    9.95
  -1   2 -14    5.47    3.42
   0   2 -14  213.67    9.32
   1   2 -14   10.84    3.82
   2   2 -14   26.51    5.08
   3   2 -14    3.23    3.85
   4   2 -14  256.63   12.06
   5   2 -14   49.50    6.96
   6   2 -14   82.17    9.18
   7   2 -14   -1.26    4.16
   8   2 -14   -1.51    4.19
   9   2 -14   38.05    7.15
  10   2 -14    0.80    4.83
  11   2 -14    5.08    5.01
  12   2 -14    9.41    4.99
  13   2 -14   27.58    6.71
  14   2 -14   15.30    6.43
  15   2 -14   -0.33    5.26
 -12   3 -14   -2.90    4.41
 -11   3 -14   15.49    4.86
 -10   3 -14   74.54    6.56
  -9   3 -14   28.32    4.87
  -8   3 -14   17.18    3.90
  -7   3 -14    0.41    2.67
  -6   3 -14   37.14    4.07
  -5   3 -14   15.76    2.36
  -4   3 -14  371.35    7.10
  -3   3 -14  305.10    5.97
  -2   3 -14    2.43    1.75
  -1   3 -14   49.96    2.65
   0   3 -14  249.21   10.10
   1   3 -14  372.36   12.25
   2   3 -14  112.77    8.37
   3   3 -14    0.73    3.64
   4   3 -14  505.62   15.58
   5   3 -14   41.51    6.25
   6   3 -14  315.18   13.45
   7   3 -14  410.55   15.55
   8   3 -14   17.20    5.81
   9   3 -14    0.33    4.64
  10   3 -14    3.51    4.67
  11   3 -14    0.09    4.38
  12   3 -14    6.49    5.55
  13   3 -14   15.61    6.28
  14   3 -14   28.72    6.99
 -12   4 -14   12.72    4.80
 -11   4 -14    2.12    3.84
 -10   4 -14   15.02    4.49
  -9   4 -14   36.07    5.20
  -8   4 -14  136.72    7.47
  -7   4 -14   -0.49    2.71
  -6   4 -14   16.47    3.57
  -5   4 -14   -1.17    1.70
  -4   4 -14    1.97    1.93
  -3   4 -14  122.38    4.52
  -2   4 -14   69.46    3.56
  -1   4 -14  169.44    4.37
   0   4 -14   40.19    2.55
   1   4 -14   26.47    4.78
   2   4 -14  243.14   10.64
   3   4 -14   34.87    5.69
   4   4 -14  138.59    9.35
   5   4 -14    3.05    4.00
   6   4 -14    2.24    3.91
   7   4 -14   -0.03    4.18
   8   4 -14  273.92   13.48
   9   4 -14   19.97    5.95
  10   4 -14   -3.18    4.71
  11   4 -14    9.88    5.23
  12   4 -14   12.78    5.58
  13   4 -14    4.77    5.11
  14   4 -14   18.37    6.40
 -12   5 -14   10.10    5.11
 -11   5 -14    0.55    4.10
 -10   5 -14   20.71    4.77
  -9   5 -14  126.00    8.03
  -8   5 -14    3.17    3.67
  -7   5 -14   71.83    5.94
  -6   5 -14    9.15    3.66
  -5   5 -14    0.07    1.82
  -4   5 -14  144.33    5.24
  -3   5 -14  296.98    7.11
  -2   5 -14   -2.13    1.81
  -1   5 -14   14.86    2.34
   0   5 -14   43.98    3.17
   1   5 -14    2.31    3.58
   2   5 -14  470.88   14.07
   3   5 -14   10.03    4.07
   4   5 -14   15.57    4.71
   5   5 -14   43.76    6.04
   6   5 -14    0.24    3.87
   7   5 -14  531.60   16.90
   8   5 -14   64.73    8.09
   9   5 -14   -1.90    4.30
  10   5 -14    1.14    4.37
  11   5 -14   72.97    8.59
  12   5 -14    6.80    5.35
  13   5 -14  107.04   10.93
  14   5 -14    4.96    5.90
 -11   6 -14   -3.29    4.22
 -10   6 -14    7.81    4.35
  -9   6 -14   13.20    4.73
  -8   6 -14   87.69    7.94
  -7   6 -14   36.84    5.50
  -6   6 -14   32.60    4.95
  -5   6 -14    9.79    3.58
  -4   6 -14    5.26    2.27
  -3   6 -14   49.21    3.85
  -2   6 -14    9.27    2.31
  -1   6 -14    3.45    1.97
   0   6 -14  230.06    5.85
   1   6 -14   -4.61    2.99
   2   6 -14   -2.47    3.36
   3   6 -14   13.94    4.33
   4   6 -14   24.25    4.96
   5   6 -14    0.77    3.63
   6   6 -14  239.95   11.66
   7   6 -14   44.53    6.50
   8   6 -14    9.08    4.70
   9   6 -14   13.92    5.26
  10   6 -14   35.67    6.18
  11   6 -14    9.88    5.27
  12   6 -14   71.29    8.86
  13   6 -14    6.74    5.39
  14   6 -14   -4.77    5.30
 -11   7 -14    5.24    4.61
 -10   7 -14   -0.15    4.49
  -9   7 -14    0.74    4.31
  -8   7 -14    4.35    4.12
  -7   7 -14   12.58    4.46
  -6   7 -14  110.34    7.95
  -5   7 -14   80.74    6.74
  -4   7 -14    1.30    2.07
  -3   7 -14   27.77    3.05
  -2   7 -14   13.41    2.58
  -1   7 -14   31.34    3.07
   0   7 -14   14.69    2.49
   1   7 -14   68.85    6.99
   2   7 -14   13.91    4.46
   3   7 -14  113.92    8.25
   4   7 -14   21.00    4.74
   5   7 -14    3.76    3.79
   6   7 -14   90.43    8.07
   7   7 -14    2.24    4.16
   8   7 -14  102.30    9.05
   9   7 -14   32.93    6.13
  10   7 -14   21.79    5.58
  11   7 -14   26.96    6.07
  12   7 -14   11.17    5.58
  13   7 -14    1.47    5.23
 -10   8 -14   16.61    5.78
  -9   8 -14   14.69    5.58
  -8   8 -14  163.10   10.59
  -7   8 -14    9.57    4.81
  -6   8 -14   16.29    4.52
  -5   8 -14   11.47    4.22
  -4   8 -14   48.20    5.57
  -3   8 -14   25.02    3.01
  -2   8 -14   -1.67    1.90
  -1   8 -14   35.65    3.26
   0   8 -14   48.08    5.98
   1   8 -14    2.04    3.36
   2   8 -14   10.13    4.31
   3   8 -14   13.60    4.59
   4   8 -14   47.64    6.12
   5   8 -14    0.04    3.73
   6   8 -14   36.31    5.90
   7   8 -14   16.32    4.74
   8   8 -14    5.23    4.31
   9   8 -14    2.95    4.87
  10   8 -14   21.57    5.64
  11   8 -14    3.57    5.04
  12   8 -14   70.60    8.41
 -10   9 -14    1.47    5.01
  -9   9 -14   20.59    6.03
  -8   9 -14   18.59    5.93
  -7   9 -14   42.38    6.67
  -6   9 -14   24.37    5.32
  -5   9 -14    4.38    4.06
  -4   9 -14    4.50    3.66
  -3   9 -14    4.16    2.33
  -2   9 -14    0.47    2.15
  -1   9 -14    1.96    2.21
   0   9 -14    3.84    3.51
   1   9 -14    6.92    3.76
   2   9 -14  226.15   10.44
   3   9 -14  105.38    8.28
   4   9 -14  137.61    9.20
   5   9 -14    1.53    3.69
   6   9 -14    0.24    3.63
   7   9 -14   73.71    7.63
   8   9 -14    4.67    4.44
   9   9 -14   16.90    5.24
  10   9 -14   51.34    7.11
  11   9 -14   11.54    5.11
  -9  10 -14   11.97    5.79
  -8  10 -14    0.07    4.67
  -7  10 -14    5.10    4.95
  -6  10 -14    6.09    4.71
  -5  10 -14   12.84    5.17
  -4  10 -14   55.15    6.68
  -3  10 -14   82.58    7.45
  -2  10 -14   57.67    4.53
  -1  10 -14   -1.75    3.13
   0  10 -14    4.41    3.35
   1  10 -14    5.60    3.75
   2  10 -14   10.84    4.07
   3  10 -14    9.39    4.27
   4  10 -14   -3.84    3.35
   5  10 -14    2.64    4.06
   6  10 -14    7.12    4.28
   7  10 -14    7.58    4.61
   8  10 -14   56.42    6.83
   9  10 -14   11.78    4.95
  10  10 -14    4.28    4.89
  -8  11 -14   -2.49    5.17
  -7  11 -14    9.95    5.32
  -6  11 -14    6.27    4.80
  -5  11 -14   59.62    7.42
  -4  11 -14   31.39    5.73
  -3  11 -14   -2.65    3.79
  -2  11 -14   12.46    4.49
  -1  11 -14   40.04    5.50
   0  11 -14   14.58    4.24
   1  11 -14   58.36    6.49
   2  11 -14   41.31    5.58
   3  11 -14    0.40    3.57
   4  11 -14   16.68    4.65
   5  11 -14    8.86    4.34
   6  11 -14    0.99    4.16
   7  11 -14    8.15    4.59
   8  11 -14    7.26    5.20
   9  11 -14   49.12    6.96
  -7  12 -14    5.41    5.36
  -6  12 -14   -3.11    4.83
  -5  12 -14    2.16    4.83
  -4  12 -14    4.55    4.81
   0  12 -14    0.47    3.53
   1  12 -14    1.69    3.75
   2  12 -14    6.49    4.09
   3  12 -14   14.25    4.65
   4  12 -14    1.84    3.94
   5  12 -14   12.65    4.61
   6  12 -14    2.06    4.10
   7  12 -14    0.95    4.38
   8  12 -14   45.74    6.75
  -6  13 -14   -2.10    4.92
  -5  13 -14    2.41    5.24
   1  13 -14   43.90    6.01
   2  13 -14   82.08    7.42
   3  13 -14    8.90    4.30
   4  13 -14    7.63    4.07
   5  13 -14   -3.69    4.03
   6  13 -14    3.76    4.38
   7  13 -14   20.81    5.47
   2  14 -14   -1.97    3.76
   3  14 -14   -1.73    3.87
   4  14 -14    4.93    4.44
   5  14 -14    7.36    4.35
   6  14 -14   26.80    5.81
  -3 -15 -13   -1.78    5.91
  -2 -15 -13    0.36    5.82
  -1 -15 -13    0.39    5.81
   0 -15 -13    1.24    5.93
   1 -15 -13    1.96    5.88
  -5 -14 -13   -2.33    5.81
  -4 -14 -13   -6.25    5.50
  -3 -14 -13    4.89    5.78
  -2 -14 -13    8.50    5.85
  -1 -14 -13    8.83    5.69
   0 -14 -13    2.86    5.51
   1 -14 -13   -3.45    5.51
   2 -14 -13   48.13    7.78
   3 -14 -13    7.48    5.58
   5 -14 -13   28.60    8.49
   6 -14 -13   -8.92    6.65
   7 -14 -13   -2.83    6.83
  -7 -13 -13   -3.33    6.01
  -6 -13 -13   13.82    6.40
  -5 -13 -13    1.82    5.81
  -4 -13 -13    0.22    5.64
  -3 -13 -13    3.24    5.79
  -2 -13 -13   26.32    6.84
  -1 -13 -13    8.50    6.06
   0 -13 -13   19.97    6.49
   1 -13 -13   41.00    7.48
   2 -13 -13   -0.86    4.93
   3 -13 -13    8.77    5.58
   4 -13 -13   -3.38    6.74
   5 -13 -13   39.36    8.32
   6 -13 -13   -0.36    6.71
   7 -13 -13   -0.59    6.92
   8 -13 -13    4.46    6.27
   9 -13 -13   12.96    7.30
  -8 -12 -13    2.01    6.46
  -7 -12 -13   18.04    7.27
  -6 -12 -13   12.96    6.37
  -5 -12 -13    0.16    5.79
  -4 -12 -13   14.86    6.22
  -3 -12 -13    7.15    5.50
  -2 -12 -13   21.60    6.58
  -1 -12 -13   15.01    6.04
   0 -12 -13   -1.91    4.96
   1 -12 -13   -0.30    5.11
   2 -12 -13   28.16    6.22
   3 -12 -13   46.60    5.57
   4 -12 -13   27.28    7.82
   5 -12 -13   13.70    6.50
   6 -12 -13   12.99    7.05
   7 -12 -13    3.23    5.90
   8 -12 -13   15.66    6.92
   9 -12 -13    0.55    5.81
  10 -12 -13    8.40    6.41
  -9 -11 -13   16.68    7.26
  -8 -11 -13   26.40    7.60
  -7 -11 -13   38.57    8.04
  -6 -11 -13    1.61    5.84
  -5 -11 -13    4.58    5.72
  -4 -11 -13   -1.91    5.27
  -3 -11 -13  105.87    9.81
  -2 -11 -13  107.87    9.73
  -1 -11 -13   11.51    5.45
   0 -11 -13    2.00    5.20
   1 -11 -13   -3.11    4.61
   2 -11 -13   89.02    6.74
   3 -11 -13  120.65    7.64
   4 -11 -13    4.07    5.90
   5 -11 -13   25.97    7.67
   6 -11 -13    4.22    5.41
   7 -11 -13   14.31    6.74
   8 -11 -13  186.92   13.85
   9 -11 -13    5.10    6.13
  10 -11 -13   74.40    9.97
  11 -11 -13   -1.01    5.48
 -10 -10 -13    3.10    7.20
  -9 -10 -13    4.56    6.98
  -8 -10 -13    2.89    6.25
  -7 -10 -13    6.72    6.30
  -6 -10 -13    4.37    5.79
  -5 -10 -13    1.85    5.57
  -4 -10 -13   -4.58    4.86
  -3 -10 -13   13.44    5.64
  -2 -10 -13   47.86    7.10
  -1 -10 -13    3.67    4.90
   0 -10 -13   -4.09    4.21
   1 -10 -13  167.38    7.97
   2 -10 -13  148.10    7.79
   3 -10 -13    0.77    3.54
   4 -10 -13    8.24    6.22
   5 -10 -13   20.01    6.78
   6 -10 -13   42.25    8.07
   7 -10 -13   35.92    8.18
   8 -10 -13   24.10    7.15
   9 -10 -13   11.21    6.24
  10 -10 -13    3.18    5.73
  11 -10 -13    0.95    5.66
  12 -10 -13   10.32    6.52
 -10  -9 -13    9.48    7.07
  -9  -9 -13   50.51    8.86
  -8  -9 -13    9.49    6.28
  -7  -9 -13   22.43    6.96
  -6  -9 -13   10.19    5.66
  -5  -9 -13    9.95    5.69
  -4  -9 -13    1.51    4.74
  -3  -9 -13   33.48    6.64
  -2  -9 -13    4.84    4.74
  -1  -9 -13   11.35    5.17
   0  -9 -13    0.16    3.16
   1  -9 -13   99.63    6.62
   2  -9 -13   13.55    3.97
   3  -9 -13   40.78    7.70
   4  -9 -13    2.70    5.54
   5  -9 -13    1.29    5.04
   6  -9 -13   20.50    7.01
   7  -9 -13   33.77    7.42
   8  -9 -13   17.63    6.61
   9  -9 -13   30.85    7.63
  10  -9 -13    8.84    6.07
  11  -9 -13   23.89    7.18
  12  -9 -13   -1.44    5.39
 -11  -8 -13   41.28    9.01
 -10  -8 -13    3.47    6.09
  -9  -8 -13   -9.91    5.69
  -8  -8 -13   11.70    6.22
  -7  -8 -13   39.36    7.24
  -6  -8 -13   73.10    8.86
  -5  -8 -13    5.33    5.01
  -4  -8 -13   44.66    7.07
  -3  -8 -13   45.73    6.98
  -2  -8 -13   41.02    6.59
  -1  -8 -13   43.02    4.24
   0  -8 -13   -2.03    2.92
   1  -8 -13   68.79    5.70
   2  -8 -13   79.19    6.24
   3  -8 -13    2.04    5.54
   4  -8 -13    5.21    5.48
   5  -8 -13   36.50    7.47
   6  -8 -13    1.30    5.05
   7  -8 -13  235.70   14.72
   8  -8 -13    6.93    6.01
   9  -8 -13   48.57    7.92
  10  -8 -13   -4.15    4.93
  11  -8 -13    0.07    5.08
  12  -8 -13    1.29    5.41
  13  -8 -13   11.29    6.27
 -11  -7 -13   26.23    7.91
 -10  -7 -13    8.03    5.94
  -9  -7 -13    0.92    5.48
  -8  -7 -13   26.80    6.96
  -7  -7 -13    1.41    4.90
  -6  -7 -13    1.98    4.80
  -5  -7 -13   18.90    5.78
  -4  -7 -13    8.25    5.14
  -3  -7 -13  121.18    9.73
  -2  -7 -13  245.22    7.10
  -1  -7 -13  255.46    7.90
   0  -7 -13   -3.17    2.89
   1  -7 -13  146.51    7.11
   2  -7 -13    4.44    3.35
   3  -7 -13   46.96    7.78
   4  -7 -13   -0.44    4.87
   5  -7 -13   99.82   10.09
   6  -7 -13    4.78    5.64
   7  -7 -13  106.44   10.77
   8  -7 -13  212.77   13.81
   9  -7 -13   21.72    6.90
  10  -7 -13   58.41    8.58
  11  -7 -13   -2.22    5.35
  12  -7 -13   19.49    7.01
  13  -7 -13   55.75    8.99
 -12  -6 -13    0.41    6.56
 -11  -6 -13   15.18    6.59
 -10  -6 -13   24.06    7.15
  -9  -6 -13   28.26    7.12
  -8  -6 -13    3.21    4.99
  -7  -6 -13   14.84    5.50
  -6  -6 -13   57.70    7.42
  -5  -6 -13   30.38    6.24
  -4  -6 -13   84.52    8.53
  -3  -6 -13   -0.13    2.01
  -2  -6 -13  358.85    8.25
  -1  -6 -13  370.14    8.98
   0  -6 -13   18.71    3.56
   1  -6 -13   -3.84    2.95
   2  -6 -13  198.31   12.24
   3  -6 -13    1.10    4.83
   4  -6 -13   23.46    6.72
   5  -6 -13  374.73   16.56
   6  -6 -13  137.08   11.52
   7  -6 -13   35.74    7.73
   8  -6 -13    6.25    5.82
   9  -6 -13    2.55    5.21
  10  -6 -13   -0.96    5.02
  11  -6 -13   -0.03    5.04
  12  -6 -13   68.14    9.35
  13  -6 -13    0.06    5.30
  14  -6 -13    4.37    5.75
 -12  -5 -13    6.83    6.61
 -11  -5 -13   -2.73    5.63
 -10  -5 -13    7.63    5.45
  -9  -5 -13   92.98    9.72
  -8  -5 -13   42.11    7.02
  -7  -5 -13    1.39    4.50
  -6  -5 -13   -0.98    4.59
  -5  -5 -13   -7.04    3.98
  -4  -5 -13   80.02    4.18
  -3  -5 -13  416.65    8.16
  -2  -5 -13   66.73    4.92
  -1  -5 -13   -2.30    2.61
   0  -5 -13   10.27    3.20
   1  -5 -13  120.44    6.50
   2  -5 -13  190.42   11.58
   3  -5 -13  319.66   14.25
   4  -5 -13  131.02   10.92
   5  -5 -13   92.82   10.13
   6  -5 -13  347.21   16.15
   7  -5 -13   86.43   10.18
   8  -5 -13   20.35    6.46
   9  -5 -13   14.26    6.12
  10  -5 -13   52.33    8.46
  11  -5 -13    6.00    5.57
  12  -5 -13  115.33   11.26
  13  -5 -13   -0.80    5.35
  14  -5 -13   24.81    7.23
 -12  -4 -13   -1.84    6.04
 -11  -4 -13   -5.58    5.42
 -10  -4 -13   27.31    6.78
  -9  -4 -13    7.50    5.33
  -8  -4 -13    9.21    5.29
  -7  -4 -13   23.64    5.73
  -6  -4 -13    7.92    4.96
  -5  -4 -13    0.25    2.00
  -4  -4 -13   80.57    4.38
  -3  -4 -13  283.93    7.02
  -2  -4 -13  325.35    7.76
  -1  -4 -13   23.94    3.27
   0  -4 -13   -0.01    2.61
   1  -4 -13  173.77    9.82
   2  -4 -13   55.83    6.72
   3  -4 -13   20.96    5.63
   4  -4 -13   28.50    6.72
   5  -4 -13   33.14    7.10
   6  -4 -13   13.49    6.34
   7  -4 -13  100.18   10.72
   8  -4 -13   24.10    6.65
   9  -4 -13    4.41    5.14
  10  -4 -13   12.29    5.73
  11  -4 -13   -3.97    4.38
  12  -4 -13    6.19    5.44
  13  -4 -13   14.58    5.97
  14  -4 -13   -1.96    5.08
  15  -4 -13   23.27    6.87
 -13  -3 -13   -0.21    7.08
 -12  -3 -13    0.87    6.15
 -11  -3 -13   -6.09    5.21
 -10  -3 -13    6.25    5.27
  -9  -3 -13   45.24    6.95
  -8  -3 -13  274.69   12.61
  -7  -3 -13    1.81    4.86
  -6  -3 -13   11.01    2.40
  -5  -3 -13   73.94    4.25
  -4  -3 -13  302.34    6.96
  -3  -3 -13  811.32   11.17
  -2  -3 -13  205.70    6.28
  -1  -3 -13  222.68    6.74
   0  -3 -13   92.19    7.10
   1  -3 -13    0.49    3.38
   2  -3 -13  220.43   11.41
   3  -3 -13 1191.13   24.72
   4  -3 -13    7.66    5.05
   5  -3 -13   53.78    7.67
   6  -3 -13  138.35   10.99
   7  -3 -13   90.08   10.22
   8  -3 -13   65.95    8.89
   9  -3 -13   38.94    7.63
  10  -3 -13   17.67    6.12
  11  -3 -13   41.46    7.35
  12  -3 -13    7.33    5.08
  13  -3 -13   38.42    7.69
  14  -3 -13    5.17    5.90
  15  -3 -13    9.32    6.12
 -12  -2 -13   -0.27    5.78
 -11  -2 -13   -2.93    5.13
 -10  -2 -13    8.43    5.42
  -9  -2 -13   -2.00    4.43
  -8  -2 -13   35.49    5.97
  -7  -2 -13  170.33   10.16
  -6  -2 -13  443.61    8.96
  -5  -2 -13   73.60    4.22
  -4  -2 -13  280.11    6.72
  -3  -2 -13  135.67    5.27
  -2  -2 -13  404.95    8.12
  -1  -2 -13  224.98    8.64
   0  -2 -13   24.72    4.35
   1  -2 -13  132.44    8.50
   2  -2 -13  891.41   19.46
   3  -2 -13  137.39   10.46
   4  -2 -13   57.52    7.44
   5  -2 -13    7.58    4.95
   6  -2 -13   -3.57    4.55
   7  -2 -13   34.00    6.75
   8  -2 -13   69.03    8.84
   9  -2 -13   24.04    6.52
  10  -2 -13    1.08    4.99
  11  -2 -13   22.41    6.70
  12  -2 -13  115.55   11.21
  13  -2 -13   21.70    7.20
  14  -2 -13   -4.87    5.17
  15  -2 -13    7.04    6.31
 -12  -1 -13   -4.62    5.32
 -11  -1 -13   12.56    5.70
 -10  -1 -13    9.82    5.21
  -9  -1 -13    0.53    4.21
  -8  -1 -13   71.53    7.90
  -7  -1 -13   10.07    4.68
  -6  -1 -13    4.43    2.21
  -5  -1 -13  153.19    5.33
  -4  -1 -13   63.38    4.04
  -3  -1 -13   83.60    4.49
  -2  -1 -13    1.24    2.40
  -1  -1 -13   32.00    4.25
   0  -1 -13   46.79    5.69
   1  -1 -13  157.93    8.99
   2  -1 -13   13.55    4.58
   3  -1 -13  547.48   16.13
   4  -1 -13   -6.53    3.81
   5  -1 -13  127.29   10.35
   6  -1 -13   69.68    8.25
   7  -1 -13   24.25    6.30
   8  -1 -13   56.60    8.06
   9  -1 -13   20.17    6.30
  10  -1 -13  197.84   12.26
  11  -1 -13  116.32   10.98
  12  -1 -13    6.64    6.00
  13  -1 -13   78.92    9.84
  14  -1 -13   16.44    7.02
  15  -1 -13   39.83    8.74
 -11   0 -13   -2.18    4.64
 -10   0 -13   -2.07    4.33
  -9   0 -13    5.53    4.65
  -8   0 -13   -3.76    3.93
  -7   0 -13  121.33    8.62
  -6   0 -13   -1.08    1.98
  -5   0 -13    2.46    2.01
  -4   0 -13   -1.72    1.91
  -3   0 -13  207.42    7.82
  -2   0 -13   -0.07    2.37
  -1   0 -13   98.68    6.38
   0   0 -13    1.29    2.89
   1   0 -13  333.48   11.32
   2   0 -13    0.44    3.44
   3   0 -13   30.56    5.70
   4   0 -13   -5.82    3.39
   5   0 -13   13.35    5.29
   6   0 -13   -1.04    4.15
   7   0 -13  593.94   18.62
   8   0 -13    5.95    5.24
   9   0 -13  422.46   17.18
  10   0 -13    1.81    4.80
  11   0 -13   25.55    6.49
  12   0 -13    1.30    5.30
  13   0 -13  176.35   12.72
  14   0 -13   -0.81    5.64
  15   0 -13   19.48    6.61
 -10   1 -13    7.91    4.70
  -9   1 -13    2.28    4.09
  -8   1 -13   72.33    4.64
  -7   1 -13    8.09    2.68
  -6   1 -13    5.64    1.87
  -5   1 -13  147.12    6.78
  -4   1 -13   57.01    5.04
  -3   1 -13   74.60    5.48
  -2   1 -13    1.33    2.36
  -1   1 -13   38.54    4.47
   0   1 -13   57.62    5.67
   1   1 -13  164.73    8.47
   2   1 -13   19.67    4.41
   3   1 -13  555.09   15.52
   4   1 -13   -3.56    3.84
   5   1 -13  116.31    9.42
   6   1 -13   45.46    6.81
   7   1 -13   17.69    5.93
   8   1 -13   60.87    7.76
   9   1 -13   19.54    5.81
  10   1 -13  182.80   12.10
  11   1 -13  138.56   10.58
  12   1 -13   12.56    5.58
  13   1 -13   76.52    9.45
  14   1 -13   19.11    6.40
  15   1 -13   49.56    8.16
 -12   2 -13   -0.15    4.37
 -11   2 -13   -0.39    3.87
 -10   2 -13   16.80    4.34
  -9   2 -13    0.07    2.44
  -8   2 -13   32.23    3.45
  -7   2 -13  186.54    7.63
  -6   2 -13  451.98    7.61
  -5   2 -13   76.83    3.73
  -4   2 -13  294.89    5.93
  -3   2 -13  131.82    4.07
  -2   2 -13  411.08    5.98
  -1   2 -13  220.38    8.77
   0   2 -13   25.83    4.13
   1   2 -13  129.33    7.82
   2   2 -13  854.03   17.78
   3   2 -13  134.77    8.86
   4   2 -13   51.71    6.53
   5   2 -13    7.11    4.62
   6   2 -13   -5.29    3.90
   7   2 -13   30.96    6.21
   8   2 -13   72.82    8.30
   9   2 -13   26.46    6.52
  10   2 -13    1.63    4.50
  11   2 -13   20.09    5.85
  12   2 -13  109.91    9.78
  13   2 -13   30.54    6.61
  14   2 -13   -3.23    4.47
  15   2 -13    8.71    5.69
 -13   3 -13    8.77    5.08
 -12   3 -13    7.12    4.55
 -11   3 -13   -4.06    3.41
 -10   3 -13    6.99    3.82
  -9   3 -13   49.00    5.53
  -8   3 -13  290.60    9.85
  -7   3 -13    6.56    3.33
  -6   3 -13    8.21    3.10
  -5   3 -13   76.33    3.79
  -4   3 -13  316.70    6.30
  -3   3 -13  840.64   12.95
  -2   3 -13  201.23    4.62
  -1   3 -13  215.30    4.30
   0   3 -13   84.39    2.76
   1   3 -13    2.30    3.05
   2   3 -13  237.27   10.16
   3   3 -13 1248.50   22.20
   4   3 -13   15.97    4.71
   5   3 -13   59.80    6.89
   6   3 -13  126.54    9.66
   7   3 -13   85.66    8.92
   8   3 -13   49.87    6.96
   9   3 -13   33.05    6.59
  10   3 -13    9.30    5.04
  11   3 -13   46.29    7.35
  12   3 -13    7.58    5.15
  13   3 -13   49.42    7.61
  14   3 -13    9.97    5.69
  15   3 -13    9.15    6.13
 -12   4 -13    3.27    4.25
 -11   4 -13   -0.53    3.76
 -10   4 -13   26.83    4.90
  -9   4 -13    7.78    3.75
  -8   4 -13   10.12    3.79
  -7   4 -13   21.80    4.09
  -6   4 -13    7.79    3.08
  -5   4 -13   -3.35    1.76
  -4   4 -13   77.96    4.21
  -3   4 -13  280.11    6.61
  -2   4 -13  323.81    6.62
  -1   4 -13   21.32    2.30
   0   4 -13   -0.41    1.35
   1   4 -13  170.61    8.68
   2   4 -13   54.30    6.44
   3   4 -13   17.69    4.55
   4   4 -13   26.32    5.24
   5   4 -13   37.71    5.91
   6   4 -13   12.93    4.74
   7   4 -13   88.09    8.52
   8   4 -13   19.97    5.60
   9   4 -13    3.57    5.05
  10   4 -13   10.65    5.10
  11   4 -13   -4.01    4.01
  12   4 -13    0.30    4.56
  13   4 -13   16.03    5.60
  14   4 -13   -2.12    4.98
  15   4 -13   37.06    7.42
 -12   5 -13   10.75    4.89
 -11   5 -13    0.58    3.95
 -10   5 -13   10.29    4.19
  -9   5 -13   91.48    7.14
  -8   5 -13   56.38    6.25
  -7   5 -13   -1.96    2.96
  -6   5 -13    3.87    3.20
  -5   5 -13   -0.34    1.87
  -4   5 -13   83.44    4.38
  -3   5 -13  422.92    8.78
  -2   5 -13   68.41    4.09
  -1   5 -13   -4.50    1.66
   0   5 -13   10.65    2.01
   1   5 -13  115.38    3.97
   2   5 -13  205.05    9.69
   3   5 -13  365.53   12.55
   4   5 -13  151.50    9.32
   5   5 -13   93.33    7.94
   6   5 -13  312.13   12.43
   7   5 -13   76.08    8.28
   8   5 -13   17.20    5.42
   9   5 -13    5.13    4.83
  10   5 -13   35.27    6.71
  11   5 -13    9.55    5.17
  12   5 -13  120.16   10.59
  13   5 -13    0.73    4.98
  14   5 -13   36.97    7.20
 -12   6 -13    3.57    4.56
 -11   6 -13   21.11    5.32
 -10   6 -13   20.89    5.04
  -9   6 -13   38.26    6.25
  -8   6 -13    0.76    3.63
  -7   6 -13   15.12    4.25
  -6   6 -13   67.35    6.55
  -5   6 -13   35.48    4.70
  -4   6 -13   84.00    4.37
  -3   6 -13   -1.19    1.97
  -2   6 -13  362.63    7.69
  -1   6 -13  359.24    7.33
   0   6 -13   17.78    2.40
   1   6 -13   -1.57    1.61
   2   6 -13  213.92    5.38
   3   6 -13    6.13    3.70
   4   6 -13   25.03    4.74
   5   6 -13  387.26   13.33
   6   6 -13  142.68    9.29
   7   6 -13   28.53    5.54
   8   6 -13    1.44    4.24
   9   6 -13    2.62    4.46
  10   6 -13   -1.94    4.46
  11   6 -13    2.58    4.65
  12   6 -13   56.35    7.33
  13   6 -13   -2.12    4.89
  14   6 -13   -4.47    5.11
 -11   7 -13   28.86    6.07
 -10   7 -13   -0.71    4.28
  -9   7 -13    2.74    4.40
  -8   7 -13   26.83    5.58
  -7   7 -13    4.41    3.67
  -6   7 -13    7.45    3.79
  -5   7 -13   31.80    4.81
  -4   7 -13    7.79    2.38
  -3   7 -13  108.81    4.86
  -2   7 -13  232.23    6.33
  -1   7 -13  246.59    6.47
   0   7 -13   -1.02    1.87
   1   7 -13  149.27    5.11
   2   7 -13   10.77    2.16
   3   7 -13   39.99    5.48
   4   7 -13    6.27    3.69
   5   7 -13   85.57    7.39
   6   7 -13    4.28    4.13
   7   7 -13   96.70    8.40
   8   7 -13  187.74   10.72
   9   7 -13   25.03    5.61
  10   7 -13   52.24    6.84
  11   7 -13   -2.47    4.49
  12   7 -13   18.38    5.78
  13   7 -13   56.79    7.79
 -11   8 -13   45.12    7.47
 -10   8 -13    2.83    4.47
  -9   8 -13    5.39    4.46
  -8   8 -13    8.24    4.98
  -7   8 -13   27.18    5.54
  -6   8 -13   79.57    7.41
  -5   8 -13    3.95    3.42
  -4   8 -13   51.22    5.94
  -3   8 -13   52.57    3.95
  -2   8 -13   45.80    3.70
  -1   8 -13   37.76    3.35
   0   8 -13   -0.33    1.94
   1   8 -13   60.18    4.06
   2   8 -13   78.39    4.43
   3   8 -13   -0.07    3.26
   4   8 -13    7.36    4.09
   5   8 -13   20.63    4.78
   6   8 -13    0.36    3.57
   7   8 -13  205.26   10.52
   8   8 -13    7.64    4.34
   9   8 -13   31.88    6.16
  10   8 -13    0.37    4.38
  11   8 -13    4.71    4.65
  12   8 -13    2.80    4.92
 -10   9 -13    1.27    4.80
  -9   9 -13   59.41    7.78
  -8   9 -13   10.25    4.93
  -7   9 -13   18.58    5.33
  -6   9 -13    0.61    3.84
  -5   9 -13    8.15    4.25
  -4   9 -13    2.22    3.16
  -3   9 -13   43.40    3.70
  -2   9 -13    9.21    2.36
  -1   9 -13   10.21    2.56
   0   9 -13    2.00    2.13
   1   9 -13  101.96    5.04
   2   9 -13   13.20    4.21
   3   9 -13   37.99    5.42
   4   9 -13    5.11    4.03
   5   9 -13    0.79    3.58
   6   9 -13   16.65    4.52
   7   9 -13   27.89    5.23
   8   9 -13    5.98    4.40
   9   9 -13   35.45    5.95
  10   9 -13    3.60    4.77
  11   9 -13   30.80    6.00
 -10  10 -13   12.21    5.61
  -9  10 -13    5.87    5.05
  -8  10 -13   -0.28    4.84
  -7  10 -13   27.27    5.81
  -6  10 -13    0.61    4.04
  -5  10 -13    3.48    3.91
  -4  10 -13    0.83    3.61
  -3  10 -13    9.38    3.87
  -2  10 -13   47.49    3.94
  -1  10 -13    4.10    2.31
   0  10 -13    0.47    2.13
   1  10 -13  170.76    6.10
   2  10 -13  142.75    8.53
   3  10 -13    1.10    3.30
   4  10 -13   -0.50    3.47
   5  10 -13   17.27    4.61
   6  10 -13   34.42    5.64
   7  10 -13   40.38    5.91
   8  10 -13   12.92    4.68
   9  10 -13    3.63    4.61
  10  10 -13    9.66    4.98
  -9  11 -13   12.40    6.00
  -8  11 -13   35.80    6.84
  -7  11 -13   28.91    6.35
  -6  11 -13   10.80    4.90
  -5  11 -13    7.64    4.50
  -4  11 -13    2.22    4.07
  -3  11 -13   99.33    8.40
  -2  11 -13  110.67    8.43
  -1  11 -13   10.06    2.68
   0  11 -13    3.04    2.50
   1  11 -13    0.22    3.08
   2  11 -13   69.68    6.75
   3  11 -13  105.82    7.91
   4  11 -13    8.24    4.03
   5  11 -13   12.16    4.37
   6  11 -13    1.32    3.67
   7  11 -13    7.48    4.53
   8  11 -13  158.73   10.41
   9  11 -13    0.46    4.27
  -8  12 -13   -0.98    5.01
  -7  12 -13   10.00    5.88
  -6  12 -13   10.43    5.07
  -5  12 -13    1.39    4.68
  -4  12 -13   11.60    5.13
  -3  12 -13    8.34    4.80
  -2  12 -13   19.67    5.17
  -1  12 -13    8.44    4.30
   0  12 -13    2.00    3.35
   1  12 -13    0.27    3.32
   2  12 -13   21.86    4.52
   3  12 -13   44.19    5.87
   4  12 -13   19.33    4.87
   5  12 -13   17.27    4.55
   6  12 -13   10.77    4.46
   7  12 -13    2.90    4.16
   8  12 -13   13.38    4.98
  -7  13 -13    5.88    5.38
  -6  13 -13    8.34    5.66
  -5  13 -13    0.22    4.83
  -4  13 -13   -5.24    4.41
  -3  13 -13    1.87    4.55
  -2  13 -13   20.01    5.69
   1  13 -13   34.29    5.27
   2  13 -13   -1.64    3.35
   3  13 -13   12.89    4.38
   4  13 -13    1.30    3.69
   5  13 -13   24.96    5.23
   6  13 -13    2.30    4.25
   7  13 -13    8.78    4.40
  -5  14 -13    3.54    5.38
  -4  14 -13    2.77    5.21
  -3  14 -13    6.68    5.15
   3  14 -13    3.08    4.01
   4  14 -13   -3.47    3.87
   5  14 -13   23.64    5.26
   4  15 -13   16.09    5.10
   0 -16 -12    9.81    6.35
  -4 -15 -12   12.29    6.41
  -3 -15 -12    2.22    5.66
  -2 -15 -12    8.24    5.97
  -1 -15 -12   13.21    6.22
   0 -15 -12    7.64    5.84
   1 -15 -12    2.71    5.82
   6 -15 -12    0.56    7.45
  -6 -14 -12    9.92    6.81
  -5 -14 -12   31.02    7.63
  -4 -14 -12    6.95    5.78
  -3 -14 -12   52.16    7.98
  -2 -14 -12   20.83    6.62
  -1 -14 -12   18.16    6.21
   0 -14 -12    5.85    5.64
   1 -14 -12    6.46    5.60
   2 -14 -12    0.21    5.29
   5 -14 -12    1.10    6.18
   6 -14 -12    4.28    6.86
   7 -14 -12   -2.77    6.47
   8 -14 -12    6.52    6.41
  -7 -13 -12   -0.89    6.38
  -6 -13 -12   -4.58    6.04
  -5 -13 -12   -0.24    5.78
  -4 -13 -12   -2.93    5.44
  -3 -13 -12   10.15    5.88
  -2 -13 -12   81.29    9.20
  -1 -13 -12   18.87    6.33
   0 -13 -12   14.46    5.91
   1 -13 -12   -1.05    5.33
   2 -13 -12    2.07    4.84
   3 -13 -12    3.21    3.97
   4 -13 -12   59.04    9.32
   5 -13 -12    1.30    5.57
   6 -13 -12    3.97    6.37
   7 -13 -12    4.56    6.07
   8 -13 -12   -1.75    5.73
   9 -13 -12   11.23    6.38
  -8 -12 -12    2.76    6.47
  -7 -12 -12   -1.88    5.79
  -6 -12 -12    0.76    5.69
  -5 -12 -12   10.78    6.27
  -4 -12 -12   22.12    6.41
  -3 -12 -12   10.49    5.75
  -2 -12 -12  146.99   10.68
  -1 -12 -12    7.57    5.48
   0 -12 -12    6.44    5.11
   1 -12 -12   -2.10    4.62
   2 -12 -12   24.40    4.67
   3 -12 -12   25.69    4.65
   4 -12 -12   18.13    6.84
   5 -12 -12   10.10    6.04
   6 -12 -12   -1.64    5.64
   7 -12 -12   48.26    8.72
   8 -12 -12    8.32    6.13
   9 -12 -12    5.81    5.64
  10 -12 -12   12.32    6.31
  -9 -11 -12    4.83    6.68
  -8 -11 -12   -0.41    6.13
  -7 -11 -12    7.88    6.43
  -6 -11 -12   -2.95    5.72
  -5 -11 -12   -1.24    5.26
  -4 -11 -12   46.16    7.57
  -3 -11 -12    9.27    5.42
  -2 -11 -12   46.35    7.15
  -1 -11 -12   -3.41    4.46
   0 -11 -12   -3.67    4.55
   1 -11 -12   39.05    4.95
   2 -11 -12   -0.55    3.48
   3 -11 -12   -2.58    3.35
   4 -11 -12   43.12    7.94
   5 -11 -12   12.03    5.67
   6 -11 -12   51.25    8.37
   7 -11 -12   25.45    7.35
   8 -11 -12   49.99    8.70
   9 -11 -12   37.74    7.88
  10 -11 -12    4.16    5.48
  11 -11 -12   -4.77    5.10
 -10 -10 -12   -3.36    6.50
  -9 -10 -12    2.40    6.09
  -8 -10 -12   10.87    6.80
  -7 -10 -12   -1.63    5.67
  -6 -10 -12   15.91    6.84
  -5 -10 -12  105.26    9.92
  -4 -10 -12    1.50    4.83
  -3 -10 -12  107.20    9.21
  -2 -10 -12    3.95    4.75
  -1 -10 -12    9.57    5.30
   0 -10 -12  239.00    8.46
   1 -10 -12    2.84    3.53
   2 -10 -12   21.30    4.10
   3 -10 -12  135.60    7.26
   4 -10 -12    5.33    5.18
   5 -10 -12    7.04    5.61
   6 -10 -12   79.94    9.63
   7 -10 -12    6.59    5.45
   8 -10 -12    7.39    5.57
   9 -10 -12    1.47    5.45
  10 -10 -12    2.22    5.60
  11 -10 -12    2.33    5.61
  12 -10 -12    0.55    5.44
 -11  -9 -12    1.35    7.20
 -10  -9 -12   -5.45    6.21
  -9  -9 -12   16.32    7.30
  -8  -9 -12    3.58    5.98
  -7  -9 -12   36.96    7.61
  -6  -9 -12    4.07    5.36
  -5  -9 -12   19.58    5.94
  -4  -9 -12   13.42    5.58
  -3  -9 -12   98.61    9.05
  -2  -9 -12   -1.10    4.65
  -1  -9 -12    6.89    3.16
   0  -9 -12   76.48    5.90
   1  -9 -12   24.06    4.24
   2  -9 -12  301.39    9.39
   3  -9 -12    5.01    3.50
   4  -9 -12    9.78    5.58
   5  -9 -12   25.43    6.49
   6  -9 -12   93.16   10.12
   7  -9 -12  192.21   12.86
   8  -9 -12    4.03    5.41
   9  -9 -12   29.85    7.14
  10  -9 -12   25.17    6.46
  11  -9 -12   -2.65    4.96
  12  -9 -12   -3.66    4.96
  13  -9 -12   12.03    6.07
 -11  -8 -12    0.59    6.96
 -10  -8 -12   21.97    7.58
  -9  -8 -12   15.69    7.23
  -8  -8 -12   65.50    8.86
  -7  -8 -12   33.95    7.07
  -6  -8 -12    6.33    5.54
  -5  -8 -12  110.13    9.30
  -4  -8 -12    8.38    5.05
  -3  -8 -12    4.81    4.86
  -2  -8 -12  308.18    7.98
  -1  -8 -12    4.68    2.93
   0  -8 -12    0.81    3.02
   1  -8 -12    3.10    3.27
   2  -8 -12  122.87    6.83
   3  -8 -12   18.74    5.82
   4  -8 -12   -1.91    4.84
   5  -8 -12  121.46   11.17
   6  -8 -12   -4.64    4.89
   7  -8 -12  126.35   11.12
   8  -8 -12  353.31   16.53
   9  -8 -12    5.07    5.50
  10  -8 -12   45.02    7.75
  11  -8 -12   10.47    5.27
  12  -8 -12   -0.43    5.21
  13  -8 -12    0.52    5.24
 -12  -7 -12   54.98    9.44
 -11  -7 -12   -2.12    6.30
 -10  -7 -12    3.10    6.22
  -9  -7 -12    0.10    5.87
  -8  -7 -12   20.62    6.78
  -7  -7 -12   76.57    8.90
  -6  -7 -12    2.55    4.56
  -5  -7 -12   78.14    8.72
  -4  -7 -12    4.01    5.07
  -3  -7 -12   14.87    2.55
  -2  -7 -12   63.86    4.61
  -1  -7 -12    0.58    2.76
   0  -7 -12   99.19    6.09
   1  -7 -12   14.00    3.61
   2  -7 -12  286.46    8.90
   3  -7 -12    8.44    5.27
   4  -7 -12   36.69    6.95
   5  -7 -12    2.62    5.32
   6  -7 -12   26.62    6.84
   7  -7 -12   18.93    6.30
   8  -7 -12   77.17    9.39
   9  -7 -12   69.84    8.96
  10  -7 -12   13.08    5.69
  11  -7 -12   13.02    5.88
  12  -7 -12   85.29   10.34
  13  -7 -12    3.63    5.75
  14  -7 -12   -0.95    5.21
 -12  -6 -12   51.67    9.49
 -11  -6 -12    0.83    6.33
 -10  -6 -12    6.74    6.33
  -9  -6 -12   -0.03    5.18
  -8  -6 -12   14.24    5.67
  -7  -6 -12   95.94    9.11
  -6  -6 -12   83.10    8.70
  -5  -6 -12  208.37   11.23
  -4  -6 -12   29.17    2.68
  -3  -6 -12   86.61    4.70
  -2  -6 -12  611.20   11.75
  -1  -6 -12   44.93    4.12
   0  -6 -12   -4.90    2.62
   1  -6 -12   48.47    4.43
   2  -6 -12  105.32    6.13
   3  -6 -12  978.94   24.10
   4  -6 -12  471.59   17.33
   5  -6 -12   40.63    7.35
   6  -6 -12   13.64    5.75
   7  -6 -12   27.83    7.05
   8  -6 -12    8.28    5.98
   9  -6 -12   37.40    7.14
  10  -6 -12   14.99    5.63
  11  -6 -12   49.31    7.69
  12  -6 -12    3.41    4.96
  13  -6 -12   36.45    7.51
  14  -6 -12    8.67    5.84
 -13  -5 -12   -7.11    6.84
 -12  -5 -12   10.99    6.49
 -11  -5 -12   12.74    6.74
 -10  -5 -12    3.98    5.61
  -9  -5 -12   -3.63    4.75
  -8  -5 -12    4.01    4.55
  -7  -5 -12  174.40   10.84
  -6  -5 -12    2.40    4.68
  -5  -5 -12   -3.14    1.64
  -4  -5 -12   82.51    4.16
  -3  -5 -12   17.95    2.71
  -2  -5 -12  427.06    8.31
  -1  -5 -12   19.43    3.20
   0  -5 -12   19.80    3.41
   1  -5 -12  323.61    8.56
   2  -5 -12   13.45    5.11
   3  -5 -12   99.94   10.09
   4  -5 -12  227.30   13.02
   5  -5 -12  372.36   15.67
   6  -5 -12   13.70    5.93
   7  -5 -12  130.20   11.27
   8  -5 -12    5.41    5.42
   9  -5 -12   43.90    7.58
  10  -5 -12   45.71    7.61
  11  -5 -12  149.30   11.81
  12  -5 -12   36.38    7.41
  13  -5 -12   83.87   10.22
  14  -5 -12   -1.08    5.27
  15  -5 -12    1.79    5.35
 -13  -4 -12   -4.77    6.40
 -12  -4 -12    1.39    6.03
 -11  -4 -12   18.72    6.64
 -10  -4 -12   61.28    8.30
  -9  -4 -12   74.52    8.96
  -8  -4 -12  255.07   12.21
  -7  -4 -12    5.36    4.67
  -6  -4 -12   10.31    2.19
  -5  -4 -12   32.88    3.23
  -4  -4 -12    4.06    2.25
  -3  -4 -12  132.37    4.95
  -2  -4 -12  209.39    6.15
  -1  -4 -12   86.42    4.98
   0  -4 -12  683.29   11.07
   1  -4 -12   79.74    7.72
   2  -4 -12  133.61    9.82
   3  -4 -12  102.52    9.35
   4  -4 -12  185.85   12.31
   5  -4 -12   59.78    7.90
   6  -4 -12   65.41    8.21
   7  -4 -12   52.85    7.82
   8  -4 -12   36.91    7.21
   9  -4 -12   -0.84    4.99
  10  -4 -12    3.48    4.78
  11  -4 -12   50.04    7.81
  12  -4 -12   27.02    6.90
  13  -4 -12    5.79    5.42
  14  -4 -12   18.47    6.59
  15  -4 -12   -2.65    5.66
 -13  -3 -12   21.09    7.55
 -12  -3 -12   11.07    6.21
 -11  -3 -12   21.17    6.64
 -10  -3 -12   12.95    5.78
  -9  -3 -12   30.63    6.30
  -8  -3 -12    4.21    4.73
  -7  -3 -12   81.87    8.58
  -6  -3 -12   86.27    4.16
  -5  -3 -12   43.88    3.51
  -4  -3 -12  140.10    4.93
  -3  -3 -12   10.50    2.31
  -2  -3 -12  111.60    4.90
  -1  -3 -12  100.95    4.92
   0  -3 -12  105.04    5.30
   1  -3 -12   13.41    4.04
   2  -3 -12    0.09    3.87
   3  -3 -12   51.50    6.75
   4  -3 -12    6.53    4.87
   5  -3 -12   25.64    6.44
   6  -3 -12   66.43    8.35
   7  -3 -12   28.00    6.56
   8  -3 -12   12.72    5.63
   9  -3 -12   12.75    5.90
  10  -3 -12  107.30   10.00
  11  -3 -12   58.67    7.87
  12  -3 -12   12.47    6.00
  13  -3 -12    3.01    5.04
  14  -3 -12   47.06    7.91
  15  -3 -12    4.64    5.72
 -12  -2 -12    1.61    5.57
 -11  -2 -12    1.36    5.02
 -10  -2 -12   -2.92    4.33
  -9  -2 -12   -0.56    4.59
  -8  -2 -12  179.92   10.35
  -7  -2 -12  464.08   14.69
  -6  -2 -12  114.77    4.58
  -5  -2 -12    4.44    1.97
  -4  -2 -12   55.74    3.85
  -3  -2 -12  115.14    4.62
  -2  -2 -12   37.51    3.42
  -1  -2 -12   -2.47    1.85
   0  -2 -12  286.49   10.04
   1  -2 -12    3.61    3.54
   2  -2 -12    1.21    3.41
   3  -2 -12 1091.15   22.29
   4  -2 -12   21.29    5.47
   5  -2 -12   38.96    6.64
   6  -2 -12  219.05   12.28
   7  -2 -12  166.35   12.04
   8  -2 -12   61.41    8.28
   9  -2 -12   90.89   10.09
  10  -2 -12   19.94    6.33
  11  -2 -12   24.26    6.47
  12  -2 -12   15.92    5.79
  13  -2 -12   33.86    7.18
  14  -2 -12    2.80    5.47
  15  -2 -12   26.50    7.02
 -12  -1 -12   88.67    9.94
 -11  -1 -12   -0.40    4.84
 -10  -1 -12   67.52    7.63
  -9  -1 -12    9.24    4.65
  -8  -1 -12    1.08    4.09
  -7  -1 -12  170.23    9.57
  -6  -1 -12   72.27    4.10
  -5  -1 -12   32.53    3.10
  -4  -1 -12   20.95    2.50
  -3  -1 -12  364.32    7.18
  -2  -1 -12  193.78    5.78
  -1  -1 -12   34.11    4.01
   0  -1 -12    2.46    2.86
   1  -1 -12    5.53    3.50
   2  -1 -12   22.40    4.75
   3  -1 -12   11.42    4.58
   4  -1 -12  245.92   11.95
   5  -1 -12    1.21    4.24
   6  -1 -12  241.97   12.80
   7  -1 -12  540.72   18.20
   8  -1 -12  113.24   10.43
   9  -1 -12  154.07   12.12
  10  -1 -12   76.27    9.12
  11  -1 -12   38.19    7.35
  12  -1 -12   97.82   10.38
  13  -1 -12   74.92    9.44
  14  -1 -12   20.87    6.96
  15  -1 -12   -2.86    5.66
 -11   0 -12    0.67    4.64
 -10   0 -12  171.72   10.16
  -9   0 -12   -6.18    3.66
  -8   0 -12  136.35    8.98
  -7   0 -12   -3.10    3.78
  -6   0 -12    2.44    1.98
  -5   0 -12   -1.01    1.72
  -4   0 -12   18.29    2.44
  -3   0 -12    0.06    1.69
  -2   0 -12  247.00    8.07
  -1   0 -12    1.81    2.34
   0   0 -12 1319.22   20.01
   1   0 -12    1.72    3.17
   2   0 -12 2262.88   29.92
   3   0 -12   -1.47    3.45
   4   0 -12   22.77    5.10
   5   0 -12    1.76    4.13
   6   0 -12   55.33    6.96
   7   0 -12    2.61    4.59
   8   0 -12 1644.16   31.20
   9   0 -12    3.27    5.02
  10   0 -12  123.30   10.19
  11   0 -12   -4.75    4.18
  12   0 -12   71.32    9.05
  13   0 -12    0.46    5.32
  14   0 -12   22.80    6.95
  15   0 -12   -6.75    5.38
 -10   1 -12   80.66    5.15
  -9   1 -12    7.72    2.73
  -8   1 -12   -0.30    2.41
  -7   1 -12  174.78    5.90
  -6   1 -12   78.30    4.25
  -5   1 -12   35.46    2.41
  -4   1 -12   20.13    2.13
  -3   1 -12  356.56    9.45
  -2   1 -12  187.04    7.32
  -1   1 -12   35.71    4.07
   0   1 -12    5.10    2.95
   1   1 -12    9.45    3.27
   2   1 -12   64.64    6.58
   3   1 -12   15.66    4.28
   4   1 -12  273.55   11.64
   5   1 -12   -0.56    3.87
   6   1 -12  229.17   12.07
   7   1 -12  506.42   16.86
   8   1 -12  119.45   10.35
   9   1 -12  132.63   10.24
  10   1 -12   71.84    8.67
  11   1 -12   44.01    7.18
  12   1 -12   96.22    9.49
  13   1 -12   82.52    9.33
  14   1 -12   17.61    6.19
  15   1 -12    1.45    5.39
 -13   2 -12   51.65    6.84
 -12   2 -12    4.56    4.15
 -11   2 -12    0.89    3.66
 -10   2 -12    0.37    2.53
  -9   2 -12    5.04    2.59
  -8   2 -12  196.39    6.37
  -7   2 -12  512.18    9.02
  -6   2 -12  117.26    5.95
  -5   2 -12    3.02    1.78
  -4   2 -12   54.78    3.11
  -3   2 -12  107.81    3.58
  -2   2 -12   34.77    2.40
  -1   2 -12    1.53    1.14
   0   2 -12  269.32    9.14
   1   2 -12    1.44    2.77
   2   2 -12   11.70    3.35
   3   2 -12 1157.49   20.75
   4   2 -12   20.26    4.77
   5   2 -12   42.20    6.10
   6   2 -12  214.43   11.41
   7   2 -12  163.50   11.01
   8   2 -12   61.92    7.75
   9   2 -12   87.29    8.99
  10   2 -12   18.84    5.36
  11   2 -12   26.38    6.28
  12   2 -12   13.44    5.48
  13   2 -12   35.33    7.11
  14   2 -12    5.18    4.89
  15   2 -12   27.95    7.08
 -13   3 -12   22.96    5.23
 -12   3 -12    9.85    4.35
 -11   3 -12   18.01    4.67
 -10   3 -12   17.11    4.21
  -9   3 -12   34.29    4.98
  -8   3 -12    3.21    3.21
  -7   3 -12   96.50    6.16
  -6   3 -12   93.22    5.81
  -5   3 -12   44.48    3.08
  -4   3 -12  146.76    4.55
  -3   3 -12   16.47    2.07
  -2   3 -12  103.67    3.85
  -1   3 -12   99.87    3.50
   0   3 -12  107.41    2.98
   1   3 -12   17.20    3.60
   2   3 -12    4.12    3.01
   3   3 -12   59.15    6.64
   4   3 -12    2.77    3.70
   5   3 -12   16.68    4.80
   6   3 -12   55.31    7.02
   7   3 -12   22.78    5.41
   8   3 -12   11.18    5.02
   9   3 -12   14.65    5.21
  10   3 -12  111.29    9.70
  11   3 -12   50.50    7.38
  12   3 -12   12.83    5.07
  13   3 -12    0.44    4.70
  14   3 -12   45.06    7.30
  15   3 -12    3.21    5.53
 -13   4 -12   -0.70    4.24
 -12   4 -12   -0.79    3.88
 -11   4 -12   21.76    5.01
 -10   4 -12   60.42    6.12
  -9   4 -12   82.34    6.61
  -8   4 -12  272.06    9.85
  -7   4 -12   -0.40    3.11
  -6   4 -12    3.53    3.39
  -5   4 -12   34.72    3.02
  -4   4 -12    8.55    2.27
  -3   4 -12  144.42    4.98
  -2   4 -12  213.14    5.85
  -1   4 -12   83.13    3.61
   0   4 -12  705.13    8.71
   1   4 -12   81.56    2.98
   2   4 -12  127.91    7.90
   3   4 -12  100.42    7.57
   4   4 -12  171.40    9.23
   5   4 -12   49.82    6.22
   6   4 -12   54.04    6.49
   7   4 -12   50.10    6.65
   8   4 -12   25.74    5.87
   9   4 -12   -4.37    4.06
  10   4 -12    0.49    4.09
  11   4 -12   46.81    7.08
  12   4 -12   24.68    6.27
  13   4 -12   14.00    5.66
  14   4 -12   19.89    6.58
  15   4 -12    4.18    5.58
 -13   5 -12    0.07    4.50
 -12   5 -12   11.72    4.71
 -11   5 -12    6.34    4.33
 -10   5 -12    4.43    3.73
  -9   5 -12   -4.77    3.18
  -8   5 -12    2.27    3.47
  -7   5 -12  156.85    8.65
  -6   5 -12   -1.97    2.87
  -5   5 -12   -3.90    2.56
  -4   5 -12   83.59    4.41
  -3   5 -12   13.78    2.50
  -2   5 -12  415.02    9.02
  -1   5 -12   16.07    2.31
   0   5 -12   26.00    2.44
   1   5 -12  356.75    6.09
   2   5 -12   18.71    1.93
   3   5 -12  109.47    7.78
   4   5 -12  209.13    9.97
   5   5 -12  353.59   12.46
   6   5 -12   16.95    4.81
   7   5 -12  136.82    9.07
   8   5 -12    7.94    4.53
   9   5 -12   44.65    6.55
  10   5 -12   31.30    6.34
  11   5 -12  148.53   10.61
  12   5 -12   29.68    6.31
  13   5 -12  109.15   10.04
  14   5 -12    2.10    4.93
 -12   6 -12   59.00    6.99
 -11   6 -12    1.78    4.24
 -10   6 -12   10.46    4.62
  -9   6 -12    0.81    4.00
  -8   6 -12    9.41    4.21
  -7   6 -12   94.16    7.54
  -6   6 -12   80.26    6.71
  -5   6 -12  219.48    9.18
  -4   6 -12   19.80    2.70
  -3   6 -12   75.84    4.40
  -2   6 -12  589.47    9.44
  -1   6 -12   39.64    3.42
   0   6 -12   -1.90    1.63
   1   6 -12   49.56    3.29
   2   6 -12  124.96    4.33
   3   6 -12 1025.72   10.80
   4   6 -12  462.97    7.20
   5   6 -12   27.21    5.18
   6   6 -12   11.11    4.49
   7   6 -12   27.60    5.13
   8   6 -12   13.05    4.89
   9   6 -12   30.83    5.88
  10   6 -12   17.52    5.29
  11   6 -12   59.83    7.17
  12   6 -12    3.48    4.75
  13   6 -12   43.98    7.23
 -12   7 -12   34.01    6.61
 -11   7 -12    5.15    4.71
 -10   7 -12    2.03    4.37
  -9   7 -12    3.24    4.37
  -8   7 -12   21.17    5.30
  -7   7 -12   82.23    7.33
  -6   7 -12    0.33    3.36
  -5   7 -12   86.39    6.65
  -4   7 -12    3.27    3.11
  -3   7 -12   13.63    2.49
  -2   7 -12   59.46    4.12
  -1   7 -12    1.27    2.04
   0   7 -12   98.98    4.49
   1   7 -12   12.16    2.27
   2   7 -12  302.34    6.53
   3   7 -12    7.67    2.01
   4   7 -12   25.55    2.59
   5   7 -12    4.50    3.63
   6   7 -12   14.32    4.21
   7   7 -12   12.15    4.37
   8   7 -12   60.27    7.45
   9   7 -12   61.46    7.08
  10   7 -12   11.39    4.98
  11   7 -12   14.18    5.33
  12   7 -12   95.60    9.29
 -11   8 -12    5.63    5.01
 -10   8 -12   14.06    5.32
  -9   8 -12   23.76    5.58
  -8   8 -12   60.42    7.50
  -7   8 -12   21.11    4.96
  -6   8 -12    4.83    3.93
  -5   8 -12  104.53    7.48
  -4   8 -12    9.58    3.41
  -3   8 -12    6.43    2.28
  -2   8 -12  274.36    6.99
  -1   8 -12    2.80    2.16
   0   8 -12    1.67    2.01
   1   8 -12    4.21    2.12
   2   8 -12  113.60    4.83
   3   8 -12   14.53    2.41
   4   8 -12    1.01    1.87
   5   8 -12  101.64    7.72
   6   8 -12    9.45    3.94
   7   8 -12  120.35    8.52
   8   8 -12  341.00   12.93
   9   8 -12    3.26    4.27
  10   8 -12   51.22    6.50
  11   8 -12    3.41    4.47
 -11   9 -12   -1.98    4.77
 -10   9 -12   -4.83    4.55
  -9   9 -12   14.75    5.27
  -8   9 -12   -4.92    4.03
  -7   9 -12   35.68    6.12
  -6   9 -12   -2.43    3.44
  -5   9 -12   22.92    4.58
  -4   9 -12   17.26    4.34
  -3   9 -12   95.11    7.18
  -2   9 -12   -1.41    2.00
  -1   9 -12    0.21    2.00
   0   9 -12   81.75    4.58
   1   9 -12   29.42    3.10
   2   9 -12  294.34    7.14
   3   9 -12    5.11    2.24
   4   9 -12    8.72    4.10
   5   9 -12   25.55    4.80
   6   9 -12   70.02    7.08
   7   9 -12  162.45    9.49
   8   9 -12    4.16    4.19
   9   9 -12   30.74    5.57
  10   9 -12   13.95    5.05
 -10  10 -12   -1.63    5.05
  -9  10 -12    4.40    4.61
  -8  10 -12   10.90    5.07
  -7  10 -12   -1.98    3.95
  -6  10 -12   15.43    4.80
  -5  10 -12  107.60    8.25
  -4  10 -12   -0.10    3.33
  -3  10 -12   97.84    7.57
  -2  10 -12    2.71    3.42
  -1  10 -12   10.75    2.46
   0  10 -12  219.12    6.74
   1  10 -12    0.52    2.10
   2  10 -12   21.63    2.95
   3  10 -12  119.29    5.27
   4  10 -12   -3.17    3.18
   5  10 -12    8.61    3.98
   6  10 -12   70.21    7.32
   7  10 -12   15.20    4.58
   8  10 -12    8.53    4.50
   9  10 -12   -0.68    3.76
  10  10 -12    3.44    4.35
  -9  11 -12   -7.72    4.74
  -8  11 -12    8.86    4.93
  -7  11 -12   15.81    5.21
  -6  11 -12    1.07    4.16
  -5  11 -12   -4.55    3.85
  -4  11 -12   46.27    6.10
  -3  11 -12   12.40    4.47
  -2  11 -12   49.50    5.73
  -1  11 -12    2.67    2.25
   0  11 -12    0.65    2.25
   1  11 -12   35.11    3.48
   2  11 -12    2.56    2.34
   3  11 -12   -1.53    3.41
   4  11 -12   38.78    5.39
   5  11 -12    1.56    3.66
   6  11 -12   39.98    5.55
   7  11 -12   27.49    5.27
   8  11 -12   50.63    6.44
   9  11 -12   41.16    6.07
  -8  12 -12    3.10    5.20
  -7  12 -12    1.78    4.50
  -6  12 -12   -4.81    4.44
  -5  12 -12   14.40    5.17
  -4  12 -12   20.34    5.66
  -3  12 -12   10.64    4.62
  -2  12 -12  130.29    8.93
  -1  12 -12    9.69    4.41
   0  12 -12    3.47    2.53
   1  12 -12    1.98    2.33
   2  12 -12   23.57    4.46
   3  12 -12   16.77    4.31
   4  12 -12    7.61    3.87
   5  12 -12    4.19    3.60
   6  12 -12   -1.07    3.60
   7  12 -12   55.22    6.50
  -7  13 -12    5.79    5.15
  -6  13 -12   -0.16    5.10
  -5  13 -12    2.62    4.61
  -4  13 -12    1.56    4.38
  -3  13 -12    2.03    4.56
  -2  13 -12   75.74    7.85
  -1  13 -12   17.88    5.11
   0  13 -12   13.82    4.62
   1  13 -12    1.61    3.78
   2  13 -12   -0.21    3.48
   3  13 -12    5.50    3.98
   4  13 -12   43.02    5.69
   5  13 -12    3.81    3.54
   6  13 -12    3.81    3.95
  -6  14 -12   -3.10    5.01
  -5  14 -12   33.83    6.99
  -4  14 -12   -1.29    4.62
  -3  14 -12   54.27    7.42
  -2  14 -12   16.52    5.29
  -1  14 -12   17.48    5.54
   0  14 -12   13.14    4.99
   3  14 -12   12.21    4.35
   4  14 -12   27.15    5.13
   5  14 -12    3.29    4.03
  -4  15 -12   12.93    6.16
  -3  15 -12    5.88    5.17
  -2  15 -12    2.58    4.98
  -2 -16 -11    5.87    6.00
  -1 -16 -11    7.27    6.19
   0 -16 -11    5.94    5.97
  -5 -15 -11   -4.13    6.16
  -4 -15 -11    5.04    6.61
  -3 -15 -11   12.78    6.31
  -2 -15 -11    1.48    5.29
  -1 -15 -11   -0.59    5.21
   0 -15 -11    1.97    5.58
   1 -15 -11   -1.57    5.33
   6 -15 -11    7.04    7.21
   7 -15 -11    4.58    6.65
  -7 -14 -11    0.44    6.71
  -6 -14 -11    6.01    6.90
  -5 -14 -11   22.40    7.20
  -4 -14 -11    5.72    6.15
  -3 -14 -11   14.86    6.38
  -2 -14 -11   -1.24    5.29
  -1 -14 -11   11.98    6.04
   0 -14 -11    4.44    5.35
   1 -14 -11   15.15    5.94
   2 -14 -11   33.91    6.71
   4 -14 -11   77.01   10.24
   5 -14 -11    0.00    6.07
   6 -14 -11   22.72    7.18
   7 -14 -11   -6.61    5.67
   8 -14 -11    3.02    6.95
  -8 -13 -11   19.30    7.66
  -7 -13 -11    7.60    6.80
  -6 -13 -11    7.30    6.37
  -5 -13 -11    4.44    6.15
  -4 -13 -11   12.28    6.38
  -3 -13 -11    5.14    5.63
  -2 -13 -11  120.41   10.21
  -1 -13 -11    6.96    5.35
   0 -13 -11   13.08    5.58
   1 -13 -11    8.49    5.17
   2 -13 -11   75.86    8.62
   3 -13 -11    4.86    3.61
   4 -13 -11   -3.39    5.55
   5 -13 -11    4.81    5.91
   6 -13 -11   -0.62    5.53
   7 -13 -11    3.67    6.18
   8 -13 -11   14.96    6.92
   9 -13 -11   29.63    7.75
  10 -13 -11   -0.96    6.10
  -9 -12 -11   25.66    7.85
  -8 -12 -11    9.07    6.67
  -7 -12 -11   61.09    9.58
  -6 -12 -11   45.55    8.46
  -5 -12 -11   11.07    6.30
  -4 -12 -11   11.15    6.15
  -3 -12 -11    1.14    5.24
  -2 -12 -11   26.94    6.56
  -1 -12 -11   12.09    5.42
   0 -12 -11    2.33    4.90
   1 -12 -11   79.31    8.67
   2 -12 -11   28.86    4.50
   3 -12 -11    0.24    3.39
   4 -12 -11   25.97    4.38
   5 -12 -11    5.41    5.50
   6 -12 -11   46.76    7.92
   7 -12 -11   14.06    6.58
   8 -12 -11    0.04    5.08
   9 -12 -11   18.04    6.78
  10 -12 -11    4.13    5.69
  11 -12 -11   -0.89    5.27
 -10 -11 -11    5.38    7.24
  -9 -11 -11    3.41    6.68
  -8 -11 -11   -6.99    5.79
  -7 -11 -11   -3.05    6.03
  -6 -11 -11   -3.24    5.94
  -5 -11 -11   87.17    9.84
  -4 -11 -11   22.59    6.40
  -3 -11 -11   13.33    5.42
  -2 -11 -11   81.91    8.61
  -1 -11 -11    5.95    4.90
   0 -11 -11  114.59    9.60
   1 -11 -11   17.79    3.98
   2 -11 -11    2.65    3.30
   3 -11 -11   50.73    5.13
   4 -11 -11   16.06    3.67
   5 -11 -11   15.23    5.94
   6 -11 -11  128.59   11.04
   7 -11 -11    4.50    5.61
   8 -11 -11   57.78    8.30
   9 -11 -11   10.80    5.87
  10 -11 -11   -1.58    4.80
  11 -11 -11    8.22    5.95
  12 -11 -11    9.23    6.01
 -11 -10 -11   -4.90    7.05
 -10 -10 -11    7.10    6.62
  -9 -10 -11    3.38    6.15
  -8 -10 -11   23.23    7.52
  -7 -10 -11   68.95    9.47
  -6 -10 -11   49.64    7.79
  -5 -10 -11   -1.39    4.89
  -4 -10 -11    9.30    5.38
  -3 -10 -11   25.48    5.94
  -2 -10 -11   17.54    5.54
  -1 -10 -11  178.55   10.68
   0 -10 -11   10.44    3.73
   1 -10 -11   74.26    6.00
   2 -10 -11   44.51    4.86
   3 -10 -11   34.04    4.43
   4 -10 -11  145.09   11.09
   5 -10 -11   -4.10    4.77
   6 -10 -11   27.98    6.68
   7 -10 -11    1.78    4.87
   8 -10 -11   25.73    6.77
   9 -10 -11   13.15    6.01
  10 -10 -11   11.75    5.88
  11 -10 -11    5.48    5.60
  12 -10 -11   -5.85    4.83
 -11  -9 -11   -3.47    6.56
 -10  -9 -11    2.70    6.50
  -9  -9 -11    8.56    6.92
  -8  -9 -11   53.06    8.61
  -7  -9 -11   54.26    8.47
  -6  -9 -11   65.21    8.15
  -5  -9 -11   11.54    5.50
  -4  -9 -11    0.25    4.68
  -3  -9 -11  105.56    9.07
  -2  -9 -11  349.42   13.84
  -1  -9 -11   19.54    3.56
   0  -9 -11   46.75    4.74
   1  -9 -11   -0.06    3.11
   2  -9 -11  129.37    6.87
   3  -9 -11   64.06    5.17
   4  -9 -11   -5.58    4.24
   5  -9 -11  143.34   10.80
   6  -9 -11   86.57    9.60
   7  -9 -11   81.14    9.24
   8  -9 -11   21.21    6.34
   9  -9 -11  106.62   10.19
  10  -9 -11   -2.25    4.86
  11  -9 -11   34.80    7.15
  12  -9 -11   15.85    6.07
  13  -9 -11    1.08    5.36
 -12  -8 -11   -1.26    7.39
 -11  -8 -11    9.42    7.12
 -10  -8 -11    5.66    6.46
  -9  -8 -11    2.28    6.46
  -8  -8 -11   38.88    7.78
  -7  -8 -11  113.14    9.98
  -6  -8 -11  179.03   11.07
  -5  -8 -11   76.05    8.55
  -4  -8 -11   24.16    5.94
  -3  -8 -11   26.89    6.18
  -2  -8 -11   -3.61    2.22
  -1  -8 -11   19.61    3.39
   0  -8 -11    9.52    3.36
   1  -8 -11    6.55    3.44
   2  -8 -11    4.10    3.41
   3  -8 -11  150.23    7.23
   4  -8 -11  158.94   11.49
   5  -8 -11   32.19    6.50
   6  -8 -11  140.32   10.75
   7  -8 -11   80.70    9.52
   8  -8 -11  109.42   10.56
   9  -8 -11  211.10   13.12
  10  -8 -11   21.72    6.47
  11  -8 -11   -2.40    4.75
  12  -8 -11   -1.97    5.14
  13  -8 -11   30.90    7.33
  14  -8 -11    3.63    5.47
 -12  -7 -11    1.73    7.29
 -11  -7 -11    1.39    6.77
 -10  -7 -11    1.07    6.10
  -9  -7 -11   53.30    8.56
  -8  -7 -11    6.58    5.54
  -7  -7 -11   50.73    7.32
  -6  -7 -11   17.06    5.64
  -5  -7 -11   -1.51    4.28
  -4  -7 -11   15.98    5.54
  -3  -7 -11   94.12    4.38
  -2  -7 -11  184.67    6.25
  -1  -7 -11   35.99    3.94
   0  -7 -11    4.93    3.17
   1  -7 -11    3.14    3.14
   2  -7 -11   -1.73    2.83
   3  -7 -11  379.49   15.51
   4  -7 -11   31.73    6.84
   5  -7 -11  120.18   10.56
   6  -7 -11   10.71    5.11
   7  -7 -11  201.25   12.25
   8  -7 -11  184.33   11.84
   9  -7 -11    5.60    5.15
  10  -7 -11    8.40    5.63
  11  -7 -11   60.79    8.43
  12  -7 -11   -6.44    4.41
  13  -7 -11    6.59    5.64
  14  -7 -11   -1.14    5.13
 -13  -6 -11   51.56    9.73
 -12  -6 -11   41.71    9.15
 -11  -6 -11    3.48    6.13
 -10  -6 -11   70.79    9.17
  -9  -6 -11   -1.05    5.14
  -8  -6 -11    8.44    5.04
  -7  -6 -11   76.30    8.38
  -6  -6 -11   69.80    7.97
  -5  -6 -11  220.16   11.54
  -4  -6 -11   -0.21    1.78
  -3  -6 -11  628.53    9.38
  -2  -6 -11  545.18    9.67
  -1  -6 -11   -2.28    2.52
   0  -6 -11   -1.87    2.55
   1  -6 -11  372.94    9.08
   2  -6 -11   16.37    3.51
   3  -6 -11  244.79   12.71
   4  -6 -11   85.42    9.55
   5  -6 -11    4.00    5.36
   6  -6 -11   41.51    6.89
   7  -6 -11   -0.65    4.93
   8  -6 -11   12.75    5.81
   9  -6 -11   79.31    9.27
  10  -6 -11   29.57    6.46
  11  -6 -11   12.98    5.53
  12  -6 -11    5.66    5.17
  13  -6 -11   13.94    6.21
  14  -6 -11   -3.24    5.05
  15  -6 -11    7.15    6.21
 -13  -5 -11    8.25    7.24
 -12  -5 -11   -0.12    6.21
 -11  -5 -11   -1.35    5.72
 -10  -5 -11   79.41    9.75
  -9  -5 -11   19.02    5.90
  -8  -5 -11   19.24    5.76
  -7  -5 -11   32.65    6.21
  -6  -5 -11  -10.83    4.00
  -5  -5 -11  314.58    6.67
  -4  -5 -11  186.73    5.08
  -3  -5 -11    9.72    2.25
  -2  -5 -11  516.27    9.21
  -1  -5 -11   29.54    3.29
   0  -5 -11  411.19    8.92
   1  -5 -11   24.35    3.53
   2  -5 -11  338.72   13.29
   3  -5 -11   64.30    7.51
   4  -5 -11  248.75   12.87
   5  -5 -11   -1.96    4.35
   6  -5 -11   83.25    9.57
   7  -5 -11   -0.31    4.86
   8  -5 -11   26.94    6.30
   9  -5 -11    2.18    4.56
  10  -5 -11  121.21   10.74
  11  -5 -11   36.42    7.14
  12  -5 -11    9.21    5.50
  13  -5 -11   45.59    7.45
  14  -5 -11    3.17    4.84
  15  -5 -11    6.28    5.72
 -13  -4 -11   12.04    7.24
 -12  -4 -11    7.91    6.35
 -11  -4 -11    6.78    5.84
 -10  -4 -11   61.10    8.32
  -9  -4 -11   13.49    5.58
  -8  -4 -11   25.60    6.13
  -7  -4 -11  477.04   15.39
  -6  -4 -11   22.75    5.60
  -5  -4 -11   -0.07    1.88
  -4  -4 -11   58.04    3.56
  -3  -4 -11  671.96    9.09
  -2  -4 -11  128.57    4.78
  -1  -4 -11  706.02   10.40
   0  -4 -11   24.66    3.04
   1  -4 -11   38.63    3.56
   2  -4 -11   89.79    8.18
   3  -4 -11  281.57   13.24
   4  -4 -11  231.21   12.46
   5  -4 -11  162.95   11.02
   6  -4 -11   19.91    6.00
   7  -4 -11  182.73   11.95
   8  -4 -11   54.26    7.72
   9  -4 -11   -3.07    4.46
  10  -4 -11  202.28   12.80
  11  -4 -11   10.03    5.57
  12  -4 -11   39.55    7.51
  13  -4 -11  102.40   10.56
  14  -4 -11    2.87    5.48
  15  -4 -11    9.14    5.88
 -13  -3 -11    9.38    6.53
 -12  -3 -11   16.00    6.46
 -11  -3 -11   26.04    6.65
 -10  -3 -11   89.29    8.95
  -9  -3 -11   23.36    5.78
  -8  -3 -11   66.55    8.27
  -7  -3 -11  119.52    9.49
  -6  -3 -11   21.57    5.18
  -5  -3 -11  120.58    4.43
  -4  -3 -11   31.21    2.98
  -3  -3 -11   66.54    3.73
  -2  -3 -11  690.17    9.57
  -1  -3 -11  173.83    5.51
   0  -3 -11  129.27    5.30
   1  -3 -11  119.55    8.16
   2  -3 -11  319.44   12.22
   3  -3 -11  314.71   12.95
   4  -3 -11   72.46    8.86
   5  -3 -11   43.50    6.93
   6  -3 -11  219.33   12.18
   7  -3 -11  199.35   12.10
   8  -3 -11   20.62    6.22
   9  -3 -11   17.70    5.97
  10  -3 -11  213.53   12.71
  11  -3 -11   -0.49    4.28
  12  -3 -11   65.65    8.27
  13  -3 -11  220.53   13.57
  14  -3 -11   39.76    7.73
  15  -3 -11   -0.03    5.41
 -13  -2 -11   26.10    7.27
 -12  -2 -11   69.22    8.53
 -11  -2 -11    5.36    5.11
 -10  -2 -11   83.78    8.81
  -9  -2 -11  125.58    9.57
  -8  -2 -11   84.39    8.24
  -7  -2 -11   73.43    7.87
  -6  -2 -11  195.19    5.36
  -5  -2 -11   12.89    2.27
  -4  -2 -11  180.46    4.96
  -3  -2 -11   47.21    3.32
  -2  -2 -11  434.65    7.63
  -1  -2 -11  209.13    5.81
   0  -2 -11   53.37    5.70
   1  -2 -11   12.86    3.78
   2  -2 -11    2.93    4.10
   3  -2 -11   66.86    8.25
   4  -2 -11    5.97    4.65
   5  -2 -11  144.45   10.18
   6  -2 -11  438.16   16.19
   7  -2 -11   62.60    8.07
   8  -2 -11  299.25   14.15
   9  -2 -11   27.89    6.68
  10  -2 -11    5.54    4.99
  11  -2 -11   26.93    5.97
  12  -2 -11    2.18    4.67
  13  -2 -11   -0.50    4.68
  14  -2 -11   12.90    5.60
  15  -2 -11    4.86    5.58
 -12  -1 -11   -4.01    4.99
 -11  -1 -11   44.38    6.86
 -10  -1 -11   16.15    5.33
  -9  -1 -11    0.95    3.90
  -8  -1 -11  100.62    8.18
  -7  -1 -11   77.91    7.47
  -6  -1 -11   67.12    6.68
  -5  -1 -11  137.39    4.67
  -4  -1 -11   29.98    2.87
  -3  -1 -11   75.66    3.98
  -2  -1 -11  453.08    7.75
  -1  -1 -11  204.03    7.67
   0  -1 -11   -4.33    2.47
   1  -1 -11  173.25    8.92
   2  -1 -11  125.32    8.28
   3  -1 -11 2035.21   29.74
   4  -1 -11   -0.52    3.81
   5  -1 -11  584.17   17.35
   6  -1 -11  167.86   10.61
   7  -1 -11  134.03   11.14
   8  -1 -11    2.92    5.29
   9  -1 -11   96.71   10.07
  10  -1 -11   93.71    9.63
  11  -1 -11   16.21    5.79
  12  -1 -11   -0.90    4.61
  13  -1 -11   18.86    6.09
  14  -1 -11    5.30    5.33
  15  -1 -11    7.52    5.88
  16  -1 -11   10.67    6.46
 -11   0 -11   43.55    6.56
 -10   0 -11   -0.22    4.01
  -9   0 -11   32.26    5.47
  -8   0 -11   -2.96    3.53
  -7   0 -11  658.81   15.61
  -6   0 -11   -0.10    3.38
  -5   0 -11   63.74    3.67
  -4   0 -11    0.19    1.58
  -3   0 -11  101.73    4.43
  -2   0 -11    1.69    2.03
  -1   0 -11 1711.28   21.27
   0   0 -11    4.43    2.78
   1   0 -11 2279.10   27.48
   2   0 -11   -1.29    3.26
   3   0 -11  136.11    8.71
   4   0 -11   -4.64    3.20
   5   0 -11   18.89    4.83
   6   0 -11    1.57    4.12
   7   0 -11  356.41   14.46
   8   0 -11   -3.35    4.16
   9   0 -11  509.70   18.40
  10   0 -11    1.02    4.86
  11   0 -11   72.77    8.90
  12   0 -11   -3.67    4.80
  13   0 -11   30.03    7.07
  14   0 -11    1.44    5.70
  15   0 -11  102.31   10.67
  16   0 -11   -5.42    5.41
 -12   1 -11   -0.83    4.03
 -11   1 -11   47.92    4.34
 -10   1 -11   23.48    3.41
  -9   1 -11    2.87    2.44
  -8   1 -11  118.52    5.17
  -7   1 -11   84.39    4.50
  -6   1 -11   66.58    3.90
  -5   1 -11  136.60    3.63
  -4   1 -11   33.17    2.18
  -3   1 -11   82.83    3.21
  -2   1 -11  445.94    5.97
  -1   1 -11  185.22    7.51
   0   1 -11    2.83    2.61
   1   1 -11  180.24    8.10
   2   1 -11  142.20    8.09
   3   1 -11 2154.03   28.86
   4   1 -11   -5.66    2.80
   5   1 -11  552.01   15.95
   6   1 -11  147.21   10.00
   7   1 -11  113.36    4.41
   8   1 -11    3.73    2.22
   9   1 -11   97.72    5.04
  10   1 -11   96.61    5.20
  11   1 -11   25.15    6.00
  12   1 -11    2.18    4.40
  13   1 -11   24.07    6.00
  14   1 -11    2.67    5.15
  15   1 -11    3.98    5.20
  16   1 -11    4.07    5.91
 -14   2 -11    2.10    4.71
 -13   2 -11   18.07    5.24
 -12   2 -11   58.55    6.50
 -11   2 -11    3.61    3.64
 -10   2 -11  112.13    5.45
  -9   2 -11  130.72    5.53
  -8   2 -11   92.18    4.75
  -7   2 -11   84.24    4.55
  -6   2 -11  193.14    5.63
  -5   2 -11   15.60    2.06
  -4   2 -11  195.93    4.59
  -3   2 -11   47.80    2.77
  -2   2 -11  437.89    5.91
  -1   2 -11  202.70    3.82
   0   2 -11   63.16    2.21
   1   2 -11   26.23    3.82
   2   2 -11    5.08    3.01
   3   2 -11   92.70    7.18
   4   2 -11    8.78    3.94
   5   2 -11  159.15    9.41
   6   2 -11  399.37   14.10
   7   2 -11   51.81    3.66
   8   2 -11  286.91    6.61
   9   2 -11   26.10    3.11
  10   2 -11    1.13    4.37
  11   2 -11   15.45    5.57
  12   2 -11    1.93    4.46
  13   2 -11    0.71    4.74
  14   2 -11   20.89    6.18
  15   2 -11   -0.07    5.04
 -14   3 -11    4.21    4.40
 -13   3 -11   10.24    4.71
 -12   3 -11   22.26    5.17
 -11   3 -11   27.64    4.80
 -10   3 -11   95.19    6.99
  -9   3 -11   31.05    3.36
  -8   3 -11   76.54    5.98
  -7   3 -11  127.80    6.89
  -6   3 -11   34.88    4.01
  -5   3 -11  123.61    4.61
  -4   3 -11   31.94    2.76
  -3   3 -11   65.40    3.51
  -2   3 -11  717.05    9.78
  -1   3 -11  168.54    4.18
   0   3 -11  131.14    3.45
   1   3 -11  116.01    6.58
   2   3 -11  330.23   10.35
   3   3 -11  355.25   11.23
   4   3 -11   72.97    7.17
   5   3 -11   34.45    5.44
   6   3 -11  210.47   10.72
   7   3 -11  200.53    5.44
   8   3 -11   19.72    2.77
   9   3 -11   20.62    3.04
  10   3 -11  186.39   10.89
  11   3 -11   -0.95    4.27
  12   3 -11   77.22    8.38
  13   3 -11  232.87   12.62
  14   3 -11   44.07    7.35
  15   3 -11   -1.13    5.14
 -13   4 -11    6.35    4.28
 -12   4 -11    8.31    4.27
 -11   4 -11   12.86    4.12
 -10   4 -11   63.81    6.25
  -9   4 -11   18.03    4.10
  -8   4 -11   32.82    4.95
  -7   4 -11  493.31   13.89
  -6   4 -11   26.01    4.25
  -5   4 -11    4.53    2.80
  -4   4 -11   61.22    3.81
  -3   4 -11  687.26    9.55
  -2   4 -11  129.30    4.30
  -1   4 -11  689.87    8.50
   0   4 -11   25.34    2.03
   1   4 -11   37.58    2.31
   2   4 -11   98.98    6.65
   3   4 -11  343.00   11.05
   4   4 -11  226.00    9.72
   5   4 -11  154.24    8.83
   6   4 -11   28.22    2.86
   7   4 -11  161.99    5.63
   8   4 -11   50.93    4.00
   9   4 -11    4.75    4.37
  10   4 -11  185.38   10.98
  11   4 -11   11.20    5.27
  12   4 -11   42.10    6.80
  13   4 -11   89.20    9.47
  14   4 -11   10.62    5.72
  15   4 -11    6.75    5.57
 -13   5 -11    5.79    4.62
 -12   5 -11   -2.70    3.94
 -11   5 -11   10.04    4.27
 -10   5 -11   88.22    7.76
  -9   5 -11   15.03    4.33
  -8   5 -11   23.85    4.77
  -7   5 -11   24.68    4.71
  -6   5 -11   -4.37    2.74
  -5   5 -11  297.94   10.35
  -4   5 -11  194.03    5.69
  -3   5 -11    7.81    2.13
  -2   5 -11  507.22    8.13
  -1   5 -11   24.28    2.43
   0   5 -11  396.21    6.59
   1   5 -11   25.37    2.53
   2   5 -11  411.16    6.21
   3   5 -11   61.98    3.04
   4   5 -11  219.01    4.73
   5   5 -11   -2.10    1.38
   6   5 -11   75.99    4.00
   7   5 -11    1.23    1.96
   8   5 -11   26.62    3.14
   9   5 -11    3.10    4.28
  10   5 -11  117.79    9.47
  11   5 -11   34.93    6.21
  12   5 -11   11.55    5.04
  13   5 -11   57.34    7.41
  14   5 -11    3.72    4.95
 -13   6 -11   54.66    6.84
 -12   6 -11   50.99    6.56
 -11   6 -11   -4.00    4.06
 -10   6 -11   79.93    8.07
  -9   6 -11    4.64    3.67
  -8   6 -11    2.52    3.82
  -7   6 -11   88.65    7.42
  -6   6 -11   64.06    6.21
  -5   6 -11  196.00    8.75
  -4   6 -11   -1.11    1.93
  -3   6 -11  577.62    9.23
  -2   6 -11  502.02    8.52
  -1   6 -11   -0.81    1.72
   0   6 -11    4.18    1.87
   1   6 -11  368.42    6.61
   2   6 -11   18.44    2.16
   3   6 -11  252.57    5.50
   4   6 -11   72.66    3.75
   5   6 -11   -0.01    1.73
   6   6 -11   38.56    3.42
   7   6 -11    4.18    2.19
   8   6 -11    6.15    4.40
   9   6 -11   62.72    7.04
  10   6 -11   38.04    6.15
  11   6 -11    8.74    4.77
  12   6 -11    4.77    4.59
  13   6 -11   15.63    5.73
 -12   7 -11   -0.68    4.40
 -11   7 -11    3.93    4.59
 -10   7 -11    7.51    4.52
  -9   7 -11   37.95    6.18
  -8   7 -11   -1.29    3.51
  -7   7 -11   50.23    6.07
  -6   7 -11   32.01    5.01
  -5   7 -11   -1.27    3.02
  -4   7 -11   16.58    3.73
  -3   7 -11   98.21    4.70
  -2   7 -11  165.34    5.60
  -1   7 -11   34.29    3.11
   0   7 -11    8.35    2.21
   1   7 -11    0.65    1.79
   2   7 -11    0.87    1.72
   3   7 -11  355.18    6.96
   4   7 -11   29.28    2.78
   5   7 -11   76.09    4.16
   6   7 -11    6.46    2.28
   7   7 -11  185.10    6.15
   8   7 -11  171.25    9.85
   9   7 -11    7.98    4.37
  10   7 -11   12.21    4.99
  11   7 -11   70.95    8.16
  12   7 -11   -3.14    4.22
 -12   8 -11   13.54    5.57
 -11   8 -11    4.00    4.89
 -10   8 -11    0.49    4.16
  -9   8 -11    7.42    4.67
  -8   8 -11   32.54    6.01
  -7   8 -11  108.22    8.19
  -6   8 -11  182.77    9.57
  -5   8 -11   90.45    6.77
  -4   8 -11   26.07    4.44
  -3   8 -11   24.09    2.93
  -2   8 -11    1.45    1.97
  -1   8 -11   17.75    2.64
   0   8 -11   12.66    2.49
   1   8 -11   12.18    2.37
   2   8 -11    5.64    2.00
   3   8 -11  136.50    5.14
   4   8 -11  128.40    4.95
   5   8 -11   28.11    3.01
   6   8 -11  135.58    5.45
   7   8 -11   76.05    7.24
   8   8 -11  104.61    8.21
   9   8 -11  224.15   10.87
  10   8 -11   23.21    5.17
  11   8 -11    3.95    4.28
 -11   9 -11    5.75    5.14
 -10   9 -11   -2.49    4.52
  -9   9 -11    9.79    5.11
  -8   9 -11   44.19    6.62
  -7   9 -11   56.63    6.71
  -6   9 -11   59.35    6.38
  -5   9 -11   10.27    3.93
  -4   9 -11    4.70    3.33
  -3   9 -11   90.51    7.10
  -2   9 -11  336.53    7.84
  -1   9 -11   16.55    2.68
   0   9 -11   47.83    3.81
   1   9 -11    0.13    1.97
   2   9 -11  135.73    5.24
   3   9 -11   53.61    4.01
   4   9 -11    1.72    2.07
   5   9 -11  131.02    5.36
   6   9 -11   81.44    4.87
   7   9 -11   74.89    7.23
   8   9 -11   12.59    4.30
   9   9 -11  107.70    8.27
  10   9 -11   -0.12    3.90
 -11  10 -11    3.17    5.14
 -10  10 -11    1.17    4.62
  -9  10 -11    0.01    4.41
  -8  10 -11   16.66    5.24
  -7  10 -11   70.89    7.66
  -6  10 -11   46.57    6.22
  -5  10 -11    2.25    3.64
  -4  10 -11    4.03    3.42
  -3  10 -11   25.67    4.58
  -2  10 -11   21.51    4.18
  -1  10 -11  175.31    6.07
   0  10 -11    8.67    2.50
   1  10 -11   67.35    4.34
   2  10 -11   46.10    3.93
   3  10 -11   28.77    3.08
   4  10 -11  125.97    5.35
   5  10 -11   -0.13    2.16
   6  10 -11   30.75    5.24
   7  10 -11    0.95    3.57
   8  10 -11   26.43    5.17
   9  10 -11   12.59    4.44
 -10  11 -11    5.42    5.35
  -9  11 -11    9.44    5.04
  -8  11 -11    2.56    4.49
  -7  11 -11    2.01    4.37
  -6  11 -11    2.76    4.31
  -5  11 -11   89.88    8.24
  -4  11 -11   25.98    5.30
  -3  11 -11    9.23    4.33
  -2  11 -11   76.40    6.72
  -1  11 -11   10.47    3.88
   0  11 -11  106.00    5.11
   1  11 -11   18.06    2.89
   2  11 -11    6.95    2.46
   3  11 -11   43.56    3.73
   4  11 -11   13.39    2.81
   5  11 -11    9.17    4.18
   6  11 -11  122.09    8.15
   7  11 -11    5.57    4.09
   8  11 -11   62.49    6.77
  -9  12 -11   19.30    6.28
  -8  12 -11   -4.59    4.37
  -7  12 -11   74.58    8.22
  -6  12 -11   53.34    7.29
  -5  12 -11   16.41    4.99
  -4  12 -11   10.25    4.87
  -3  12 -11    3.75    3.95
  -2  12 -11   22.93    5.11
  -1  12 -11   12.78    3.95
   0  12 -11   -0.40    3.21
   1  12 -11   70.72    4.73
   2  12 -11   21.70    3.17
   3  12 -11    1.38    2.28
   4  12 -11   25.03    3.29
   5  12 -11   -0.07    3.54
   6  12 -11   34.69    5.10
   7  12 -11   22.81    4.68
  -8  13 -11   14.75    5.70
  -7  13 -11    6.00    5.53
  -6  13 -11    1.14    4.75
  -5  13 -11    3.87    4.90
  -4  13 -11   12.49    5.27
  -3  13 -11    8.16    4.56
  -2  13 -11  105.97    8.68
  -1  13 -11   -1.14    3.97
   0  13 -11    7.94    4.28
   1  13 -11   13.27    4.28
   2  13 -11   59.43    4.49
   3  13 -11   -1.54    2.36
   4  13 -11    2.24    3.36
   5  13 -11    7.58    3.84
   6  13 -11    2.22    3.73
  -7  14 -11    8.84    5.54
  -6  14 -11   25.15    6.13
  -5  14 -11   19.88    6.06
  -4  14 -11    2.96    5.02
  -3  14 -11   19.02    5.47
  -2  14 -11   -2.18    4.07
  -1  14 -11   11.57    5.08
   0  14 -11    0.49    4.22
   1  14 -11    9.33    4.59
   2  14 -11   35.27    5.93
   4  14 -11   72.82    6.92
   5  14 -11    1.79    3.63
  -5  15 -11   -2.09    5.20
  -4  15 -11    0.68    5.02
  -3  15 -11    6.93    5.38
  -2  15 -11   -5.45    4.52
  -1  15 -11    0.28    4.61
   0  15 -11    4.33    4.61
   1  15 -11    4.00    4.68
  -2  16 -11   -1.67    5.32
  -1  16 -11   -0.53    5.01
   0  16 -11    1.63    4.96
  -3 -16 -10    1.66    6.41
  -2 -16 -10   39.16    7.52
  -1 -16 -10    1.64    5.67
   0 -16 -10    0.67    5.66
  -6 -15 -10    2.33    6.53
  -5 -15 -10    9.54    6.92
  -4 -15 -10   11.73    6.50
  -3 -15 -10   39.36    7.92
  -2 -15 -10    2.90    5.76
  -1 -15 -10   13.55    5.90
   0 -15 -10    4.98    5.53
   1 -15 -10    1.57    5.26
   5 -15 -10    2.76    6.00
   6 -15 -10    5.54    6.16
   7 -15 -10    1.48    6.07
  -7 -14 -10    4.41    6.74
  -6 -14 -10   10.74    6.41
  -5 -14 -10    5.98    6.40
  -4 -14 -10    8.75    6.33
  -3 -14 -10   -2.43    5.54
  -2 -14 -10    9.58    6.00
  -1 -14 -10    7.55    5.54
   0 -14 -10    4.80    5.17
   1 -14 -10    6.28    5.08
   2 -14 -10    1.14    4.87
   4 -14 -10    1.96    5.81
   5 -14 -10   16.50    6.33
   6 -14 -10    5.60    6.40
   7 -14 -10    3.24    5.44
   8 -14 -10   -2.24    5.48
   9 -14 -10   -1.20    5.82
  -9 -13 -10    0.62    7.11
  -8 -13 -10    5.32    6.80
  -7 -13 -10    1.21    5.98
  -6 -13 -10   17.72    6.72
  -5 -13 -10    0.44    5.63
  -4 -13 -10   43.42    7.81
  -3 -13 -10   28.80    7.08
  -2 -13 -10    4.46    5.44
  -1 -13 -10   11.42    5.42
   0 -13 -10    8.70    5.15
   1 -13 -10   14.58    5.58
   2 -13 -10    0.47    3.48
   3 -13 -10    3.75    3.44
   4 -13 -10    1.29    5.67
   5 -13 -10   10.41    5.45
   6 -13 -10    5.21    5.29
   7 -13 -10    1.19    5.41
   8 -13 -10    5.61    5.50
   9 -13 -10   12.12    6.09
  10 -13 -10   24.54    7.21
 -10 -12 -10    0.50    7.05
  -9 -12 -10    4.93    6.62
  -8 -12 -10   -2.46    6.13
  -7 -12 -10   13.04    6.90
  -6 -12 -10   72.73    9.60
  -5 -12 -10    1.08    5.70
  -4 -12 -10   20.55    6.59
  -3 -12 -10    9.89    5.64
  -2 -12 -10  209.16   11.84
  -1 -12 -10   45.70    7.04
   0 -12 -10   61.83    7.39
   1 -12 -10    1.24    3.36
   2 -12 -10   17.43    4.04
   3 -12 -10   43.31    4.73
   4 -12 -10  115.30    8.55
   5 -12 -10   37.88    6.80
   6 -12 -10    5.07    5.26
   7 -12 -10   20.99    6.52
   8 -12 -10  124.99   11.09
   9 -12 -10   21.33    6.35
  10 -12 -10   -3.70    4.90
  11 -12 -10   -0.39    5.11
 -10 -11 -10    0.19    7.27
  -9 -11 -10   66.72    9.98
  -8 -11 -10   49.50    9.08
  -7 -11 -10   82.12   10.21
  -6 -11 -10   59.77    8.58
  -5 -11 -10   18.87    6.44
  -4 -11 -10   21.43    6.16
  -3 -11 -10    8.74    5.17
  -2 -11 -10   -2.18    4.58
  -1 -11 -10  209.07   11.45
   0 -11 -10   29.37    4.31
   1 -11 -10   42.35    4.53
   2 -11 -10   37.76    4.50
   3 -11 -10    0.18    2.99
   4 -11 -10   51.67    4.73
   5 -11 -10   58.58    7.90
   6 -11 -10  116.22    9.92
   7 -11 -10   -0.74    4.75
   8 -11 -10   35.30    7.05
   9 -11 -10   10.35    5.64
  10 -11 -10   -3.47    4.56
  11 -11 -10    9.47    5.32
  12 -11 -10   22.43    6.43
 -11 -10 -10   -4.49    7.11
 -10 -10 -10   -4.35    6.19
  -9 -10 -10    9.88    7.07
  -8 -10 -10   79.23   10.04
  -7 -10 -10   15.20    6.64
  -6 -10 -10   -0.83    4.77
  -5 -10 -10   64.11    8.15
  -4 -10 -10   24.60    6.03
  -3 -10 -10   -1.11    4.44
  -2 -10 -10   68.45    8.09
  -1 -10 -10   19.29    3.69
   0 -10 -10  123.06    6.46
   1 -10 -10   -0.27    3.02
   2 -10 -10   53.76    4.83
   3 -10 -10   41.95    4.56
   4 -10 -10    1.11    2.92
   5 -10 -10   17.08    5.93
   6 -10 -10   47.42    7.63
   7 -10 -10   -4.75    4.04
   8 -10 -10    4.59    5.11
   9 -10 -10   -0.15    4.64
  10 -10 -10   24.34    6.16
  11 -10 -10    0.00    4.67
  12 -10 -10   14.09    6.67
  13 -10 -10    5.30    6.12
 -12  -9 -10   -4.81    7.08
 -11  -9 -10   -0.33    6.53
 -10  -9 -10   -6.06    5.98
  -9  -9 -10   -2.34    5.88
  -8  -9 -10   -6.61    4.93
  -7  -9 -10   -2.55    5.45
  -6  -9 -10   53.36    7.45
  -5  -9 -10   -3.78    4.49
  -4  -9 -10   19.58    5.73
  -3  -9 -10   31.25    6.38
  -2  -9 -10   21.05    5.64
  -1  -9 -10    0.10    2.83
   0  -9 -10  125.66    6.47
   1  -9 -10    1.45    3.02
   2  -9 -10   77.10    5.98
   3  -9 -10   13.63    3.51
   4  -9 -10  485.66   16.83
   5  -9 -10   31.37    6.33
   6  -9 -10  162.95   11.64
   7  -9 -10    2.00    4.99
   8  -9 -10    3.73    4.87
   9  -9 -10    2.95    4.52
  10  -9 -10   79.87    9.27
  11  -9 -10    1.17    4.93
  12  -9 -10   -2.81    4.87
  13  -9 -10    5.90    5.47
 -12  -8 -10   44.54    9.08
 -11  -8 -10    0.33    6.80
 -10  -8 -10   10.56    6.99
  -9  -8 -10   21.79    7.33
  -8  -8 -10    4.44    5.39
  -7  -8 -10  103.60    9.64
  -6  -8 -10    0.52    4.53
  -5  -8 -10   -1.29    4.92
  -4  -8 -10   61.49    7.41
  -3  -8 -10   15.60    5.75
  -2  -8 -10  173.66    6.21
  -1  -8 -10  153.36    6.52
   0  -8 -10    6.21    3.30
   1  -8 -10   47.61    4.56
   2  -8 -10  807.69   13.44
   3  -8 -10  142.50    6.92
   4  -8 -10   12.22    5.30
   5  -8 -10  226.65   12.00
   6  -8 -10  122.87   10.12
   7  -8 -10  218.50   12.29
   8  -8 -10   48.78    7.27
   9  -8 -10   30.84    6.47
  10  -8 -10    2.49    4.16
  11  -8 -10    5.44    4.96
  12  -8 -10   51.74    8.04
  13  -8 -10    5.23    5.57
  14  -8 -10   -3.87    4.77
 -13  -7 -10    8.32    7.90
 -12  -7 -10   30.69    8.38
 -11  -7 -10   -7.82    6.09
 -10  -7 -10   57.16    9.14
  -9  -7 -10  145.88   11.17
  -8  -7 -10    6.44    5.48
  -7  -7 -10   26.84    6.25
  -6  -7 -10   -0.37    4.62
  -5  -7 -10    7.82    5.14
  -4  -7 -10    6.55    4.98
  -3  -7 -10   37.62    3.50
  -2  -7 -10   85.40    4.83
  -1  -7 -10   85.48    5.38
   0  -7 -10    1.05    2.83
   1  -7 -10   43.80    4.16
   2  -7 -10  176.88    6.99
   3  -7 -10    1.72    2.83
   4  -7 -10  541.02   17.67
   5  -7 -10   12.99    5.42
   6  -7 -10  160.01   10.92
   7  -7 -10   17.52    5.54
   8  -7 -10  103.91    9.70
   9  -7 -10    5.76    4.75
  10  -7 -10  121.64   10.25
  11  -7 -10    0.41    4.50
  12  -7 -10   11.18    5.21
  13  -7 -10   -2.84    4.90
  14  -7 -10   10.80    6.04
 -13  -6 -10   -0.50    6.96
 -12  -6 -10   29.40    7.82
 -11  -6 -10   67.22    9.18
 -10  -6 -10    1.13    5.35
  -9  -6 -10   16.13    6.04
  -8  -6 -10   50.81    7.50
  -7  -6 -10   31.36    6.53
  -6  -6 -10  191.42   11.09
  -5  -6 -10   64.69    7.33
  -4  -6 -10  265.13    5.33
  -3  -6 -10  176.92    5.07
  -2  -6 -10   30.51    3.01
  -1  -6 -10   16.53    2.99
   0  -6 -10  426.89    9.07
   1  -6 -10  210.07    7.47
   2  -6 -10   99.11    5.58
   3  -6 -10  659.95   18.18
   4  -6 -10  129.06    9.66
   5  -6 -10    4.65    4.44
   6  -6 -10   21.06    5.72
   7  -6 -10  147.05   10.92
   8  -6 -10   42.11    7.30
   9  -6 -10  257.98   13.48
  10  -6 -10   10.49    5.07
  11  -6 -10    1.19    4.70
  12  -6 -10  134.71   10.89
  13  -6 -10    5.79    5.54
  14  -6 -10   23.74    6.38
  15  -6 -10    5.85    5.30
 -14  -5 -10   19.27    8.46
 -13  -5 -10   26.93    7.95
 -12  -5 -10   40.62    8.44
 -11  -5 -10  103.47   11.14
 -10  -5 -10   68.79    8.44
  -9  -5 -10   46.01    7.32
  -8  -5 -10  115.94    9.69
  -7  -5 -10  163.50   10.41
  -6  -5 -10  144.96    9.97
  -5  -5 -10  270.60    5.29
  -4  -5 -10  200.27    4.84
  -3  -5 -10   66.39    3.64
  -2  -5 -10   43.74    3.48
  -1  -5 -10  813.17   16.16
   0  -5 -10   -0.50    2.07
   1  -5 -10   -1.41    2.22
   2  -5 -10  190.25    6.75
   3  -5 -10   87.74    8.32
   4  -5 -10  120.84    9.61
   5  -5 -10    4.61    4.47
   6  -5 -10  121.06   10.41
   7  -5 -10    9.02    5.51
   8  -5 -10   86.73    9.36
   9  -5 -10   47.64    6.90
  10  -5 -10    0.84    4.31
  11  -5 -10   48.33    7.05
  12  -5 -10   26.34    6.21
  13  -5 -10   15.09    6.16
  14  -5 -10   28.86    6.87
  15  -5 -10   -0.87    5.29
 -14  -4 -10    3.27    7.63
 -13  -4 -10    4.43    6.52
 -12  -4 -10    7.57    6.21
 -11  -4 -10   23.69    6.89
 -10  -4 -10    5.51    5.27
  -9  -4 -10   37.67    6.84
  -8  -4 -10   -0.83    4.70
  -7  -4 -10   57.59    6.81
  -6  -4 -10  128.91    9.45
  -5  -4 -10    5.32    1.78
  -4  -4 -10  451.34    6.95
  -3  -4 -10   99.84    3.94
  -2  -4 -10  113.12    4.33
  -1  -4 -10    2.65    2.01
   0  -4 -10   32.35    3.14
   1  -4 -10   83.48    4.78
   2  -4 -10  150.81    9.89
   3  -4 -10  823.02   19.77
   4  -4 -10   32.93    5.81
   5  -4 -10  204.36   11.39
   6  -4 -10   31.34    6.30
   7  -4 -10   10.34    4.99
   8  -4 -10  193.04   12.29
   9  -4 -10  172.83   11.86
  10  -4 -10  304.12   14.38
  11  -4 -10  115.76   10.09
  12  -4 -10   -1.07    4.62
  13  -4 -10    2.00    5.11
  14  -4 -10   26.38    6.87
  15  -4 -10   20.93    6.84
 -14  -3 -10   38.36    9.18
 -13  -3 -10   -1.20    6.04
 -12  -3 -10  120.83   10.95
 -11  -3 -10   40.28    7.36
 -10  -3 -10   34.53    6.71
  -9  -3 -10   29.97    6.28
  -8  -3 -10  110.00    9.36
  -7  -3 -10   62.07    7.70
  -6  -3 -10    3.58    4.24
  -5  -3 -10  152.44    4.52
  -4  -3 -10  473.92    7.21
  -3  -3 -10  274.83    5.70
  -2  -3 -10   17.78    2.33
  -1  -3 -10  615.93    9.07
   0  -3 -10   18.55    2.71
   1  -3 -10  656.07   15.03
   2  -3 -10  368.57   12.98
   3  -3 -10   -2.67    4.12
   4  -3 -10   72.85    8.25
   5  -3 -10  529.49   16.78
   6  -3 -10    5.11    4.67
   7  -3 -10   29.97    6.04
   8  -3 -10   46.60    7.32
   9  -3 -10  448.47   17.18
  10  -3 -10   56.75    7.84
  11  -3 -10   74.37    8.86
  12  -3 -10  229.74   13.12
  13  -3 -10   10.95    5.95
  14  -3 -10    9.88    5.94
  15  -3 -10    1.10    5.24
  16  -3 -10    6.30    5.95
 -13  -2 -10   25.67    7.17
 -12  -2 -10    9.45    5.82
 -11  -2 -10   60.90    7.72
 -10  -2 -10   17.55    5.35
  -9  -2 -10   17.17    5.32
  -8  -2 -10   22.10    5.30
  -7  -2 -10  477.04   14.18
  -6  -2 -10   35.40    5.42
  -5  -2 -10   23.76    2.36
  -4  -2 -10  160.85    4.67
  -3  -2 -10  171.83    4.84
  -2  -2 -10  256.30    5.87
  -1  -2 -10  339.91    6.74
   0  -2 -10   46.48    5.81
   1  -2 -10  188.14    8.67
   2  -2 -10   61.65    7.27
   3  -2 -10  982.50   20.60
   4  -2 -10  183.07   11.05
   5  -2 -10  344.48   13.69
   6  -2 -10    2.61    4.15
   7  -2 -10 1350.38   26.75
   8  -2 -10   25.31    6.35
   9  -2 -10  657.82   19.76
  10  -2 -10  170.51   11.35
  11  -2 -10   -2.22    3.91
  12  -2 -10    6.93    4.73
  13  -2 -10   14.19    5.88
  14  -2 -10   -3.16    4.84
  15  -2 -10   13.01    6.27
  16  -2 -10   59.31    8.90
 -12  -1 -10   23.66    6.49
 -11  -1 -10    9.58    5.23
 -10  -1 -10   10.72    4.77
  -9  -1 -10    1.10    4.19
  -8  -1 -10    3.45    4.21
  -7  -1 -10   -1.27    3.73
  -6  -1 -10  233.17    9.61
  -5  -1 -10    3.01    1.64
  -4  -1 -10   22.93    2.47
  -3  -1 -10  507.08    7.66
  -2  -1 -10  872.90   10.19
  -1  -1 -10  137.46    4.90
   0  -1 -10  131.23    6.95
   1  -1 -10   -5.78    3.07
   2  -1 -10    4.53    3.56
   3  -1 -10  109.93    8.49
   4  -1 -10  900.66   19.92
   5  -1 -10   -4.01    3.13
   6  -1 -10   29.79    5.94
   7  -1 -10   19.85    5.78
   8  -1 -10  239.91   12.71
   9  -1 -10  110.84    9.95
  10  -1 -10   47.39    7.23
  11  -1 -10   -3.75    3.88
  12  -1 -10   16.69    5.63
  13  -1 -10   13.88    5.64
  14  -1 -10   26.14    6.49
  15  -1 -10   17.24    6.03
  16  -1 -10   34.28    7.41
 -12   0 -10    6.49    5.26
 -11   0 -10   -5.36    3.98
 -10   0 -10  115.24    8.50
  -9   0 -10   -2.92    2.34
  -8   0 -10   80.61    4.50
  -7   0 -10    0.18    2.16
  -6   0 -10   12.68    2.33
  -5   0 -10   -2.33    1.14
  -4   0 -10  121.38    4.38
  -3   0 -10   -0.28    1.69
  -2   0 -10  128.65    4.92
[truncated: 723,258 more chars]
