# Supplementary material for: Formation of extended polyiodides at large cation templates
Source: Acta Crystallogr C Struct Chem. 2024 May 13;80(Pt 7):311–8. doi: 10.1107/S2053229624004194 (PMC11225612; doi:10.1107/S2053229624004194)
Supplement: Supplementary file 2 [file c-80-00311-isup2.hkl]

data_i                                                                          
_shelx_title ' PDNSI9 No365 for VL/MS in C2/c' 
_shelx_refln_list_code          4                                               
_shelx_F_calc_maximum     1486.01                                               
_exptl_crystal_F_000      4040.00                                               
_reflns_d_resolution_high  0.8402                                               
                                                                                
loop_                                                                           
 _space_group_symop_operation_xyz                                               
 'x, y, z'                                                                      
 '-x, y, -z+1/2'                                                                
 'x+1/2, y+1/2, z'                                                              
 '-x+1/2, y+1/2, -z+1/2'                                                        
 '-x, -y, -z'                                                                   
 'x, -y, z-1/2'                                                                 
 '-x+1/2, -y+1/2, -z'                                                           
 'x+1/2, -y+1/2, z-1/2'                                                         
                                                                                
_cell_length_a    21.6090                                                       
_cell_length_b     8.1980                                                       
_cell_length_c    24.1510                                                       
_cell_angle_alpha  90.000                                                       
_cell_angle_beta  100.170                                                       
_cell_angle_gamma  90.000                                                       
                                                                                
_shelx_F_squared_multiplier     1.000                                           
                                                                                
loop_                                                                           
 _refln_index_h                                                                 
 _refln_index_k                                                                 
 _refln_index_l                                                                 
 _refln_F_squared_calc                                                          
 _refln_F_squared_meas                                                          
 _refln_F_squared_sigma                                                         
 _refln_observed_status                                                         
   4   0   0     937877.81     985862.62     16319.10 o                         
   6   0   0      19258.93      14371.85       874.82 o                         
   8   0   0      77930.09      95109.27      1025.87 o                         
  10   0   0     967641.94     998963.19      4725.04 o                         
  12   0   0        760.11        564.46       245.77 o                         
  14   0   0     149115.64     152058.22      1730.33 o                         
  16   0   0     475975.22     479880.31      9336.28 o                         
  18   0   0        370.96        797.24       638.87 o                         
  20   0   0     198534.69     196241.58      2439.43 o                         
  22   0   0        389.32       1426.18       470.69 o                         
  24   0   0       2577.48       3390.24       958.31 o                         
   1   1   0        721.60        891.77       158.11 o                         
   3   1   0       3044.09       3075.45       349.69 o                         
   5   1   0      32844.73      37955.87      3334.73 o                         
   7   1   0     179014.84     193562.22      6512.16 o                         
   9   1   0      17977.47      18499.17      1721.81 o                         
  11   1   0      30145.54      33232.73      1295.90 o                         
  13   1   0     106802.34     110813.67      3511.39 o                         
  15   1   0     101767.83     108237.33      3201.63 o                         
  17   1   0      40746.11      39885.86      3473.88 o                         
  19   1   0      16708.04      16477.50       774.83 o                         
  21   1   0        188.70       -113.74       313.19 o                         
  23   1   0       2935.85       1168.09       955.89 o                         
  25   1   0       4953.52       6052.44       646.05 o                         
   0   2   0      36778.55      34997.70       817.95 o                         
   2   2   0     874977.06     787208.81      3489.61 o                         
   4   2   0       1423.23       1597.18       411.40 o                         
   6   2   0     369225.56     372219.06      2894.29 o                         
   8   2   0       5083.83       7446.27       684.85 o                         
  10   2   0     660594.81     810493.81      5887.80 o                         
  12   2   0     165714.84     188746.11      2935.43 o                         
  14   2   0       4609.91       4593.12       713.89 o                         
  16   2   0        136.83       1490.71       590.47 o                         
  18   2   0       5335.52       6531.52       849.41 o                         
  20   2   0      29528.29      28938.08      1592.34 o                         
  22   2   0        350.26       1553.63       689.69 o                         
  24   2   0       1024.26       2274.78       784.07 o                         
   1   3   0     282838.03     264905.19      2499.84 o                         
   3   3   0      20683.33      15265.22       725.99 o                         
   5   3   0      16129.43      11710.27       696.95 o                         
   7   3   0      15204.79      14190.74       793.75 o                         
   9   3   0      97675.39      85352.59      1810.14 o                         
  11   3   0       5895.98       6342.76       718.73 o                         
  13   3   0      15867.56      18512.82      1207.57 o                         
  15   3   0        825.35       1698.82       709.05 o                         
  17   3   0      49612.82      60037.21      2253.00 o                         
  19   3   0      12644.29      11504.57      1193.05 o                         
  21   3   0       1510.86       2030.36       752.61 o                         
  23   3   0        189.07       -382.36       597.73 o                         
   0   4   0     461913.31     480912.34      3862.28 o                         
   2   4   0       3433.36       3738.86       527.55 o                         
   4   4   0      14358.12      11446.49       750.19 o                         
   6   4   0      96366.29      76536.61      1703.66 o                         
   8   4   0       2787.00       2620.83       551.75 o                         
  10   4   0        191.35        793.75       438.02 o                         
  12   4   0      15158.79      15734.69      1067.21 o                         
  14   4   0       3367.38       3085.47       713.89 o                         
  16   4   0      13517.96      16683.32      1338.25 o                         
  18   4   0         58.25        271.04       735.67 o                         
  20   4   0       2676.64       5132.77      1088.99 o                         
  22   4   0        519.33       1292.27       815.53 o                         
   1   5   0       9384.46       9839.63       786.49 o                         
   3   5   0      15609.98      13716.43       842.15 o                         
   5   5   0      31472.56      29518.88      1219.67 o                         
   7   5   0       2636.23       1725.44       484.00 o                         
   9   5   0       3016.39       2170.72       568.69 o                         
  11   5   0      15124.00      14444.84      1052.69 o                         
  13   5   0       5757.80       4670.56       738.09 o                         
  15   5   0       8133.23       7090.53       926.85 o                         
  17   5   0       5722.19       8840.18      1105.93 o                         
  19   5   0       1387.52        304.92       718.73 o                         
  21   5   0       1137.29         70.18       672.75 o                         
   0   6   0       7685.70       7013.09       779.23 o                         
   2   6   0      40882.71      39007.61      1483.45 o                         
   4   6   0      16851.91      14125.41       977.67 o                         
   6   6   0      59505.45      49897.50      1710.92 o                         
   8   6   0      40927.29      36783.65      1551.21 o                         
  10   6   0      18598.45      17948.97      1171.27 o                         
  12   6   0        209.05          7.26       498.52 o                         
  14   6   0         17.28        266.20       517.88 o                         
  16   6   0       4560.04       5115.83       868.77 o                         
  18   6   0      19854.76      18215.17      1556.05 o                         
   1   7   0       9498.17       8641.74       934.11 o                         
   3   7   0      18312.60      15848.43      1149.49 o                         
   5   7   0      16252.14      18440.22      1200.31 o                         
   7   7   0       4423.72       4503.58       798.59 o                         
   9   7   0      10867.21       6667.04       895.39 o                         
  11   7   0      44410.82      44033.90      1928.72 o                         
  13   7   0       1079.17        672.75       590.47 o                         
  15   7   0      20016.75      16973.72      1369.71 o                         
  17   7   0       1094.65       1389.07       684.85 o                         
   0   8   0      24827.50      30559.47      1621.38 o                         
   2   8   0      27978.96      31624.26      1606.86 o                         
   4   8   0      30494.72      33395.68      1638.32 o                         
   6   8   0      29879.62      34213.64      1710.92 o                         
   8   8   0       7779.24       9336.27      1050.27 o                         
  10   8   0       6366.96       5805.52       909.91 o                         
  12   8   0        349.63        614.67       604.99 o                         
  14   8   0       7706.09       6942.91      1026.07 o                         
   1   9   0        512.32        234.74       585.63 o                         
   3   9   0      11741.99      12351.56      1173.69 o                         
   5   9   0      10813.01      13266.31      1246.29 o                         
   7   9   0         35.08        111.32       551.75 o                         
   9   9   0        245.98        389.62       614.67 o                         
 -25   1   1       4245.50       4513.81      1050.27 o                         
 -23   1   1      29893.74      24114.71      3312.95 o                         
 -21   1   1         13.76       -104.70       508.20 o                         
 -19   1   1       2159.73       1849.91       381.73 o                         
 -17   1   1     183902.47     186271.20      2170.02 o                         
 -15   1   1     213912.28     215677.28      2187.26 o                         
 -13   1   1     117924.41     125755.85      1551.21 o                         
 -11   1   1        128.11        434.14       268.34 o                         
  -9   1   1       3250.65       3950.53       339.73 o                         
  -7   1   1    1039493.31    1122020.25     38810.38 o                         
  -5   1   1     913060.44     993920.81     95834.69 o                         
  -3   1   1     651888.12     619820.19     31471.81 o                         
  -1   1   1      10685.10      10259.02       342.43 o                         
   1   1   1        271.65        806.50       337.59 o                         
   3   1   1     170645.75     194518.14      1076.45 o                         
   5   1   1     505402.12     575091.25     34527.00 o                         
   7   1   1     142896.97     164671.70      3072.16 o                         
   9   1   1     113196.83     125678.97      1675.83 o                         
  11   1   1      48478.58      51256.66      2613.58 o                         
  13   1   1     151622.06     162635.47      8028.27 o                         
  15   1   1      31714.71      31988.17      1894.84 o                         
  17   1   1      20917.74      22283.67       843.26 o                         
  19   1   1      15451.52      15617.65       760.15 o                         
  21   1   1      22874.40      20487.76       916.90 o                         
  23   1   1      13322.13      10750.61       824.00 o                         
 -24   2   1       2201.14       2361.31       513.35 o                         
 -22   2   1        346.36       -247.80       353.15 o                         
 -20   2   1       1042.45       2185.24       597.73 o                         
 -18   2   1      12331.72      13138.05       992.19 o                         
 -16   2   1      19433.48      17356.07      1023.65 o                         
 -14   2   1      29874.74      28364.55      1168.85 o                         
 -12   2   1      20300.54      21169.96       989.77 o                         
 -10   2   1         81.83       1033.33       406.56 o                         
  -8   2   1     158770.62     168282.78      2136.84 o                         
  -6   2   1      49831.32      52232.78      1149.49 o                         
  -4   2   1       9888.19      10038.06       583.21 o                         
  -2   2   1       2824.08       2669.23       416.24 o                         
   0   2   1     373586.88     347932.19      2340.12 o                         
   2   2   1      25557.72      22464.65       704.21 o                         
   4   2   1      26905.71      20407.67       723.57 o                         
   6   2   1        999.82       1558.47       428.34 o                         
   8   2   1     145228.77     168268.25      2395.78 o                         
  10   2   1      98821.70     120771.37      2347.38 o                         
  12   2   1      50921.37      62493.48      1800.46 o                         
  14   2   1      36412.41      40672.55      1563.31 o                         
  16   2   1      29643.66      28865.49      1442.31 o                         
  18   2   1      12172.77      12825.88      1093.83 o                         
  20   2   1      43641.29      49795.86      2011.00 o                         
  22   2   1      10745.09       7995.60      1062.37 o                         
  24   2   1       3716.49       4288.20       931.69 o                         
 -23   3   1      10263.37       9851.73      1091.41 o                         
 -21   3   1       2125.70       2211.86       624.35 o                         
 -19   3   1      43032.73      49098.91      1880.32 o                         
 -17   3   1     138254.44     149801.42      2981.41 o                         
 -15   3   1      13924.83      13646.25       946.21 o                         
 -13   3   1     311529.88     335094.19      3869.54 o                         
 -11   3   1      35427.46      32214.73      1217.25 o                         
  -9   3   1     107988.04     108848.14      1957.76 o                         
  -7   3   1     151539.42     144603.30      2090.86 o                         
  -5   3   1      73986.50      85558.28      1587.50 o                         
  -3   3   1     572941.12     562388.12      3721.92 o                         
  -1   3   1      46868.96      32718.09       977.67 o                         
   1   3   1     586812.69     544836.00      3489.61 o                         
   3   3   1     426209.56     365561.72      2937.85 o                         
   5   3   1      48461.75      34821.05      1043.01 o                         
   7   3   1     400788.50     380463.94      3433.95 o                         
   9   3   1      43756.69      37422.52      1251.13 o                         
  11   3   1       9786.07       8978.11       801.01 o                         
  13   3   1      21957.62      23720.61      1328.57 o                         
  15   3   1       6167.92       4830.27       883.29 o                         
  17   3   1      41688.16      44670.35      1974.70 o                         
  19   3   1      12789.67      14166.54      1306.79 o                         
  21   3   1       3381.01       3083.05       866.35 o                         
  23   3   1      13723.84      15049.84      1454.41 o                         
 -22   4   1       1299.63       3281.49       689.69 o                         
 -20   4   1        335.40       -909.91       484.00 o                         
 -18   4   1        429.91       1088.99       544.49 o                         
 -16   4   1       4391.74       5067.43       738.09 o                         
 -14   4   1          0.09         65.34       423.50 o                         
 -12   4   1       3676.21       4092.18       612.25 o                         
 -10   4   1      22846.08      23398.76      1096.25 o                         
  -8   4   1       1573.94       1911.78       471.90 o                         
  -6   4   1      27258.74      26099.45      1079.31 o                         
  -4   4   1      66416.50      58089.12      1468.93 o                         
  -2   4   1     205787.70     213146.73      2630.51 o                         
   0   4   1     152196.39     149118.98      2221.54 o                         
   2   4   1     242179.69     228056.20      2669.23 o                         
   4   4   1       5052.92       3112.09       500.94 o                         
   6   4   1       1354.57       1379.39       459.80 o                         
   8   4   1      92002.14      84776.63      1938.40 o                         
  10   4   1       9424.53      10132.44       803.43 o                         
  12   4   1     150941.31     141527.52      2766.03 o                         
  14   4   1      18414.10      21361.13      1357.61 o                         
  16   4   1      48448.39      52561.90      2153.78 o                         
  18   4   1     142881.77     172459.66      4089.76 o                         
  20   4   1        607.28       2214.28       871.19 o                         
  22   4   1      39396.88      49045.67      2565.18 o                         
 -21   5   1       1474.79       2052.14       638.87 o                         
 -19   5   1       3603.59       1967.44       706.63 o                         
 -17   5   1      15415.91      14444.84      1188.21 o                         
 -15   5   1      39026.45      41790.58      1720.60 o                         
 -13   5   1      17700.28      17389.96      1154.33 o                         
 -11   5   1      15052.86      14212.52      1028.49 o                         
  -9   5   1      15388.29      18057.87      1064.79 o                         
  -7   5   1       3291.29       3407.33       600.15 o                         
  -5   5   1       5591.94       4060.72       634.03 o                         
  -3   5   1      12891.21      15543.51       914.75 o                         
  -1   5   1      69236.04      63217.06      1674.62 o                         
   1   5   1       6959.80       5873.28       634.03 o                         
   3   5   1     108403.34      92479.41      1972.28 o                         
   5   5   1      89573.52      72275.03      1812.56 o                         
   7   5   1       1761.46       1372.13       493.68 o                         
   9   5   1      11921.48      10255.86       873.61 o                         
  11   5   1       2454.38       1790.78       588.05 o                         
  13   5   1       1180.65       1425.37       588.05 o                         
  15   5   1        115.44        159.72       621.93 o                         
  17   5   1       6676.99       7431.75      1047.85 o                         
  19   5   1       5283.87       6906.61      1115.61 o                         
  21   5   1       1644.11       1396.33       922.01 o                         
 -20   6   1       1193.81        -84.70       513.04 o                         
 -18   6   1       1169.09        709.05       551.75 o                         
 -16   6   1         12.06       -307.34       467.06 o                         
 -14   6   1       3165.99       3054.01       716.31 o                         
 -12   6   1       2500.22       4777.03       774.39 o                         
 -10   6   1      36398.70      39963.50      1669.78 o                         
  -8   6   1      11885.77      11986.15       984.93 o                         
  -6   6   1       4692.09       4665.72       665.49 o                         
  -4   6   1        788.15        839.73       462.22 o                         
  -2   6   1      10800.93      10263.12       861.51 o                         
   0   6   1       2175.60       2599.06       607.41 o                         
   2   6   1       5556.68       4868.99       680.01 o                         
   4   6   1       3353.40       3792.10       646.13 o                         
   6   6   1      17031.17      14865.92      1009.13 o                         
   8   6   1      97884.02      86081.00      2245.74 o                         
  10   6   1       5405.26       5060.17       764.71 o                         
  12   6   1       8601.31       5924.10       856.67 o                         
  14   6   1       4154.98       3721.92       764.71 o                         
  16   6   1         10.72       -348.48       588.05 o                         
  18   6   1      14914.71      15047.42      1476.19 o                         
 -17   7   1       1123.11       1004.29       694.53 o                         
 -15   7   1       1056.89        317.02       624.35 o                         
 -13   7   1        140.40       -326.70       471.90 o                         
 -11   7   1         16.26        174.24       525.14 o                         
  -9   7   1       4544.54       3501.71       750.19 o                         
  -7   7   1      14419.28      15971.85      1168.85 o                         
  -5   7   1       9806.99      10616.44       970.41 o                         
  -3   7   1       1192.31       1418.11       563.85 o                         
  -1   7   1       3057.46       3170.17       709.05 o                         
   1   7   1        647.70        147.62       522.72 o                         
   3   7   1        644.55       1945.66       563.85 o                         
   5   7   1       1134.80        406.56       551.75 o                         
   7   7   1        654.77        951.05       592.89 o                         
   9   7   1       1536.55       1013.97       595.31 o                         
  11   7   1       1870.62       1246.29       718.73 o                         
  13   7   1       5403.13       5616.77       871.19 o                         
  15   7   1       1815.03       1105.93       682.43 o                         
  17   7   1        182.41       -225.06       563.85 o                         
 -14   8   1       1444.06       3162.91       830.05 o                         
 -12   8   1          4.23         82.28       578.37 o                         
 -10   8   1        882.79       1802.88       692.11 o                         
  -8   8   1          9.83        171.82       563.85 o                         
  -6   8   1        993.97        834.89       575.95 o                         
  -4   8   1       4858.68       4876.25       844.57 o                         
  -2   8   1       3769.14       2480.48       721.15 o                         
   0   8   1      13439.90      17922.35      1321.31 o                         
   2   8   1       8480.26       6485.54       895.39 o                         
   4   8   1        345.06        861.51       614.67 o                         
   6   8   1       1011.87        830.05       583.21 o                         
   8   8   1       1548.38        890.55       537.23 o                         
  10   8   1        845.24        588.05       621.93 o                         
  12   8   1       6372.23       5333.63       917.17 o                         
  14   8   1        308.81       1345.51       638.87 o                         
  -9   9   1        136.12       1309.21       706.63 o                         
  -7   9   1        185.66        166.98       612.25 o                         
  -5   9   1       2056.42       2630.51       791.33 o                         
  -3   9   1       1826.43       1316.47       624.35 o                         
  -1   9   1       1108.18       3240.35       747.77 o                         
   1   9   1        666.08       1294.69       566.27 o                         
   3   9   1        191.78        396.88       527.55 o                         
   5   9   1       2663.34       1018.81       677.59 o                         
   7   9   1        488.52        411.40       542.07 o                         
   9   9   1        222.10       1195.47       665.49 o                         
 -24   0   2      15921.58      16072.40       904.41 o                         
 -22   0   2       2728.14       3358.04       495.80 o                         
 -20   0   2     202649.03     207001.16      2510.55 o                         
 -18   0   2      14291.81      15606.90       727.22 o                         
 -16   0   2     116801.65     124792.98      4100.65 o                         
 -14   0   2     151063.69     159395.20      1754.14 o                         
 -12   0   2       3168.38       4628.46       383.68 o                         
 -10   0   2    1316428.75    1344205.75     11250.47 o                         
  -8   0   2     192394.16     188496.02      2867.67 o                         
  -6   0   2     837395.94     807346.94     13121.11 o                         
  -4   0   2      95389.73      73527.71      1187.00 o                         
   2   0   2      59294.28      57377.28       746.56 o                         
   4   0   2       6757.83      10246.72       770.76 o                         
   6   0   2    1980366.50    2158555.75     52484.43 o                         
   8   0   2     127719.11     129466.79      3982.07 o                         
  10   0   2     442691.38     473630.84      5517.54 o                         
  12   0   2       9104.66      10842.68      1103.51 o                         
  14   0   2      27365.35      27599.40       810.19 o                         
  16   0   2       2942.15       2558.31       385.21 o                         
  18   0   2       1249.96        832.47       317.41 o                         
  20   0   2        251.47        413.87       309.57 o                         
  22   0   2      19007.44      15114.95      1743.59 o                         
  24   0   2       2373.50       1789.40       463.90 o                         
 -25   1   2        465.05        353.19       934.11 o                         
 -23   1   2      17078.64      16074.32      2263.89 o                         
 -21   1   2        841.88        361.29       447.70 o                         
 -19   1   2         64.44         69.30       371.47 o                         
 -17   1   2       7999.91       7292.05       547.55 o                         
 -15   1   2      81169.73      80252.06      1349.86 o                         
 -13   1   2      17942.07      19192.43       844.57 o                         
 -11   1   2      13525.40      14185.58      1616.54 o                         
  -9   1   2      11580.25      12772.06      1116.82 o                         
  -7   1   2     435062.16     456460.62     16062.60 o                         
  -5   1   2     188046.56     177841.06      1696.41 o                         
  -3   1   2       3131.19       1781.88       228.69 o                         
  -1   1   2     308891.78     318762.16     20108.79 o                         
   1   1   2     155035.44     160021.39      8498.96 o                         
   3   1   2       5294.97       3637.55       282.81 o                         
   5   1   2     150921.98     159254.61     10509.97 o                         
   7   1   2      59155.59      58662.04      2790.23 o                         
   9   1   2      35424.27      35128.79       995.82 o                         
  11   1   2     254627.72     260128.11      5775.29 o                         
  13   1   2      22538.83      25255.04      2956.00 o                         
  15   1   2      46649.29      43502.25      1770.21 o                         
  17   1   2       8189.75       9250.46       604.99 o                         
  19   1   2      20758.22      21579.92       890.86 o                         
  21   1   2      36000.66      35804.14      3332.31 o                         
  23   1   2      12920.90      11371.97      1020.02 o                         
 -24   2   2       2018.37       2578.42       520.91 o                         
 -22   2   2       9446.12       8343.61       687.86 o                         
 -20   2   2      61866.07      60547.82      2015.84 o                         
 -18   2   2      48174.55      50870.34      1742.38 o                         
 -16   2   2      37501.86      40752.41      1464.09 o                         
 -14   2   2       3966.60       4464.86       592.89 o                         
 -12   2   2      29179.74      28650.11      1088.99 o                         
 -10   2   2      74577.45      79484.15      1602.02 o                         
  -8   2   2     245083.66     245296.12      2572.44 o                         
  -6   2   2      41716.71      38896.29      1018.81 o                         
  -4   2   2       3047.30       1865.80       396.88 o                         
  -2   2   2        569.58       -203.28       355.74 o                         
   0   2   2    1098756.88    1036730.19      4022.00 o                         
   2   2   2       5105.38       3066.11       408.98 o                         
   4   2   2      20820.91      17353.65       704.21 o                         
   6   2   2     178976.69     179913.19      2151.36 o                         
   8   2   2     335904.16     395066.06      3702.56 o                         
  10   2   2       4997.65       4317.24       655.81 o                         
  12   2   2         41.18        210.54       500.94 o                         
  14   2   2       7390.35       7564.85       861.51 o                         
  16   2   2      57441.14      57351.03      1979.54 o                         
  18   2   2      13924.76      16535.70      1226.93 o                         
  20   2   2         37.69       1038.17       609.83 o                         
  22   2   2       4767.40       4929.49       948.63 o                         
  24   2   2        626.18        -58.08       563.85 o                         
 -23   3   2        342.33        670.33       614.67 o                         
 -21   3   2      17404.02      17174.58      1263.23 o                         
 -19   3   2       4378.26       4080.08       735.67 o                         
 -17   3   2      18815.36      18239.37      1149.49 o                         
 -15   3   2       1976.53       1701.24       542.07 o                         
 -13   3   2      28178.49      27718.42      1241.45 o                         
 -11   3   2     106734.61     112315.96      2119.90 o                         
  -9   3   2     161026.17     164205.11      2381.26 o                         
  -7   3   2      12813.04      10868.12       696.95 o                         
  -5   3   2     112914.30     109939.55      1805.30 o                         
  -3   3   2      24514.01      23546.38       868.77 o                         
  -1   3   2      24403.53      20724.68       822.79 o                         
   1   3   2     282869.75     260834.78      2446.60 o                         
   3   3   2     175777.91     162903.16      1977.12 o                         
   5   3   2     647666.44     622996.44      4029.26 o                         
   7   3   2     110883.84     109286.16      1916.62 o                         
   9   3   2      32500.36      32120.35      1200.31 o                         
  11   3   2       7047.84       7765.71       817.95 o                         
  13   3   2      15982.79      15204.72      1115.61 o                         
  15   3   2     117376.39     142781.06      3216.15 o                         
  17   3   2       4445.79       3426.69       868.77 o                         
  19   3   2      10182.97      12806.52      1229.35 o                         
  21   3   2       9176.69       7530.97      1069.63 o                         
  23   3   2      21266.12      22665.50      1730.28 o                         
 -22   4   2        130.95        169.40       517.88 o                         
 -20   4   2      31774.81      29966.57      1611.70 o                         
 -18   4   2       3004.56       3063.69       660.65 o                         
 -16   4   2      24998.27      25392.82      1367.29 o                         
 -14   4   2      13079.48      10710.82       900.23 o                         
 -12   4   2      31905.93      33448.92      1352.77 o                         
 -10   4   2     127200.02     133285.08      2424.82 o                         
  -8   4   2      71586.77      72475.88      1778.68 o                         
  -6   4   2     276248.16     288754.06      3242.77 o                         
  -4   4   2      19340.87      18909.70       914.75 o                         
  -2   4   2       6165.20       4980.31       595.31 o                         
   0   4   2       1766.06       2056.98       476.74 o                         
   2   4   2     172338.88     158985.22      2240.90 o                         
   4   4   2       6540.33       5582.89       590.47 o                         
   6   4   2      91392.05      79101.78      1720.60 o                         
   8   4   2         99.35        701.79       454.96 o                         
  10   4   2     133315.88     129185.63      2504.68 o                         
  12   4   2     113814.61     118639.37      2681.33 o                         
  14   4   2        622.98       -150.04       520.30 o                         
  16   4   2       5980.51       6879.99       970.41 o                         
  18   4   2        227.08       1580.24       871.19 o                         
  20   4   2       2409.57       1935.98       859.09 o                         
  22   4   2          1.63       1943.24       861.51 o                         
 -21   5   2       6090.77       6144.32       922.01 o                         
 -19   5   2       1199.65        757.45       573.53 o                         
 -17   5   2      29326.03      36023.78      1766.58 o                         
 -15   5   2       4318.17       5607.09       805.85 o                         
 -13   5   2       4531.63       5626.45       725.99 o                         
 -11   5   2       8928.36       7451.11       774.39 o                         
  -9   5   2       2980.45       2507.10       604.99 o                         
  -7   5   2        167.81       1730.28       522.72 o                         
  -5   5   2      71493.67      76776.19      1894.84 o                         
  -3   5   2       9041.47       9188.65       776.81 o                         
  -1   5   2     180768.95     178098.20      2763.61 o                         
   1   5   2       6330.27       5861.18       663.07 o                         
   3   5   2      58814.09      48699.62      1476.19 o                         
   5   5   2       7184.30       6582.34       694.53 o                         
   7   5   2       8200.34       6028.16       701.79 o                         
   9   5   2     147539.05     128953.31      2620.83 o                         
  11   5   2      50958.29      45790.80      1747.22 o                         
  13   5   2      12064.57      11978.88      1040.59 o                         
  15   5   2      31178.58      31367.74      1660.10 o                         
  17   5   2      25448.54      28226.61      1742.38 o                         
  19   5   2      17824.55      17970.75      1570.56 o                         
  21   5   2         69.59        157.30       747.77 o                         
 -20   6   2       4377.06       5994.28       924.43 o                         
 -18   6   2        249.85       -113.74       500.94 o                         
 -16   6   2       8004.79       8617.54      1009.13 o                         
 -14   6   2      10949.32       8871.64       931.69 o                         
 -12   6   2      50985.42      56165.25      2027.94 o                         
 -10   6   2      74794.18      80568.29      2277.20 o                         
  -8   6   2        487.98        404.14       539.65 o                         
  -6   6   2       1384.86       1406.01       546.91 o                         
  -4   6   2       2144.40       1556.05       539.65 o                         
  -2   6   2       5954.60       6359.70       755.03 o                         
   0   6   2     104908.77     111258.44      2446.60 o                         
   2   6   2       4274.42       2995.93       597.73 o                         
   4   6   2      52710.83      49369.95      1655.26 o                         
   6   6   2        885.71        970.41       481.58 o                         
   8   6   2       2548.20       3642.07       653.39 o                         
  10   6   2       5692.84       4193.82       730.83 o                         
  12   6   2       3104.81       2412.72       658.23 o                         
  14   6   2       7124.41       6703.34       972.83 o                         
  16   6   2       3326.24       4508.42       917.17 o                         
  18   6   2        487.59       1587.50       844.57 o                         
 -17   7   2       4973.54       4716.54       895.39 o                         
 -15   7   2         24.82        457.38       563.85 o                         
 -13   7   2       2583.25       2618.42       725.99 o                         
 -11   7   2      39636.42      50124.98      2032.78 o                         
  -9   7   2       1509.85       2528.88       704.21 o                         
  -7   7   2      16455.11      16574.42      1205.15 o                         
  -5   7   2        785.09       1696.40       636.45 o                         
  -3   7   2        246.81       -375.10       471.90 o                         
  -1   7   2      49247.30      47472.69      1807.72 o                         
   1   7   2      83358.98      84493.49      2291.72 o                         
   3   7   2      67749.41      66716.34      2076.34 o                         
   5   7   2     165196.81     161221.30      3199.21 o                         
   7   7   2        675.15       -619.51       384.78 o                         
   9   7   2      76300.63      65378.10      2214.28 o                         
  11   7   2         12.09       1101.09       578.37 o                         
  13   7   2       1853.97        994.61       619.51 o                         
  15   7   2      39911.59      39566.62      2006.16 o                         
  17   7   2      14286.59      15642.73      1459.25 o                         
 -14   8   2       9915.39      11673.97      1253.55 o                         
 -12   8   2      28844.83      35711.60      1948.08 o                         
 -10   8   2      31727.66      35193.72      1863.38 o                         
  -8   8   2      10351.15      13217.91      1231.77 o                         
  -6   8   2       8885.96       9379.83      1088.99 o                         
  -4   8   2         12.98       -237.16       496.10 o                         
  -2   8   2         86.90        -60.50       493.68 o                         
   0   8   2      23878.23      24625.68      1418.11 o                         
   2   8   2       7134.45      11608.63      1069.63 o                         
   4   8   2      27146.81      24645.04      1507.65 o                         
   6   8   2       3407.52       3015.29       745.35 o                         
   8   8   2       3745.59       4150.26       815.53 o                         
  10   8   2       8943.51       8002.86      1064.79 o                         
  12   8   2       2425.03       2190.08       755.03 o                         
  14   8   2       1451.16        406.56       573.53 o                         
  -9   9   2        790.19        -58.08       585.63 o                         
  -7   9   2       7400.43       8842.60      1079.31 o                         
  -5   9   2      15133.99      20189.87      1410.85 o                         
  -3   9   2       1191.59       2037.62       709.05 o                         
  -1   9   2      10936.36      11879.67      1214.83 o                         
   1   9   2       1831.73       1565.72       643.71 o                         
   3   9   2      12779.44      12789.58      1190.63 o                         
   5   9   2        702.56        551.75       597.73 o                         
   7   9   2       1850.16       1759.32       696.95 o                         
   9   9   2      20728.00      17169.74      1435.05 o                         
 -25   1   3       9232.83       7836.66       764.71 o                         
 -23   1   3      12958.21      11635.11       865.14 o                         
 -21   1   3      13616.57      12982.59      1690.35 o                         
 -19   1   3       5807.52       5516.35       526.09 o                         
 -17   1   3       5152.30       5478.69       494.75 o                         
 -15   1   3      11171.16      10647.46      1731.49 o                         
 -13   1   3      14446.20      16171.02       695.74 o                         
 -11   1   3      54769.05      58257.17      1001.00 o                         
  -9   1   3       6775.47       5812.65       382.57 o                         
  -7   1   3      40850.73      35773.96      2226.38 o                         
  -5   1   3      73798.62      70680.58     10422.84 o                         
  -3   1   3      19088.57      19371.00       850.62 o                         
  -1   1   3       1883.96       1477.43       216.42 o                         
   1   1   3      14334.02      13065.37       400.51 o                         
   3   1   3        379.38        468.03       333.96 o                         
   5   1   3      41063.88      41896.14      3085.47 o                         
   7   1   3       4800.37       3761.35       358.18 o                         
   9   1   3     132284.86     139283.19      5942.25 o                         
  11   1   3       6794.50       6861.83      1021.23 o                         
  13   1   3      46686.97      44412.64      1006.59 o                         
  15   1   3       2370.10       3319.83      1385.44 o                         
  17   1   3      38625.88      40512.89      2180.40 o                         
  19   1   3       5379.67       5209.36       746.56 o                         
  21   1   3          6.64        573.38       615.88 o                         
  23   1   3       4392.39       3306.32       525.44 o                         
 -24   2   3        278.56        333.83       394.09 o                         
 -22   2   3      13873.08      12578.90      1297.11 o                         
 -20   2   3       3622.25       3988.12       655.81 o                         
 -18   2   3       4503.82       3443.63       600.15 o                         
 -16   2   3       8291.71       8336.82       776.81 o                         
 -14   2   3      46778.47      48532.64      1514.91 o                         
 -12   2   3      37411.06      37916.20      1239.03 o                         
 -10   2   3      64559.14      62512.84      1439.89 o                         
  -8   2   3         27.06        498.52       343.64 o                         
  -6   2   3      20564.29      23534.28       801.01 o                         
  -4   2   3      31082.34      24357.07       784.07 o                         
  -2   2   3     348950.53     347339.31      2490.16 o                         
   0   2   3      43359.56      32067.11       796.17 o                         
   2   2   3       8685.34       8450.56       517.88 o                         
   4   2   3      21177.90      15245.85       696.95 o                         
   6   2   3     240287.05     256805.52      2712.79 o                         
   8   2   3       2347.72       2250.58       546.91 o                         
  10   2   3      45610.72      52658.70      1686.72 o                         
  12   2   3         71.49       2678.91       663.07 o                         
  14   2   3       5547.17       6342.76       825.21 o                         
  16   2   3       8840.56       9442.75       997.03 o                         
  18   2   3       6444.36       5459.47       868.77 o                         
  20   2   3       4025.44       3627.55       813.11 o                         
  22   2   3       3385.59       2942.69       832.47 o                         
  24   2   3        119.33       -953.47       476.74 o                         
 -23   3   3      65474.00      66433.20      2434.50 o                         
 -21   3   3        124.05        583.21       527.55 o                         
 -19   3   3      32420.60      35689.82      1638.32 o                         
 -17   3   3      30193.02      33468.28      1500.39 o                         
 -15   3   3      22535.89      24693.45      1217.25 o                         
 -13   3   3     137658.64     139722.20      2531.30 o                         
 -11   3   3      13980.98      13118.69       834.89 o                         
  -9   3   3     214924.61     205819.03      2659.55 o                         
  -7   3   3     504222.94     498989.56      3867.12 o                         
  -5   3   3       3270.96       1824.66       464.64 o                         
  -3   3   3     232603.11     221553.75      2405.46 o                         
  -1   3   3          4.40        372.68       389.62 o                         
   1   3   3      43153.45      40256.32      1047.85 o                         
   3   3   3      69496.04      60121.91      1270.49 o                         
   5   3   3      65252.94      62803.24      1415.69 o                         
   7   3   3     150285.78     147669.42      2248.16 o                         
   9   3   3       9431.09      11158.51       822.79 o                         
  11   3   3       4444.01       3850.18       680.01 o                         
  13   3   3      26607.32      33657.04      1589.92 o                         
  15   3   3        106.06        892.97       723.57 o                         
  17   3   3       4889.99       5783.74      1016.39 o                         
  19   3   3       3624.98       3037.07       914.75 o                         
  21   3   3      15889.67      16395.34      1415.69 o                         
  23   3   3        836.60        392.04       730.83 o                         
 -22   4   3        145.88        242.00       527.55 o                         
 -20   4   3        592.53       1195.47       549.33 o                         
 -18   4   3      25353.28      25842.93      1444.73 o                         
 -16   4   3       7264.54       8135.96       839.73 o                         
 -14   4   3      21757.57      22663.08      1217.25 o                         
 -12   4   3     178315.62     177921.53      2949.95 o                         
 -10   4   3      51042.29      48718.98      1510.07 o                         
  -8   4   3     263241.56     252556.05      3143.55 o                         
  -6   4   3      15524.79      14754.60       895.39 o                         
  -4   4   3         12.41       1406.01       464.64 o                         
  -2   4   3     195638.78     184999.97      2497.42 o                         
   0   4   3      17447.84      17106.82       834.89 o                         
   2   4   3     466356.16     428592.44      3649.33 o                         
   4   4   3      71917.69      57302.63      1432.63 o                         
   6   4   3     315013.25     293981.22      3325.05 o                         
   8   4   3     555273.94     538512.62      4718.95 o                         
  10   4   3      36747.96      36558.59      1422.95 o                         
  12   4   3     127496.03     131213.58      2850.73 o                         
  14   4   3        621.52        730.83       604.99 o                         
  16   4   3       3161.78       4496.32       863.93 o                         
  18   4   3      74844.88      92191.44      3191.95 o                         
  20   4   3       2436.43       3750.96       980.09 o                         
  22   4   3      30879.75      37860.54      2417.56 o                         
 -21   5   3       7304.58       7574.53       989.77 o                         
 -19   5   3        617.74        592.89       534.81 o                         
 -17   5   3       6703.56       7877.02       977.67 o                         
 -15   5   3      31198.35      31343.54      1529.43 o                         
 -13   5   3      25122.36      23207.58      1294.69 o                         
 -11   5   3      68073.27      62672.57      1897.26 o                         
  -9   5   3      98345.39      99821.62      2313.50 o                         
  -7   5   3      54508.25      54265.56      1679.46 o                         
  -5   5   3     221386.83     221432.72      3165.33 o                         
  -3   5   3      10173.55       9873.51       793.75 o                         
  -1   5   3       1064.02       -108.90       404.14 o                         
   1   5   3       3876.40       3136.29       551.75 o                         
   3   5   3      49803.11      43029.61      1396.33 o                         
   5   5   3      55347.14      42719.85      1396.33 o                         
   7   5   3          5.42        936.53       445.28 o                         
   9   5   3      35863.52      32311.53      1425.37 o                         
  11   5   3      56430.94      57217.93      1894.84 o                         
  13   5   3        467.70        118.58       537.23 o                         
  15   5   3       9547.58      10420.42      1113.19 o                         
  17   5   3        551.95         45.98       614.67 o                         
  19   5   3       1798.17       2141.68       839.73 o                         
  21   5   3        739.10       3090.31      1021.23 o                         
 -20   6   3      16155.57      18099.01      1447.15 o                         
 -18   6   3      20986.37      24821.70      1572.98 o                         
 -16   6   3        818.96       1756.90       612.25 o                         
 -14   6   3       3213.82       2386.10       672.75 o                         
 -12   6   3       1766.62       2265.10       689.69 o                         
 -10   6   3       1216.19       1338.25       583.21 o                         
  -8   6   3      87394.16      92063.18      2364.32 o                         
  -6   6   3      11583.77      13423.61      1016.39 o                         
  -4   6   3      54857.97      57043.70      1812.56 o                         
  -2   6   3     136756.61     139289.03      2739.41 o                         
   0   6   3       1130.19       1725.44       525.14 o                         
   2   6   3     233092.08     210225.81      3240.35 o                         
   4   6   3     114053.85      99976.51      2298.98 o                         
   6   6   3        331.91       -121.00       442.86 o                         
   8   6   3       1706.91       1606.86       561.43 o                         
  10   6   3      17226.57      14892.54      1139.81 o                         
  12   6   3      73837.98      71178.78      2318.34 o                         
  14   6   3       2275.85       1873.06       667.91 o                         
  16   6   3      10878.51      11504.57      1251.13 o                         
  18   6   3      27931.22      29255.10      1923.88 o                         
 -17   7   3       3970.23       1991.64       791.33 o                         
 -15   7   3       5801.58       7180.07      1023.65 o                         
 -13   7   3         12.52        367.84       525.14 o                         
 -11   7   3       3130.61       3629.97       798.59 o                         
  -9   7   3       3434.03       4329.34       798.59 o                         
  -7   7   3       8022.66       9571.01       984.93 o                         
  -5   7   3       4818.06       3208.89       738.09 o                         
  -3   7   3        152.31        425.92       549.33 o                         
  -1   7   3       8276.87       9895.29       970.41 o                         
   1   7   3      15228.99      11707.85      1011.55 o                         
   3   7   3       1937.51       1846.44       607.41 o                         
   5   7   3        670.24        747.77       563.85 o                         
   7   7   3        895.87       1483.45       561.43 o                         
   9   7   3        743.88       -271.04       508.20 o                         
  11   7   3       1714.56       1655.26       672.75 o                         
  13   7   3       2875.86       1662.52       701.79 o                         
  15   7   3       2702.10       1333.41       709.05 o                         
 -14   8   3      11088.86      12692.78      1260.81 o                         
 -12   8   3       3063.34       3274.23       856.67 o                         
 -10   8   3       2079.91       2649.87       742.93 o                         
  -8   8   3      31698.29      34063.59      1793.20 o                         
  -6   8   3       2194.40       3637.23       755.03 o                         
  -4   8   3       2835.38       4225.28       786.49 o                         
  -2   8   3       3050.09       3901.00       796.17 o                         
   0   8   3       8142.04       9733.15      1004.29 o                         
   2   8   3      34514.30      34876.71      1684.30 o                         
   4   8   3       8525.89       9728.31      1026.07 o                         
   6   8   3      17725.79      18411.19      1333.41 o                         
   8   8   3      29439.78      28020.91      1604.44 o                         
  10   8   3         16.63        609.83       556.59 o                         
  12   8   3      10982.19       7756.03      1040.59 o                         
  -9   9   3        176.72        563.85       677.59 o                         
  -7   9   3       1821.85        817.95       614.67 o                         
  -5   9   3       8943.47       9716.21      1113.19 o                         
  -3   9   3       4147.58       5791.00       919.59 o                         
  -1   9   3      10615.51      11371.47      1127.71 o                         
   1   9   3       5197.60       7184.91       967.99 o                         
   3   9   3        136.02       1035.75       585.63 o                         
   5   9   3       8572.01      11761.09      1193.05 o                         
   7   9   3       1055.01       1374.55       713.89 o                         
 -24   0   4       2787.56       2387.56       503.97 o                         
 -22   0   4      35968.27      38826.66      1255.67 o                         
 -20   0   4       8430.75       8005.09       614.14 o                         
 -18   0   4      23671.74      25286.55       897.31 o                         
 -16   0   4      32104.94      32592.90       954.53 o                         
 -14   0   4       9488.76      11674.12       913.54 o                         
 -12   0   4      43779.77      42742.02       951.05 o                         
 -10   0   4       9975.33       7063.06       414.94 o                         
  -8   0   4       8265.72       8198.48       451.33 o                         
  -6   0   4     117190.05     104040.65      1025.85 o                         
  -4   0   4       2160.32       2637.73       266.05 o                         
  -2   0   4      13047.14      13866.90       361.89 o                         
   0   0   4     138649.45     173995.02      1061.79 o                         
   2   0   4     143160.52     181696.14      3495.66 o                         
   4   0   4     186757.83     217967.14      6449.24 o                         
   6   0   4    1236931.12    1371977.50     18165.54 o                         
   8   0   4      36833.92      38294.39      2867.67 o                         
  10   0   4     503952.91     564774.81     18451.11 o                         
  12   0   4      58563.82      57100.57      1103.73 o                         
  14   0   4      14097.91      10023.00       653.39 o                         
  16   0   4       1762.39       2041.74       376.81 o                         
  18   0   4      26870.36      24892.06       919.35 o                         
  20   0   4      85050.38      79970.60      1897.26 o                         
  22   0   4       4694.68       3789.25       734.46 o                         
  24   0   4      15369.12      14950.97       907.72 o                         
 -25   1   4       1220.95       1246.42       448.30 o                         
 -23   1   4       6200.80       5066.60       574.71 o                         
 -21   1   4       2286.03       2327.36      1018.81 o                         
 -19   1   4       4796.04       4114.03      1096.25 o                         
 -17   1   4      12506.10      11569.84       673.96 o                         
 -15   1   4       9520.55      11237.85      1017.60 o                         
 -13   1   4        501.25        941.36       287.36 o                         
 -11   1   4     156664.77     141827.28      3617.87 o                         
  -9   1   4     455866.16     403438.19      6221.77 o                         
  -7   1   4     642337.50     586569.31     24393.38 o                         
  -5   1   4      64959.25      56278.81      4893.19 o                         
  -3   1   4      13493.10      11006.56       372.11 o                         
  -1   1   4     147956.81     189072.64      8872.85 o                         
   1   1   4       7744.86       5786.64       324.27 o                         
   3   1   4      73917.66      69650.66      4464.86 o                         
   5   1   4     375449.03     416659.91     19605.45 o                         
   7   1   4     239416.95     254369.06      9589.16 o                         
   9   1   4     214231.25     231234.23      8678.03 o                         
  11   1   4      14063.90      12706.02       565.44 o                         
  13   1   4      68756.38      66556.15      2384.89 o                         
  15   1   4       7442.29       7109.68      1352.77 o                         
  17   1   4      58426.28      60130.82      1692.77 o                         
  19   1   4       5820.57       5280.82       727.20 o                         
  21   1   4       6151.75       5424.11       575.92 o                         
  23   1   4         63.72        700.95       367.52 o                         
 -24   2   4      17176.25      15822.85       914.44 o                         
 -22   2   4      12959.55      15837.52       879.06 o                         
 -20   2   4        385.09        941.37       457.38 o                         
 -18   2   4      16945.25      14568.26      1006.71 o                         
 -16   2   4      10960.67      10110.66       834.89 o                         
 -14   2   4       4457.18       3569.47       559.01 o                         
 -12   2   4     119571.77     111343.14      2056.98 o                         
 -10   2   4       6615.68       6664.62       590.47 o                         
  -8   2   4     204231.28     184767.66      2214.28 o                         
  -6   2   4       9448.06       9479.05       588.05 o                         
  -4   2   4      89953.53      74029.52      1241.45 o                         
  -2   2   4     188947.89     178330.52      1906.94 o                         
   0   2   4     269727.31     264873.75      2119.90 o                         
   2   2   4     242290.22     242721.27      2170.72 o                         
   4   2   4        631.28         65.34       375.10 o                         
   6   2   4      24917.70      29731.84      1062.37 o                         
   8   2   4      13299.71      15037.74       917.17 o                         
  10   2   4      31701.04      34128.93      1422.95 o                         
  12   2   4      29237.00      33262.58      1485.87 o                         
  14   2   4      71213.03      83477.11      2359.48 o                         
  16   2   4      70380.86      82484.91      2463.54 o                         
  18   2   4       4273.37       5336.05       856.67 o                         
  20   2   4      22886.02      24802.34      1558.47 o                         
  22   2   4      28465.07      29530.98      1793.20 o                         
 -23   3   4         20.03         79.86       484.00 o                         
 -21   3   4       1402.29        297.66       529.97 o                         
 -19   3   4      21936.48      20627.88      1297.11 o                         
 -17   3   4      16553.16      17310.09      1096.25 o                         
 -15   3   4      65028.93      65578.95      1863.38 o                         
 -13   3   4       5029.79       5522.39       626.77 o                         
 -11   3   4       1921.35       2676.49       517.88 o                         
  -9   3   4      15167.38      14253.66       839.73 o                         
  -7   3   4     112505.13     116986.53      1943.24 o                         
  -5   3   4      44360.71      45994.08      1197.89 o                         
  -3   3   4      15259.58      14072.17       735.67 o                         
  -1   3   4     532858.69     506266.44      3475.09 o                         
   1   3   4      18524.70      15758.89       718.73 o                         
   3   3   4      13007.70       9754.93       624.35 o                         
   5   3   4      64904.99      57709.19      1393.91 o                         
   7   3   4       3711.34       4002.64       559.01 o                         
   9   3   4        113.16       -283.14       433.18 o                         
  11   3   4      44818.53      50708.20      1730.28 o                         
  13   3   4       5765.24       7124.41       963.15 o                         
  15   3   4       6717.36       6817.08       967.99 o                         
  17   3   4      16966.04      18488.62      1493.13 o                         
  19   3   4       2287.69       4953.69       931.69 o                         
  21   3   4        104.41         79.86       583.21 o                         
  23   3   4         34.49        861.51       718.73 o                         
 -22   4   4       4415.81       4522.94       827.63 o                         
 -20   4   4       3503.74       2766.03       723.57 o                         
 -18   4   4      45259.11      47767.93      1894.84 o                         
 -16   4   4       3773.83       4055.88       723.57 o                         
 -14   4   4       4849.88       5580.47       699.37 o                         
 -12   4   4      11894.94      10519.64       866.35 o                         
 -10   4   4      34709.66      36171.39      1326.15 o                         
  -8   4   4      21280.19      20635.14      1023.65 o                         
  -6   4   4      92364.71      92302.77      1952.92 o                         
  -4   4   4      11649.38      10369.60       747.77 o                         
  -2   4   4     174755.48     170213.94      2417.56 o                         
   0   4   4      88637.68      77589.30      1621.38 o                         
   2   4   4        160.89       1398.75       428.34 o                         
   4   4   4       1979.25       1507.65       438.02 o                         
   6   4   4      13864.91      10601.92       784.07 o                         
   8   4   4      90823.09      87058.67      2030.36 o                         
  10   4   4      73425.55      72463.79      1991.64 o                         
  12   4   4      34905.98      36832.05      1626.22 o                         
  14   4   4      12914.91      10749.54      1110.77 o                         
  16   4   4      32465.09      31984.83      1853.70 o                         
  18   4   4      20430.81      28916.30      1877.90 o                         
  20   4   4       9414.07       9948.53      1321.31 o                         
  22   4   4        322.69        147.62       844.57 o                         
 -21   5   4      26853.29      26830.29      1669.78 o                         
 -19   5   4       8347.96       9694.43      1035.75 o                         
 -17   5   4         29.02         31.46       510.62 o                         
 -15   5   4      19458.00      19149.28      1280.17 o                         
 -13   5   4      53648.90      55727.23      1923.88 o                         
 -11   5   4     136655.78     143686.12      2809.59 o                         
  -9   5   4      13813.60      14268.18      1013.97 o                         
  -7   5   4       2841.05       3538.01       634.03 o                         
  -5   5   4      65891.83      69080.66      1853.70 o                         
  -3   5   4     210239.80     210528.31      3012.87 o                         
  -1   5   4      26994.01      24073.93      1074.47 o                         
   1   5   4         14.64       -653.39       326.70 o                         
   3   5   4       3123.82       3876.80       568.69 o                         
   5   5   4     158801.38     133684.36      2383.68 o                         
   7   5   4      74140.16      67635.93      1885.16 o                         
   9   5   4      12488.38      11107.69       936.53 o                         
  11   5   4       9484.46       8029.48       905.07 o                         
  13   5   4      42938.36      43787.06      1853.70 o                         
  15   5   4      15515.20      14807.84      1318.89 o                         
  17   5   4       4009.40       5653.07       965.57 o                         
  19   5   4       4244.90       4656.04      1021.23 o                         
 -20   6   4      18576.89      20664.18      1534.27 o                         
 -18   6   4       2377.18       3010.45       786.49 o                         
 -16   6   4       4155.25       4486.64       781.65 o                         
 -14   6   4       6800.57       9418.55       987.35 o                         
 -12   6   4       6548.76       6807.40       820.37 o                         
 -10   6   4        774.05       2354.64       621.93 o                         
  -8   6   4         95.92       -128.26       488.84 o                         
  -6   6   4      50907.09      56487.10      1882.74 o                         
  -4   6   4     123897.12     128282.97      2674.07 o                         
  -2   6   4       4199.09       3813.88       658.23 o                         
   0   6   4       1020.39       1648.00       505.78 o                         
   2   6   4       4059.88       3170.17       636.45 o                         
   4   6   4      10394.52       8685.30       846.99 o                         
   6   6   4      20840.37      16714.78      1086.57 o                         
   8   6   4       3583.98       2117.48       660.65 o                         
  10   6   4       5410.76       5033.55       788.91 o                         
  12   6   4        560.40        -14.52       595.31 o                         
  14   6   4       2118.37       2739.41       745.35 o                         
  16   6   4         43.26       -575.95       650.97 o                         
  18   6   4       2105.46       4551.98      1013.97 o                         
 -17   7   4       5209.77       3603.35       837.31 o                         
 -15   7   4      41760.14      49578.07      2105.38 o                         
 -13   7   4       1090.12       1703.66       653.39 o                         
 -11   7   4      96018.60     109704.82      2933.01 o                         
  -9   7   4      22265.27      26653.62      1507.65 o                         
  -7   7   4      10335.31       9776.71       977.67 o                         
  -5   7   4     192545.64     215498.94      3767.90 o                         
  -3   7   4       2852.06       2543.40       675.17 o                         
  -1   7   4     238708.06     256055.33      3896.16 o                         
   1   7   4      11857.15      14069.75      1047.85 o                         
   3   7   4          4.09        517.88       498.52 o                         
   5   7   4      61063.12      60526.04      2023.10 o                         
   7   7   4         81.76       1197.89       554.17 o                         
   9   7   4     143655.02     128442.70      3075.79 o                         
  11   7   4      98247.56      94154.05      2792.65 o                         
  13   7   4        442.29       -113.74       513.04 o                         
  15   7   4      54218.50      57665.63      2475.64 o                         
 -14   8   4         20.35        488.84       653.39 o                         
 -12   8   4      11446.52      15066.78      1350.35 o                         
 -10   8   4         48.73        -87.12       508.20 o                         
  -8   8   4       4963.22       4503.58       834.89 o                         
  -6   8   4      19433.09      21685.41      1430.21 o                         
  -4   8   4      22534.30      27369.94      1575.40 o                         
  -2   8   4       6082.04       7990.76       965.57 o                         
   0   8   4        574.08       -377.52       474.32 o                         
   2   8   4       1661.16       2557.92       624.35 o                         
   4   8   4      18098.10      19802.67      1323.73 o                         
   6   8   4       1857.63        566.27       614.67 o                         
   8   8   4        900.28        972.83       532.39 o                         
  10   8   4        134.13       1265.65       624.35 o                         
  12   8   4         15.53       1231.77       638.87 o                         
  -9   9   4         26.91        162.14       544.49 o                         
  -7   9   4       1055.10       1386.65       634.03 o                         
  -5   9   4        520.80       -116.16       544.49 o                         
  -3   9   4      10582.00      13413.93      1243.87 o                         
  -1   9   4      12751.03      12729.08      1159.17 o                         
   1   9   4       3977.99       6260.48       902.65 o                         
   3   9   4        237.81       1125.29       563.85 o                         
   5   9   4       8831.61      10710.82      1144.65 o                         
   7   9   4       7847.22       7475.31      1035.75 o                         
 -25   1   5      10367.28      10941.76       788.34 o                         
 -23   1   5       4529.28       4027.77      1108.35 o                         
 -21   1   5      55615.88      55798.80      1656.47 o                         
 -19   1   5      22419.04      21978.10       891.03 o                         
 -17   1   5      17633.90      14909.42       732.75 o                         
 -15   1   5      87435.96      85365.88      1441.98 o                         
 -13   1   5       8683.83       7911.55       600.15 o                         
 -11   1   5     299230.78     265248.53     15642.73 o                         
  -9   1   5       9479.04       8687.96      1217.25 o                         
  -7   1   5      26477.01      23393.59       740.51 o                         
  -5   1   5      99844.09     104215.02      5684.53 o                         
  -3   1   5      22652.88      20946.47       502.23 o                         
  -1   1   5     822312.25     911420.19     32305.48 o                         
   1   1   5      62288.57      69179.46      4683.86 o                         
   3   1   5     211024.77     245224.66      2300.19 o                         
   5   1   5       2864.31       3752.60       868.77 o                         
   7   1   5     146350.34     162262.16      1873.06 o                         
   9   1   5      24347.01      26562.77      2808.38 o                         
  11   1   5      47721.87      47921.66      2727.31 o                         
  13   1   5       1884.08       2067.05       396.88 o                         
  15   1   5        867.30       1115.33       352.86 o                         
  17   1   5      82831.02      81134.11      4429.77 o                         
  19   1   5       7343.34       5869.27      1168.85 o                         
  21   1   5       5429.46       5199.69      1093.83 o                         
  23   1   5       1008.93        686.24       412.36 o                         
 -24   2   5         76.61       -649.34       377.52 o                         
 -22   2   5       3898.52       3206.49       513.04 o                         
 -20   2   5          5.32       -101.64       411.40 o                         
 -18   2   5      12098.55      10563.20       938.95 o                         
 -16   2   5      11571.09      10372.02       834.89 o                         
 -14   2   5      42094.45      40933.91      1401.17 o                         
 -12   2   5      20216.49      18324.07       931.69 o                         
 -10   2   5       6533.20       7562.43       626.77 o                         
  -8   2   5       1283.30       1180.95       372.68 o                         
  -6   2   5     257557.66     222136.94      2296.56 o                         
  -4   2   5       1300.01        462.22       346.06 o                         
  -2   2   5     249253.28     231809.59      2211.86 o                         
   0   2   5       9331.06       8973.27       561.43 o                         
   2   2   5        396.27       2182.82       418.66 o                         
   4   2   5      62968.48      59112.78      1326.15 o                         
   6   2   5      23127.50      28529.11      1086.57 o                         
   8   2   5      15373.55      14740.08       970.41 o                         
  10   2   5      38225.84      39237.50      1512.49 o                         
  12   2   5       4304.68       4755.25       810.69 o                         
  14   2   5     142361.44     160676.80      3259.71 o                         
  16   2   5       1839.20       2277.20       728.41 o                         
  18   2   5      10468.93      10183.26      1096.25 o                         
  20   2   5       4137.72       5183.59       943.79 o                         
  22   2   5        495.03       2274.78       776.81 o                         
 -23   3   5       6413.31       7286.55       965.57 o                         
 -21   3   5       2503.02       3392.81       689.69 o                         
 -19   3   5        318.15        108.90       488.84 o                         
 -17   3   5      45585.01      44554.20      1684.30 o                         
 -15   3   5       1594.54        982.51       445.28 o                         
 -13   3   5      14707.81      13140.47       859.09 o                         
 -11   3   5      15115.70      14972.40       866.35 o                         
  -9   3   5      82698.84      78811.40      1693.98 o                         
  -7   3   5       7323.85       5987.02       604.99 o                         
  -5   3   5        666.91        735.67       401.72 o                         
  -3   3   5        111.43        445.28       389.62 o                         
  -1   3   5      34596.19      27689.38       905.07 o                         
   1   3   5       2603.98       2553.08       433.18 o                         
   3   3   5       5437.14       4491.48       527.55 o                         
   5   3   5      15699.51      15712.91       830.05 o                         
   7   3   5     402512.66     429277.28      3915.52 o                         
   9   3   5      12568.60      11838.53       880.87 o                         
  11   3   5     132284.31     140225.56      2843.47 o                         
  13   3   5      13667.93      11998.25      1154.33 o                         
  15   3   5       1169.87        314.60       636.45 o                         
  17   3   5      85848.80     107280.00      3148.39 o                         
  19   3   5        216.44        600.15       713.89 o                         
  21   3   5       6550.74       6006.38      1088.99 o                         
 -22   4   5      11765.83      14149.60      1224.51 o                         
 -20   4   5       6069.00       5715.99       856.67 o                         
 -18   4   5      66829.92      66290.43      2243.32 o                         
 -16   4   5      13852.52      12944.46      1018.81 o                         
 -14   4   5      22011.08      24231.23      1251.13 o                         
 -12   4   5      11171.66      10940.72       866.35 o                         
 -10   4   5       4094.01       4859.31       653.39 o                         
  -8   4   5     331917.47     318589.97      3605.77 o                         
  -6   4   5      16477.64      13844.69       878.45 o                         
  -4   4   5     374075.38     353038.31      3530.75 o                         
  -2   4   5     154776.77     133372.19      2182.82 o                         
   0   4   5      24123.15      13948.75       817.95 o                         
   2   4   5     201518.61     191635.56      2480.48 o                         
   4   4   5       8984.05       7484.99       643.71 o                         
   6   4   5        149.86        699.37       433.18 o                         
   8   4   5      24438.12      22479.17      1120.45 o                         
  10   4   5         71.48        363.00       529.97 o                         
  12   4   5     206589.44     213001.53      3692.88 o                         
  14   4   5       9734.93       9764.61      1057.53 o                         
  16   4   5      18762.20      25596.10      1732.70 o                         
  18   4   5      11201.73      13421.19      1468.93 o                         
  20   4   5       1729.49       1623.80       871.19 o                         
 -21   5   5       3929.97       4135.74       846.99 o                         
 -19   5   5      30775.55      32461.57      1708.50 o                         
 -17   5   5      13856.71      14268.18      1185.79 o                         
 -15   5   5      17217.85      17455.29      1200.31 o                         
 -13   5   5      14329.44      15265.22      1108.35 o                         
 -11   5   5       2037.69       1633.48       626.77 o                         
  -9   5   5      18608.13      17656.15      1084.15 o                         
  -7   5   5      19302.44      21796.73      1166.43 o                         
  -5   5   5        170.61       1045.43       503.36 o                         
  -3   5   5     110325.84     108831.20      2221.54 o                         
  -1   5   5      70387.53      60511.52      1611.70 o                         
   1   5   5     173569.61     152761.05      2524.04 o                         
   3   5   5       6836.84       5011.77       641.29 o                         
   5   5   5      15941.60      13017.06       883.29 o                         
   7   5   5      21239.71      17392.38      1086.57 o                         
   9   5   5      33761.82      29177.66      1389.07 o                         
  11   5   5       1113.99       1488.29       588.05 o                         
  13   5   5       1160.91       -292.82       542.07 o                         
  15   5   5       2790.36       1902.10       771.97 o                         
  17   5   5      24108.27      24018.27      1735.12 o                         
  19   5   5        597.91       -452.54       660.65 o                         
 -20   6   5       5666.78       5222.31       946.21 o                         
 -18   6   5      61827.29      67122.90      2499.84 o                         
 -16   6   5       3527.45       3339.57       721.15 o                         
 -14   6   5      23867.58      23176.12      1425.37 o                         
 -12   6   5      21660.75      23955.35      1372.13 o                         
 -10   6   5      24150.27      26917.41      1454.41 o                         
  -8   6   5      55682.89      57428.47      1952.92 o                         
  -6   6   5      58855.36      63323.54      1960.18 o                         
  -4   6   5      12702.78      10679.36       917.17 o                         
  -2   6   5       1746.50       1836.76       542.07 o                         
   0   6   5      84444.84      78288.67      2015.84 o                         
   2   6   5      65887.27      59657.28      1802.88 o                         
   4   6   5        229.62       -513.04       389.62 o                         
   6   6   5        917.23        638.87       515.46 o                         
   8   6   5      55138.70      53266.11      1902.10 o                         
  10   6   5      58154.96      59587.09      2110.22 o                         
  12   6   5       4492.29       4581.02       808.27 o                         
  14   6   5      37806.20      33032.68      1766.58 o                         
  16   6   5      24121.89      27919.27      1812.56 o                         
  18   6   5       1275.13        287.98       672.75 o                         
 -17   7   5        366.76        803.43       648.55 o                         
 -15   7   5        865.80        -45.98       592.89 o                         
 -13   7   5       5606.92       5089.21       895.39 o                         
 -11   7   5       1280.30       1943.24       740.51 o                         
  -9   7   5      11035.73      12971.08      1120.45 o                         
  -7   7   5       1962.64       2303.82       675.17 o                         
  -5   7   5        121.53        227.48       568.69 o                         
  -3   7   5      16512.41      14887.70      1134.97 o                         
  -1   7   5      11165.42      10696.30       992.19 o                         
   1   7   5       7165.56       5604.67       803.43 o                         
   3   7   5      13314.95      11506.99       980.09 o                         
   5   7   5         87.03        154.88       542.07 o                         
   7   7   5        805.15       2052.14       590.47 o                         
   9   7   5        936.28        617.09       624.35 o                         
  11   7   5        131.93        880.87       602.57 o                         
  13   7   5       2994.57       2545.82       742.93 o                         
  15   7   5         55.46         60.50       660.65 o                         
 -14   8   5         10.53       1285.01       602.57 o                         
 -12   8   5       3090.54       4837.53       873.61 o                         
 -10   8   5       3921.99       6473.44       936.53 o                         
  -8   8   5      36279.36      40946.01      1957.76 o                         
  -6   8   5       7878.79      10889.90      1088.99 o                         
  -4   8   5        103.17       -575.95       546.91 o                         
  -2   8   5       9561.05      10950.40      1050.27 o                         
   0   8   5       6053.96       6698.50       922.01 o                         
   2   8   5      18835.85      17798.93      1268.07 o                         
   4   8   5      14370.49      12617.76      1161.59 o                         
   6   8   5      12950.27      15359.59      1239.03 o                         
   8   8   5       1510.59       2255.42       716.31 o                         
  10   8   5      18049.12      19701.03      1435.05 o                         
  12   8   5       6252.96       5270.71       878.45 o                         
  -9   9   5       8214.32      11073.81      1193.05 o                         
  -7   9   5       5647.43       4397.10       948.63 o                         
  -5   9   5       3376.03       5454.63       922.01 o                         
  -3   9   5      11907.60      15606.43      1321.31 o                         
  -1   9   5          7.40        220.22       578.37 o                         
   1   9   5       2484.33       1522.17       672.75 o                         
   3   9   5       5070.74       6335.50       938.95 o                         
   5   9   5        824.28       1737.54       643.71 o                         
   7   9   5      10516.94       8315.04      1052.69 o                         
 -24   0   6        212.14        995.35       408.98 o                         
 -22   0   6      30111.78      30918.99      2607.53 o                         
 -20   0   6       7916.21       7734.64       997.03 o                         
 -18   0   6      23152.88      22496.95       868.21 o                         
 -16   0   6     117426.92     114583.15      1708.38 o                         
 -14   0   6      12424.33      11471.71       634.03 o                         
 -12   0   6      74170.46      71438.69      1174.23 o                         
 -10   0   6      94389.77      86527.01      1213.17 o                         
  -8   0   6     192515.62     191370.91      3763.07 o                         
  -6   0   6      28884.44      27636.11       612.60 o                         
  -4   0   6       4185.64       5001.25       336.22 o                         
  -2   0   6     155741.98     186159.75      1295.85 o                         
   0   0   6     390022.88     486240.66      2099.55 o                         
   2   0   6       1765.74       1821.62       322.28 o                         
   4   0   6     383664.41     442287.44      2291.26 o                         
   6   0   6     281506.94     331236.50      6702.13 o                         
   8   0   6     185436.28     198603.56      1848.88 o                         
  10   0   6      25848.22      25830.93      1109.56 o                         
  12   0   6      71943.23      75214.77      2238.48 o                         
  14   0   6     262082.73     263976.19      3216.14 o                         
  16   0   6      78916.80      81204.88      2805.96 o                         
  18   0   6      35983.50      36156.03      1110.00 o                         
  20   0   6      38481.18      33854.98      1162.77 o                         
  22   0   6      27965.32      24689.73      1070.65 o                         
 -25   1   6        795.81       2151.73       474.95 o                         
 -23   1   6        115.28         -0.45       349.71 o                         
 -21   1   6      21384.76      20693.24       944.58 o                         
 -19   1   6       4807.73       4366.25       518.23 o                         
 -17   1   6      96751.93      89534.34      1602.91 o                         
 -15   1   6      85429.34      76371.27      2012.21 o                         
 -13   1   6       5277.56       2964.17       440.44 o                         
 -11   1   6      31957.04      26295.63       742.73 o                         
  -9   1   6     122099.84     123378.55      1577.83 o                         
  -7   1   6       9638.40      11656.86       480.77 o                         
  -5   1   6     157209.81     155374.02     10408.32 o                         
  -3   1   6     276413.78     291847.53     17930.81 o                         
  -1   1   6    2208213.00    2367073.25     54857.26 o                         
   1   1   6     286896.38     309316.22      4946.43 o                         
   3   1   6     125259.55     140242.11      2083.60 o                         
   5   1   6      15270.27      20384.61      1502.81 o                         
   7   1   6     126324.59     151702.02      6414.15 o                         
   9   1   6      17553.04      15460.21       867.56 o                         
  11   1   6      28523.13      28505.04      2576.07 o                         
  13   1   6      42486.48      43190.40      1723.02 o                         
  15   1   6      94130.34      87428.75      6595.65 o                         
  17   1   6       1491.78        792.66       661.86 o                         
  19   1   6      20944.03      20361.73      1431.42 o                         
  21   1   6        833.69       1292.55       647.34 o                         
  23   1   6       2059.46       2065.23       874.82 o                         
 -24   2   6        146.84        643.88       380.91 o                         
 -22   2   6       9527.90       9395.93      1662.52 o                         
 -20   2   6      19394.76      16414.70      1164.01 o                         
 -18   2   6     150826.19     155795.69      3058.85 o                         
 -16   2   6      56135.28      53457.29      1708.50 o                         
 -14   2   6      48682.90      49515.15      1553.63 o                         
 -12   2   6      36507.75      35113.87      1231.77 o                         
 -10   2   6      56232.38      51613.27      1367.29 o                         
  -8   2   6        556.15        169.40       363.00 o                         
  -6   2   6      77075.37      67972.31      1345.51 o                         
  -4   2   6      27785.13      25596.10       873.61 o                         
  -2   2   6     148222.77     138294.41      1807.72 o                         
   0   2   6     190738.28     202675.48      2100.54 o                         
   2   2   6      36036.07      35351.02       987.35 o                         
   4   2   6     154251.45     155110.84      2148.94 o                         
   6   2   6      48783.96      54287.34      1461.67 o                         
   8   2   6     194287.20     224772.30      3167.75 o                         
  10   2   6     187620.31     222652.39      3387.97 o                         
  12   2   6     111528.48     126228.41      2795.07 o                         
  14   2   6        380.98       1735.12       675.17 o                         
  16   2   6      23971.88      24729.74      1514.91 o                         
  18   2   6       4107.02       3046.75       791.33 o                         
  20   2   6      31366.52      31469.38      1827.08 o                         
  22   2   6       2201.39       3003.19       832.47 o                         
 -23   3   6      11548.55      12036.97      1176.11 o                         
 -21   3   6      36992.96      35609.96      1706.08 o                         
 -19   3   6      24163.30      19282.38      1248.71 o                         
 -17   3   6        657.18        198.44       450.12 o                         
 -15   3   6       5258.90       4355.96       653.39 o                         
 -13   3   6      88753.59      90676.54      2064.24 o                         
 -11   3   6     154072.62     154522.80      2502.26 o                         
  -9   3   6          8.20        -45.98       389.62 o                         
  -7   3   6      87392.86      87044.15      1672.20 o                         
  -5   3   6      19447.85      16743.82       781.65 o                         
  -3   3   6     578954.69     567300.69      4029.26 o                         
  -1   3   6      74834.55      65728.99      1352.77 o                         
   1   3   6     281919.72     280330.12      2698.27 o                         
   3   3   6      13581.83      11320.65       713.89 o                         
   5   3   6     261556.69     279221.75      3039.49 o                         
   7   3   6     114560.27     118857.17      2250.58 o                         
   9   3   6     126232.52     134952.42      2601.48 o                         
  11   3   6     130536.19     146948.25      2959.63 o                         
  13   3   6      15371.77      20056.77      1362.45 o                         
  15   3   6      11922.44      10260.70      1164.01 o                         
  17   3   6      27972.90      29441.44      1822.24 o                         
  19   3   6        111.66        462.22       738.09 o                         
  21   3   6       1352.38       2364.32       866.35 o                         
 -22   4   6       5586.56       4934.33       880.87 o                         
 -20   4   6       4550.94       6524.26       885.71 o                         
 -18   4   6        376.34         60.50       546.91 o                         
 -16   4   6        130.80       -326.70       382.36 o                         
 -14   4   6        479.41        650.97       447.70 o                         
 -12   4   6      23482.50      23914.21      1217.25 o                         
 -10   4   6     189931.34     199839.27      3049.17 o                         
  -8   4   6        704.78        312.18       430.76 o                         
  -6   4   6          6.85        -12.10       375.10 o                         
  -4   4   6        876.77        926.85       457.38 o                         
  -2   4   6       2589.16       2436.92       486.42 o                         
   0   4   6     386874.62     378639.28      3475.09 o                         
   2   4   6      14917.83      11419.87       755.03 o                         
   4   4   6     101230.63      95475.35      1950.50 o                         
   6   4   6       5662.02       5473.99       646.13 o                         
   8   4   6       5716.99       5594.99       660.65 o                         
  10   4   6      10754.98       9895.29       931.69 o                         
  12   4   6       7956.53       9140.25       987.35 o                         
  14   4   6      21222.30      23923.89      1483.45 o                         
  16   4   6      44798.82      49328.81      2354.64 o                         
  18   4   6       1521.33       1364.87       801.01 o                         
  20   4   6      13122.00      12203.94      1461.67 o                         
 -21   5   6       4976.02       4496.32       849.41 o                         
 -19   5   6       8351.77      12968.66      1183.37 o                         
 -17   5   6        419.90        646.13       624.35 o                         
 -15   5   6      18107.19      15649.99      1164.01 o                         
 -13   5   6      25062.72      24584.54      1347.93 o                         
 -11   5   6        735.11       1214.83       515.46 o                         
  -9   5   6      63233.66      62222.45      1858.54 o                         
  -7   5   6     106594.04     108833.62      2381.26 o                         
  -5   5   6       7125.93       9111.21       815.53 o                         
  -3   5   6     101054.19      93645.84      2088.44 o                         
  -1   5   6      13010.76      12424.16       839.73 o                         
   1   5   6       7950.89       5280.39       609.83 o                         
   3   5   6      79629.85      66058.11      1727.86 o                         
   5   5   6      16889.60      13522.83       914.75 o                         
   7   5   6     232286.84     216374.98      3380.71 o                         
   9   5   6       7230.74       7693.11       830.05 o                         
  11   5   6         71.96        193.60       515.46 o                         
  13   5   6       8285.10       8586.08      1001.87 o                         
  15   5   6       1985.62       2625.68       752.61 o                         
  17   5   6      48470.76      56639.56      2478.06 o                         
  19   5   6       9097.65      10519.64      1413.27 o                         
 -20   6   6          0.72       1021.23       624.35 o                         
 -18   6   6        244.17        704.21       595.31 o                         
 -16   6   6       1388.61       1268.07       638.87 o                         
 -14   6   6      17825.86      19214.62      1323.73 o                         
 -12   6   6      17546.46      22423.51      1350.35 o                         
 -10   6   6       4663.10       4781.87       725.99 o                         
  -8   6   6        510.99        312.18       573.53 o                         
  -6   6   6       9002.53       9314.49       907.49 o                         
  -4   6   6      15267.38      12370.92       984.93 o                         
  -2   6   6       8214.58       8097.24       810.69 o                         
   0   6   6        825.96       1316.47       561.43 o                         
   2   6   6      49894.14      40457.17      1481.03 o                         
   4   6   6      14454.78      13237.27       977.67 o                         
   6   6   6       4955.41       4273.68       718.73 o                         
   8   6   6      13392.72      10621.28      1001.87 o                         
  10   6   6      40322.49      40246.64      1776.26 o                         
  12   6   6         46.35       -967.99       484.00 o                         
  14   6   6       4799.45       5696.63       951.05 o                         
  16   6   6         75.78       -467.06       660.65 o                         
  18   6   6        334.82        394.46       667.91 o                         
 -17   7   6       4033.62       4728.64       871.19 o                         
 -15   7   6      15884.06      21303.06      1495.55 o                         
 -13   7   6       5205.89       3412.17       813.11 o                         
 -11   7   6      16591.06      18222.43      1352.77 o                         
  -9   7   6      18181.77      22099.23      1376.97 o                         
  -7   7   6       8872.76      10739.86      1018.81 o                         
  -5   7   6      74067.94      86794.88      2453.86 o                         
  -3   7   6        158.12        810.69       554.17 o                         
  -1   7   6      14513.92      13297.77      1038.17 o                         
   1   7   6      41454.49      42579.49      1703.66 o                         
   3   7   6       1192.78       1379.39       544.49 o                         
   5   7   6      78700.63      77555.43      2313.50 o                         
   7   7   6       2998.92       2768.45       696.95 o                         
   9   7   6       2107.34       1710.92       638.87 o                         
  11   7   6         16.21        278.30       539.65 o                         
  13   7   6        996.18       1824.66       706.63 o                         
  15   7   6       2149.90       2536.14       774.39 o                         
 -14   8   6       2040.50       3129.03       796.17 o                         
 -12   8   6       8129.00       9665.39      1159.17 o                         
 -10   8   6        125.73        517.88       585.63 o                         
  -8   8   6        458.83        254.10       609.83 o                         
  -6   8   6      33186.72      36401.29      1812.56 o                         
  -4   8   6      25418.12      25712.25      1546.37 o                         
  -2   8   6       1679.86       2298.98       621.93 o                         
   0   8   6        480.33        604.99       559.01 o                         
   2   8   6      15998.56      14253.66      1132.55 o                         
   4   8   6       1023.36       1069.63       621.93 o                         
   6   8   6        622.88        529.97       595.31 o                         
   8   8   6       1264.61       1408.43       641.29 o                         
  10   8   6      29545.43      30075.47      1747.22 o                         
  12   8   6       5332.32       7301.07      1021.23 o                         
  -9   9   6       1134.41       2001.32       728.41 o                         
  -7   9   6       4706.22       5703.89       951.05 o                         
  -5   9   6         73.13        539.65       604.99 o                         
  -3   9   6      26375.08      32703.57      1802.88 o                         
  -1   9   6       1208.79       3058.85       745.35 o                         
   1   9   6       7490.34       8619.96      1067.21 o                         
   3   9   6      17974.27      19299.32      1449.57 o                         
   5   9   6        556.56       1268.07       573.53 o                         
   7   9   6      11601.54      12337.04      1234.19 o                         
 -25   1   7      10536.29       8179.87       751.61 o                         
 -23   1   7       1277.13        741.29       398.98 o                         
 -21   1   7      10249.77       9863.25      1017.60 o                         
 -19   1   7      69320.60      64591.03      1470.49 o                         
 -17   1   7       2806.73       2433.97       421.49 o                         
 -15   1   7       2944.78       2923.27       796.17 o                         
 -13   1   7     158413.45     142596.80      3008.03 o                         
 -11   1   7        117.75       1278.04       688.48 o                         
  -9   1   7     440226.31     441076.38     21735.02 o                         
  -7   1   7        376.66        918.81       290.46 o                         
  -5   1   7       3600.41       3948.28       733.25 o                         
  -3   1   7     366306.50     422902.56     20737.99 o                         
  -1   1   7     324800.88     376700.19     11346.06 o                         
   1   1   7     414806.50     489636.41      3069.74 o                         
   3   1   7      16149.51      16526.41       563.69 o                         
   5   1   7       1763.91       2517.45       569.90 o                         
   7   1   7     300523.44     337439.25      2341.04 o                         
   9   1   7      65992.80      63246.06      7635.03 o                         
  11   1   7      53542.21      55077.79      6333.08 o                         
  13   1   7        246.49        326.08       336.17 o                         
  15   1   7      84769.41      77432.75      4899.25 o                         
  17   1   7      85416.10      79670.62      5638.54 o                         
  19   1   7      52798.70      47871.22      6688.82 o                         
  21   1   7       4882.27       4540.24       918.38 o                         
  23   1   7        313.43       -126.68       370.74 o                         
 -24   2   7       2460.80       1488.46       463.34 o                         
 -22   2   7       3405.68       4286.63       646.13 o                         
 -20   2   7      22943.34      23248.72      1350.35 o                         
 -18   2   7       1198.50       2279.62       604.99 o                         
 -16   2   7     143725.58     137602.30      2722.47 o                         
 -14   2   7      23749.59      22597.74      1096.25 o                         
 -12   2   7      13575.71       8883.74       718.73 o                         
 -10   2   7     217330.56     202327.02      2613.58 o                         
  -8   2   7     102295.25     100235.45      1756.90 o                         
  -6   2   7     211862.33     200954.89      2364.32 o                         
  -4   2   7       2541.83       1558.47       450.12 o                         
  -2   2   7      52104.74      50981.65      1200.31 o                         
   0   2   7     719548.38     731358.12      4225.28 o                         
   4   2   7     453634.22     486773.50      3847.76 o                         
   6   2   7      72296.05      75689.62      1759.32 o                         
   8   2   7      32356.65      33799.82      1389.07 o                         
  10   2   7      82809.62      91840.55      2279.62 o                         
  12   2   7       5815.80       7378.51       909.91 o                         
  14   2   7      12324.73      14727.98      1234.19 o                         
  16   2   7      29422.54      27912.01      1650.42 o                         
  18   2   7       2115.41       2182.82       694.53 o                         
  20   2   7      27847.52      28376.65      1725.44 o                         
  22   2   7       2468.85       2475.64       888.13 o                         
 -23   3   7        337.78        573.53       602.57 o                         
 -21   3   7      10596.41       8905.51       975.25 o                         
 -19   3   7      11165.70       8131.12       926.85 o                         
 -17   3   7      19641.83      20460.91      1205.15 o                         
 -15   3   7      21353.63      20172.93      1144.65 o                         
 -13   3   7      13329.71      13752.73       924.43 o                         
 -11   3   7       3751.48       2887.03       529.97 o                         
  -9   3   7       9963.54       9965.46       716.31 o                         
  -7   3   7       5498.44       5640.97       556.59 o                         
  -5   3   7       3105.81       4559.24       513.04 o                         
  -3   3   7     494078.22     502108.94      3949.40 o                         
  -1   3   7     152280.97     145803.61      2083.60 o                         
   1   3   7     219702.38     222490.27      2557.92 o                         
   3   3   7      22274.14      17627.11       866.35 o                         
   5   3   7      16386.55      18086.91       931.69 o                         
   7   3   7      65346.41      66675.20      1785.94 o                         
   9   3   7       2346.23       3995.38       701.79 o                         
  11   3   7      14086.19      16709.94      1217.25 o                         
  13   3   7      86195.43     100317.73      2797.49 o                         
  15   3   7       1159.99       2461.12       834.89 o                         
  17   3   7     123426.05     131581.41      3530.75 o                         
  19   3   7        464.85       -278.30       728.41 o                         
  21   3   7       6107.93       6809.82      1193.05 o                         
 -22   4   7         57.65        251.68       578.37 o                         
 -20   4   7       1483.77       1909.36       590.47 o                         
 -18   4   7      71325.70      70452.79      2250.58 o                         
 -16   4   7       1477.53       3037.07       631.61 o                         
 -14   4   7      79843.88      86020.50      2204.60 o                         
 -12   4   7      25088.48      27178.76      1236.61 o                         
 -10   4   7      54909.21      53546.84      1604.44 o                         
  -8   4   7      44324.11      41272.71      1389.07 o                         
  -6   4   7      63874.77      64078.57      1626.22 o                         
  -4   4   7      17089.56      13302.61       837.31 o                         
  -2   4   7      18894.10      13370.37       781.65 o                         
   0   4   7       6437.78       6434.72       614.67 o                         
   2   4   7     355178.38     354928.34      3501.71 o                         
   4   4   7       2884.09       1735.12       493.68 o                         
   6   4   7      31029.85      26051.05      1168.85 o                         
   8   4   7        896.67       1570.56       534.81 o                         
  10   4   7      17237.87      19463.88      1226.93 o                         
  12   4   7         11.18       -198.44       491.26 o                         
  14   4   7      12042.89      14798.16      1321.31 o                         
  16   4   7      11739.57      11993.41      1362.45 o                         
  18   4   7        120.25        179.08       689.69 o                         
  20   4   7          6.49       1456.83       755.03 o                         
 -21   5   7       2438.75        989.77       653.39 o                         
 -19   5   7        728.78         96.80       529.97 o                         
 -17   5   7       4264.32       4757.67       803.43 o                         
 -15   5   7          9.58        585.63       498.52 o                         
 -13   5   7      10494.60      10860.86      1026.07 o                         
 -11   5   7      66004.79      69644.52      2061.82 o                         
  -9   5   7      12600.42      11402.93       905.07 o                         
  -7   5   7      31229.50      33361.80      1398.75 o                         
  -5   5   7      31983.84      29497.10      1292.27 o                         
  -3   5   7       4298.10       2504.68       534.81 o                         
  -1   5   7      30796.22      25351.68      1086.57 o                         
   1   5   7      49749.48      40948.43      1393.91 o                         
   3   5   7       1922.70       1916.62       522.72 o                         
   5   5   7       1047.63       2918.49       571.11 o                         
   7   5   7      45895.51      43404.71      1623.80 o                         
   9   5   7       3028.78       3315.37       643.71 o                         
  11   5   7      12342.03      12039.38      1101.09 o                         
  13   5   7       1456.78        885.71       621.93 o                         
  15   5   7      19783.49      20272.15      1534.27 o                         
  17   5   7        621.79       1330.99       786.49 o                         
  19   5   7       5318.77       7124.41      1219.67 o                         
 -20   6   7       5325.88       4368.06       890.55 o                         
 -18   6   7       2844.53       2896.71       759.87 o                         
 -16   6   7      30418.43      36299.65      1802.88 o                         
 -14   6   7      15206.67      17738.43      1294.69 o                         
 -12   6   7       4438.39       5384.45       830.05 o                         
 -10   6   7      30009.22      32454.31      1539.11 o                         
  -8   6   7      14410.41      15166.00      1098.67 o                         
  -6   6   7       8566.88       8845.02       885.71 o                         
  -4   6   7       2915.95       4789.13       721.15 o                         
  -2   6   7      47107.06      42669.04      1541.53 o                         
   0   6   7     119613.20     112069.12      2439.34 o                         
   2   6   7      19123.98      15141.80       989.77 o                         
   4   6   7      84562.98      73903.68      2006.16 o                         
   6   6   7      33455.40      30861.96      1447.15 o                         
   8   6   7      62060.47      60618.00      2073.92 o                         
  10   6   7       5632.80       3961.50       817.95 o                         
  12   6   7       2782.87       1069.63       713.89 o                         
  14   6   7          2.30        670.33       643.71 o                         
  16   6   7      16516.97      17752.95      1527.01 o                         
 -17   7   7        515.57       -237.16       542.07 o                         
 -15   7   7        113.90        416.24       554.17 o                         
 -13   7   7       4609.84       5757.13       876.03 o                         
 -11   7   7       1173.75        897.81       621.93 o                         
  -9   7   7       7186.79       7211.53       885.71 o                         
  -7   7   7      10207.71       8242.44       931.69 o                         
  -5   7   7        239.76        287.98       539.65 o                         
  -3   7   7       3669.52       4147.84       692.11 o                         
  -1   7   7      12515.25      11098.01       972.83 o                         
   1   7   7       1382.10       1314.05       568.69 o                         
   3   7   7       4041.38       2819.27       689.69 o                         
   5   7   7       4057.61       3475.09       738.09 o                         
   7   7   7       6362.53       5040.81       796.17 o                         
   9   7   7       4575.50       5752.29       868.77 o                         
  11   7   7        520.10       1396.33       624.35 o                         
  13   7   7        293.11        237.16       580.79 o                         
  15   7   7        757.37       1246.29       694.53 o                         
 -14   8   7         23.45        701.79       595.31 o                         
 -12   8   7       4548.62       5631.29       997.03 o                         
 -10   8   7      29474.31      34523.39      1846.44 o                         
  -8   8   7       2171.86       3944.56       813.11 o                         
  -6   8   7      17203.67      16542.96      1316.47 o                         
  -4   8   7       6024.19       8968.43      1006.71 o                         
  -2   8   7       4102.33       3264.55       713.89 o                         
   0   8   7      22308.22      25789.69      1466.51 o                         
   2   8   7         52.01        912.33       554.17 o                         
   4   8   7       7223.70       6942.91       931.69 o                         
   6   8   7       5939.88       5580.47       868.77 o                         
   8   8   7       5453.01       3961.50       825.21 o                         
  10   8   7      10360.17       9321.75      1118.03 o                         
  12   8   7       5983.43       7736.67      1040.59 o                         
  -7   9   7       1771.31       -232.32       595.31 o                         
  -5   9   7        141.12        563.85       573.53 o                         
  -3   9   7       3357.61       2480.48       718.73 o                         
  -1   9   7        153.96        665.49       575.95 o                         
   1   9   7       1105.05       1560.89       667.91 o                         
   3   9   7       1501.68       1998.90       684.85 o                         
   5   9   7       3898.18       3075.79       776.81 o                         
 -24   0   8      19280.20      16709.50       957.27 o                         
 -22   0   8         76.02       -402.39       337.88 o                         
 -20   0   8      51083.36      46110.21      4458.81 o                         
 -18   0   8       8846.52       8622.75      1046.64 o                         
 -16   0   8     421497.00     378120.44      5872.08 o                         
 -14   0   8      43901.82      40047.86      1040.39 o                         
 -12   0   8      36189.54      36352.09      1672.20 o                         
 -10   0   8       1038.31       1332.64       313.72 o                         
  -8   0   8     590147.56     605144.38      4959.74 o                         
  -6   0   8     542009.12     588210.69     15804.88 o                         
  -4   0   8      20832.75      28630.41      1891.21 o                         
  -2   0   8     176607.73     210316.86      1614.48 o                         
   0   0   8     560847.38     647184.94      3715.87 o                         
   2   0   8     215550.39     275915.59      2649.88 o                         
   4   0   8     653256.81     755647.38      5154.53 o                         
   6   0   8       1379.11        538.44       352.11 o                         
   8   0   8        770.33       2358.41       371.28 o                         
  10   0   8     600179.19     648845.94     24142.90 o                         
  12   0   8     337603.28     352143.53      4715.32 o                         
  14   0   8     185748.03     181792.81      3062.48 o                         
  16   0   8      68057.06      69463.30      3281.49 o                         
  18   0   8          6.65        360.28       371.53 o                         
  20   0   8      81742.26      75811.12      1735.63 o                         
  22   0   8       1439.45       1356.90       386.32 o                         
 -25   1   8       5001.46       3937.73      1409.64 o                         
 -23   1   8       2148.15       2511.31      1046.64 o                         
 -21   1   8      11980.75      10672.38       742.65 o                         
 -19   1   8       3919.03       3168.33       959.52 o                         
 -17   1   8        538.13       -265.78       325.49 o                         
 -15   1   8      38613.49      33319.22      1390.28 o                         
 -13   1   8       2064.40       2771.17       388.31 o                         
 -11   1   8      87100.11      77666.57      1687.94 o                         
  -9   1   8     211716.70     202618.77      5730.51 o                         
  -7   1   8      73865.09      70397.95      2537.35 o                         
  -5   1   8     130699.88     134462.14      6123.75 o                         
  -3   1   8     119638.51     147679.02      5187.23 o                         
  -1   1   8     273012.22     341086.62     12272.90 o                         
   1   1   8       1375.34       2310.60       338.94 o                         
   3   1   8      20581.73      19038.07      1739.96 o                         
   5   1   8     518594.88     601320.31      8277.55 o                         
   7   1   8     189854.58     192665.50     10157.85 o                         
   9   1   8      24238.56      21656.49      2346.17 o                         
  11   1   8        767.74        839.72       323.14 o                         
  13   1   8      44815.41      44069.46      4924.65 o                         
  15   1   8      20319.21      18258.47      2812.01 o                         
  17   1   8        187.29       -355.83       347.27 o                         
  19   1   8       2256.30       1693.59       467.14 o                         
  21   1   8      12906.33       9888.29       768.46 o                         
 -24   2   8        786.22       1266.78       496.10 o                         
 -22   2   8      21460.37      19914.99      1009.35 o                         
 -20   2   8      26000.17      25271.82      1444.73 o                         
 -18   2   8      16481.79      15437.03      1096.25 o                         
 -16   2   8       6747.88       5636.13       723.57 o                         
 -14   2   8      43181.79      40631.41      1444.73 o                         
 -12   2   8      73351.60      73499.54      1771.42 o                         
 -10   2   8     294581.12     271531.09      3097.57 o                         
  -8   2   8        604.13       1330.99       440.44 o                         
  -6   2   8     195723.50     199691.66      2415.14 o                         
  -4   2   8     154730.67     156420.05      2112.64 o                         
  -2   2   8      16322.89      13670.45       742.93 o                         
   0   2   8      45694.45      47671.12      1226.93 o                         
   2   2   8     212668.17     221568.25      2586.96 o                         
   4   2   8     141908.81     149298.06      2294.14 o                         
   6   2   8      97957.61     105523.10      2115.06 o                         
   8   2   8      86791.51      96590.96      2245.74 o                         
  10   2   8      13354.61      15533.83      1108.35 o                         
  12   2   8     128483.22     137599.88      2993.51 o                         
  14   2   8      87643.07      93113.45      2703.11 o                         
  16   2   8       4939.51       5118.25       922.01 o                         
  18   2   8      17811.17      19449.36      1493.13 o                         
  20   2   8        241.79       1580.24       742.93 o                         
  22   2   8      65147.12      68652.33      2799.91 o                         
 -23   3   8      13013.97      12288.64      1115.61 o                         
 -21   3   8        916.32        578.37       510.62 o                         
 -19   3   8       8363.93       9454.85       960.73 o                         
 -17   3   8      43748.12      42635.15      1703.66 o                         
 -15   3   8      33031.04      30573.99      1381.81 o                         
 -13   3   8     100227.55      96194.09      2173.14 o                         
 -11   3   8       4973.23       6074.14       646.13 o                         
  -9   3   8     161549.47     155638.41      2400.62 o                         
  -7   3   8     208627.78     196289.17      2557.92 o                         
  -5   3   8       3700.59       4839.95       563.85 o                         
  -3   3   8      32831.02      34390.29      1168.85 o                         
  -1   3   8       8949.94       9544.39       692.11 o                         
   1   3   8       7347.02       7765.71       638.87 o                         
   3   3   8      75775.20      68134.45      1565.72 o                         
   5   3   8     172330.61     180418.95      2712.79 o                         
   7   3   8     206200.61     217921.36      3175.01 o                         
   9   3   8     211695.75     232675.94      3538.01 o                         
  11   3   8      40000.77      39624.70      1769.00 o                         
  13   3   8      12611.29      15257.95      1243.87 o                         
  15   3   8       3143.95       4525.36       917.17 o                         
  17   3   8      12131.59      13094.50      1362.45 o                         
  19   3   8      24536.84      26651.21      1858.54 o                         
  21   3   8        481.14       1817.40       844.57 o                         
 -22   4   8        580.98       1401.17       515.46 o                         
 -20   4   8      11405.22       8990.21       987.35 o                         
 -18   4   8       9912.72       9450.01       975.25 o                         
 -16   4   8      11032.33      12777.48      1006.71 o                         
 -14   4   8         76.12        716.31       500.94 o                         
 -12   4   8        229.75        689.69       476.74 o                         
 -10   4   8       3645.25       3758.22       566.27 o                         
  -8   4   8       5094.53       4680.24       585.63 o                         
  -6   4   8       1463.49       2008.58       469.48 o                         
  -4   4   8      22025.96      17479.49       902.65 o                         
  -2   4   8      39148.12      39063.27      1231.77 o                         
   0   4   8       1466.41       2216.70       471.90 o                         
   2   4   8      35293.95      31950.96      1214.83 o                         
   4   4   8      14506.06      13648.67       871.19 o                         
   6   4   8       3331.29       4261.58       646.13 o                         
   8   4   8       3940.22       4300.30       701.79 o                         
  10   4   8      24348.64      26060.73      1389.07 o                         
  12   4   8      20022.61      20168.09      1391.49 o                         
  14   4   8        143.80       1043.01       747.77 o                         
  16   4   8      33356.40      36628.77      2078.76 o                         
  18   4   8       1357.59       2371.58       830.05 o                         
  20   4   8        212.92       1732.70       776.81 o                         
 -21   5   8         88.33        619.51       590.47 o                         
 -19   5   8      18244.55      20470.58      1454.41 o                         
 -17   5   8      13541.06      14176.23      1236.61 o                         
 -15   5   8      10030.84       8619.96       982.51 o                         
 -13   5   8     133024.48     150735.53      3133.87 o                         
 -11   5   8      16669.20      12707.30      1023.65 o                         
  -9   5   8      82160.73      86494.82      2175.56 o                         
  -7   5   8       1041.17       1812.56       532.39 o                         
  -5   5   8       3901.72       3346.83       609.83 o                         
  -3   5   8     164343.61     147238.66      2582.12 o                         
  -1   5   8     133810.09     119675.12      2272.36 o                         
   1   5   8     184696.84     166719.47      2715.21 o                         
   3   5   8      17262.97      15168.42       977.67 o                         
   5   5   8       9037.76       8528.00       851.83 o                         
   7   5   8      16481.25      12399.96       975.25 o                         
   9   5   8      40870.13      37814.56      1618.96 o                         
  11   5   8      25634.20      29124.42      1602.02 o                         
  13   5   8      32168.78      35994.74      1839.18 o                         
  15   5   8      20806.06      23115.62      1602.02 o                         
  17   5   8       2948.81       3264.55       967.99 o                         
  19   5   8       9816.15       8738.54      1328.57 o                         
 -18   6   8         47.00       1086.57       660.65 o                         
 -16   6   8       5371.07       6921.13       929.27 o                         
 -14   6   8       1930.29       1067.21       561.43 o                         
 -12   6   8       3819.87       5183.59       774.39 o                         
 -10   6   8       2413.58       2509.52       682.43 o                         
  -8   6   8         87.40        738.09       496.10 o                         
  -6   6   8      10231.22      11061.71       984.93 o                         
  -4   6   8       2652.19       1933.56       566.27 o                         
  -2   6   8       1933.12       1430.21       529.97 o                         
   0   6   8      16154.65      14122.99       955.89 o                         
   2   6   8      53854.01      49396.57      1655.26 o                         
   4   6   8      48321.72      38603.47      1580.24 o                         
   6   6   8       7723.92       7632.61       868.77 o                         
   8   6   8        407.91        607.41       522.72 o                         
  10   6   8       7335.49       6957.43       929.27 o                         
  12   6   8       2074.68       2521.62       699.37 o                         
  14   6   8      12073.70      11487.63      1222.09 o                         
  16   6   8      16084.14      18038.51      1568.15 o                         
 -17   7   8         27.03       -808.27       404.14 o                         
 -15   7   8      17238.37      24412.73      1529.43 o                         
 -13   7   8        410.13       -745.35       372.68 o                         
 -11   7   8      19607.01      25112.10      1534.27 o                         
  -9   7   8      10466.42      10013.87      1016.39 o                         
  -7   7   8         36.35        -21.78       556.59 o                         
  -5   7   8        386.16        145.20       517.88 o                         
  -3   7   8      12439.11      12801.68      1016.39 o                         
  -1   7   8       1436.18       1214.83       513.04 o                         
   1   7   8       1711.80        747.77       532.39 o                         
   3   7   8       9661.22      10161.48       897.81 o                         
   5   7   8       1493.53       1137.39       561.43 o                         
   7   7   8       2577.03       2349.80       687.27 o                         
   9   7   8       6605.07       5316.69       854.25 o                         
  11   7   8        762.57        779.23       527.55 o                         
  13   7   8        190.78        972.83       592.89 o                         
 -12   8   8        400.66       4009.90       738.09 o                         
 -10   8   8        825.71        551.75       604.99 o                         
  -8   8   8        356.19       -353.32       452.54 o                         
  -6   8   8       2815.82       2449.02       740.51 o                         
  -4   8   8       4226.52       3484.77       733.25 o                         
  -2   8   8          0.35        878.45       532.39 o                         
   0   8   8      25415.69      24465.97      1476.19 o                         
   2   8   8      38017.69      37311.20      1771.42 o                         
   4   8   8      19589.51      19529.21      1345.51 o                         
   6   8   8        419.67        454.96       556.59 o                         
   8   8   8       1523.43        842.15       559.01 o                         
  10   8   8        295.90       -367.84       537.23 o                         
  -7   9   8       2582.44       3252.45       854.25 o                         
  -5   9   8        469.89       1086.57       588.05 o                         
  -3   9   8      13037.73      13854.37      1258.39 o                         
  -1   9   8       8294.02       9374.99      1084.15 o                         
   1   9   8       9590.14      13300.19      1265.65 o                         
   3   9   8      11125.50      12833.14      1226.93 o                         
   5   9   8       5521.75       4305.14       861.51 o                         
 -25   1   9       1229.07        769.01       440.85 o                         
 -23   1   9      32136.25      28430.58      2628.09 o                         
 -21   1   9      18184.86      16111.54      1003.08 o                         
 -19   1   9      37745.08      36594.15      1187.53 o                         
 -17   1   9        752.76        684.18       365.18 o                         
 -15   1   9      40810.47      37144.62      1066.59 o                         
 -13   1   9      79809.16      76699.44      3371.03 o                         
 -11   1   9     204944.53     197356.44      1976.10 o                         
  -9   1   9       4467.55       5456.34       429.34 o                         
  -7   1   9      11927.85      12680.57       540.23 o                         
  -5   1   9     239833.20     256887.31     10173.59 o                         
  -3   1   9     364642.34     436495.78     22029.06 o                         
  -1   1   9     493773.38     567878.62     14006.83 o                         
   1   1   9         94.61        919.84       320.27 o                         
   3   1   9       7633.17       9588.88       513.88 o                         
   5   1   9     648901.25     726177.62      6273.77 o                         
   7   1   9      70576.80      77257.26      4111.54 o                         
   9   1   9     484586.66     521946.97      3393.17 o                         
  11   1   9       1794.78       2291.19      1107.14 o                         
  13   1   9        231.90        636.23       340.42 o                         
  15   1   9      93723.80      88274.52      8866.79 o                         
  17   1   9        153.92        140.65       354.30 o                         
  19   1   9      49321.16      45566.01      6676.72 o                         
  21   1   9       6483.25       5590.51      1090.20 o                         
 -24   2   9      15056.58      13038.33      1748.43 o                         
 -22   2   9       2593.11       1909.36       655.81 o                         
 -20   2   9      35162.01      34600.83      1633.48 o                         
 -18   2   9       9543.08      10021.12       953.47 o                         
 -16   2   9       3549.55       2357.06       571.11 o                         
 -14   2   9      34648.84      31633.94      1316.47 o                         
 -12   2   9      51157.46      47371.05      1507.65 o                         
 -10   2   9     192036.80     185658.22      2705.53 o                         
  -8   2   9     395175.62     387798.91      3625.13 o                         
  -6   2   9       6150.57       4946.43       575.95 o                         
  -4   2   9     238350.00     243631.17      2698.27 o                         
  -2   2   9      25951.97      25535.60       977.67 o                         
   0   2   9      16173.36      16823.68       844.57 o                         
   2   2   9      90968.03      87941.96      1771.42 o                         
   4   2   9      46427.79      48767.38      1439.89 o                         
   6   2   9     267574.78     304372.59      3724.34 o                         
   8   2   9      39108.26      46248.18      1645.58 o                         
  10   2   9      28014.75      27144.88      1401.17 o                         
  12   2   9      66984.18      75851.76      2306.24 o                         
  14   2   9       2068.39       3211.31       779.23 o                         
  16   2   9      22552.53      26542.31      1664.94 o                         
  18   2   9        658.39       1154.33       684.85 o                         
  20   2   9       5970.66       6792.88      1086.57 o                         
  22   2   9       6706.73       5115.83      1091.41 o                         
 -23   3   9         64.39         96.80       561.43 o                         
 -21   3   9      10629.20       9292.71      1026.07 o                         
 -19   3   9      16291.82      15359.59      1185.79 o                         
 -17   3   9       3625.87       2364.32       634.03 o                         
 -15   3   9      13801.52      10016.28       900.23 o                         
 -13   3   9      50058.25      48668.16      1594.76 o                         
 -11   3   9       1044.98        609.83       418.66 o                         
  -9   3   9      74847.77      69729.22      1667.36 o                         
  -7   3   9        504.29        256.52       406.56 o                         
  -5   3   9      13642.87      13919.71       854.25 o                         
  -3   3   9      23604.17      20199.55       943.79 o                         
  -1   3   9     141017.67     147720.23      2289.30 o                         
   1   3   9      77463.69      67430.24      1556.05 o                         
   3   3   9      59331.20      58389.20      1558.47 o                         
   5   3   9      42767.26      41434.84      1415.69 o                         
   7   3   9     277500.97     292311.44      3772.74 o                         
   9   3   9      36370.45      40670.13      1618.96 o                         
  11   3   9      63576.66      72531.55      2311.08 o                         
  13   3   9       3018.27       3027.39       825.21 o                         
  15   3   9       3310.22       5282.81       960.73 o                         
  17   3   9       1803.63       3204.05       871.19 o                         
  19   3   9       2816.67       2509.52       912.33 o                         
  21   3   9       7423.12       7146.19      1200.31 o                         
 -22   4   9        570.00       -704.21       559.01 o                         
 -20   4   9       5695.60       5360.25       820.37 o                         
 -18   4   9        289.79       -842.15       421.08 o                         
 -16   4   9      10823.06      12126.50       992.19 o                         
 -14   4   9        393.49       -142.78       450.12 o                         
 -12   4   9       4435.40       3177.43       580.79 o                         
 -10   4   9      19810.87      20173.79       744.97 o                         
  -8   4   9      44187.13      40367.63      1367.29 o                         
  -6   4   9      85094.27      79648.70      1858.54 o                         
  -4   4   9        333.24       1962.60       500.94 o                         
  -2   4   9      22009.89      23706.09      1069.63 o                         
   0   4   9      41520.98      38267.10      1314.05 o                         
   2   4   9      58836.25      55889.37      1577.82 o                         
   4   4   9      22132.31      18817.74      1013.97 o                         
   6   4   9      23469.96      22111.33      1137.39 o                         
   8   4   9       9598.84       8905.51       890.55 o                         
  10   4   9       5781.69       5231.99       798.59 o                         
  12   4   9        458.28       1834.34       643.71 o                         
  14   4   9      10972.85      11340.01      1108.35 o                         
  16   4   9      16617.87      15509.63      1466.51 o                         
  18   4   9       5031.22       7119.57      1202.73 o                         
  20   4   9       2279.36       2328.02       936.53 o                         
 -21   5   9       2280.12       2865.25       784.07 o                         
 -19   5   9       2710.66       4411.62       788.91 o                         
 -17   5   9       5975.26       6703.34       900.23 o                         
 -15   5   9        648.21         75.02       498.52 o                         
 -13   5   9      11121.87      10863.28       970.41 o                         
 -11   5   9      25607.75      24011.01      1224.51 o                         
  -9   5   9        279.92        363.00       438.02 o                         
  -7   5   9      28930.39      25090.32      1222.09 o                         
  -5   5   9      21070.95      19785.73      1074.47 o                         
  -3   5   9       9677.77      10190.52       784.07 o                         
  -1   5   9       1685.16       1560.89       479.16 o                         
   1   5   9        325.24        258.94       421.08 o                         
   3   5   9      90294.56      84575.77      2112.64 o                         
   5   5   9      58360.52      57953.61      1822.24 o                         
   7   5   9      68459.12      64192.31      1977.12 o                         
   9   5   9      85119.02      82274.38      2347.38 o                         
  11   5   9        794.43       -467.06       607.41 o                         
  13   5   9        992.67       1689.14       682.43 o                         
  15   5   9          4.55       1655.26       723.57 o                         
  17   5   9       2101.15       2296.56       890.55 o                         
 -18   6   9        334.87        510.62       588.05 o                         
 -16   6   9      22684.71      21750.75      1481.03 o                         
 -14   6   9       1217.62        965.57       551.75 o                         
 -12   6   9      69838.05      75825.13      2332.86 o                         
 -10   6   9     112476.82     116642.89      2778.13 o                         
  -8   6   9      81683.41      84812.93      2381.26 o                         
  -6   6   9      81791.29      81168.45      2274.78 o                         
  -4   6   9      12017.20       9718.63       876.03 o                         
  -2   6   9      20239.11      17721.49      1076.89 o                         
   0   6   9      13495.32      11550.55       907.49 o                         
   2   6   9       2487.85       1880.32       551.75 o                         
   4   6   9       4859.73       5280.39       764.71 o                         
   6   6   9      45583.41      41357.40      1732.70 o                         
   8   6   9      26975.75      29988.35      1575.40 o                         
  10   6   9      50432.52      49287.67      2013.42 o                         
  12   6   9      14374.48      13784.19      1285.01 o                         
  14   6   9       7555.37       7605.99      1125.29 o                         
  16   6   9       7729.10       7881.86      1202.73 o                         
 -17   7   9        310.38        -79.86       496.10 o                         
 -15   7   9       1549.89       1752.06       680.01 o                         
 -13   7   9       1268.30       1190.63       624.35 o                         
 -11   7   9       2655.54       1979.54       629.19 o                         
  -9   7   9         12.50       -672.75       459.80 o                         
  -7   7   9        495.74       2596.64       604.99 o                         
  -5   7   9        132.74        658.23       510.62 o                         
  -3   7   9       5127.71       5834.56       767.13 o                         
  -1   7   9       7638.99       5222.31       750.19 o                         
   1   7   9       4392.03       4067.98       655.81 o                         
   3   7   9       2814.68       3024.97       602.57 o                         
   5   7   9      23091.82      22430.77      1391.49 o                         
   7   7   9      11942.44      11620.73      1084.15 o                         
   9   7   9       1113.45       2003.74       684.85 o                         
  11   7   9        299.81        -45.98       450.12 o                         
  13   7   9        391.38       1701.24       706.63 o                         
 -12   8   9       8680.25      10701.14      1164.01 o                         
 -10   8   9      15732.18      20804.54      1495.55 o                         
  -8   8   9         22.74        145.20       510.62 o                         
  -6   8   9       6676.70       6173.36       951.05 o                         
  -4   8   9       9307.51       9834.79      1040.59 o                         
  -2   8   9      34926.76      38213.86      1778.68 o                         
   0   8   9      39424.73      41517.12      1858.54 o                         
   2   8   9       6923.17       3755.80       755.03 o                         
   4   8   9       2694.67       3279.07       718.73 o                         
   6   8   9      12459.87       9283.03      1047.85 o                         
   8   8   9       6149.67       5251.35       914.75 o                         
  10   8   9       5278.35       3588.83       849.41 o                         
  -7   9   9        156.26       -181.50       561.43 o                         
  -5   9   9       3620.58       5575.63       895.39 o                         
  -3   9   9       4029.82       4305.14       888.13 o                         
  -1   9   9      15111.81      14519.86      1294.69 o                         
   1   9   9       1656.66       1631.06       663.07 o                         
   3   9   9       4151.74       3087.89       803.43 o                         
 -24   0  10       1729.51       1136.70       477.95 o                         
 -22   0  10        957.17        569.12       405.16 o                         
 -20   0  10        262.87        939.13       415.03 o                         
 -18   0  10      81490.71      73476.38      1611.07 o                         
 -16   0  10       2389.69       3300.74      1080.52 o                         
 -14   0  10        424.73        495.63       370.26 o                         
 -12   0  10       3606.94       3761.89       413.31 o                         
 -10   0  10     599881.19     593722.75      6548.44 o                         
  -8   0  10       3205.22       4211.42       588.05 o                         
  -6   0  10     411234.25     447250.47      9224.95 o                         
  -4   0  10     161691.38     193565.45      2351.01 o                         
  -2   0  10     408313.31     503522.53      6403.25 o                         
   0   0  10         21.98        801.01       313.15 o                         
   2   0  10      62439.09      77072.41      3095.15 o                         
   4   0  10     409353.75     477424.84      4531.40 o                         
   6   0  10       6072.21       4833.69       456.80 o                         
   8   0  10        434.04       1527.98       926.85 o                         
  10   0  10       3699.30       2687.11       421.78 o                         
  12   0  10       2428.98       2533.53       459.34 o                         
  14   0  10       2522.55       2498.48       453.11 o                         
  16   0  10       9243.96      11398.16      1239.03 o                         
  18   0  10      33336.79      29196.53      2432.08 o                         
  20   0  10       3895.69       3855.86       591.15 o                         
  22   0  10       5525.60       3430.95       560.59 o                         
 -25   1  10       2830.29       3208.55       579.22 o                         
 -23   1  10      22398.59      20442.55      1065.09 o                         
 -21   1  10        323.05        631.67       424.21 o                         
 -19   1  10       1026.14        705.93       397.23 o                         
 -17   1  10       1102.18       2934.42       730.83 o                         
 -15   1  10        441.86       1045.29       453.75 o                         
 -13   1  10      41327.57      37775.67      1664.94 o                         
 -11   1  10         33.23         54.39       358.16 o                         
  -9   1  10       2506.07       2247.95       360.58 o                         
  -7   1  10      27673.58      30764.50       806.11 o                         
  -5   1  10        721.23       -306.60       275.48 o                         
  -3   1  10     291326.91     329212.00     14040.71 o                         
  -1   1  10      14581.67      12545.07      1385.44 o                         
   1   1  10      87729.04      91710.85      1546.37 o                         
   3   1  10        736.45        659.34       473.11 o                         
   5   1  10     244829.77     287943.91      2371.38 o                         
   7   1  10      36749.41      36804.43      2675.28 o                         
   9   1  10      44522.57      48977.17      3401.28 o                         
  11   1  10      29525.89      30222.58      2576.07 o                         
  13   1  10      73668.70      68394.58      6314.93 o                         
  15   1  10       1220.67       1809.87      1080.52 o                         
  17   1  10       1954.82       1349.76      1004.29 o                         
  19   1  10      12670.00      11092.78       784.72 o                         
  21   1  10       9207.07       7928.36      1133.76 o                         
 -24   2  10      10246.19       6794.49       724.75 o                         
 -22   2  10        818.32        295.24       527.55 o                         
 -20   2  10        924.69        747.77       614.67 o                         
 -18   2  10      11791.78      10848.76      1018.81 o                         
 -16   2  10      87774.93      86632.75      2325.60 o                         
 -14   2  10      30106.18      29729.42      1345.51 o                         
 -12   2  10      80283.28      72681.59      1868.22 o                         
 -10   2  10     165213.11     160112.94      2582.12 o                         
  -8   2  10     694876.81     682975.50      4956.11 o                         
  -6   2  10      20078.17      25680.79      1047.85 o                         
  -4   2  10      40804.89      39225.41      1222.09 o                         
  -2   2  10        339.98        442.86       416.24 o                         
   0   2  10       7018.93       8881.32       704.21 o                         
   2   2  10     427382.66     463246.50      4024.42 o                         
   4   2  10        807.51        551.75       500.94 o                         
   6   2  10     465023.44     532997.50      5016.61 o                         
   8   2  10     139004.95     150638.72      2877.35 o                         
  10   2  10      15123.11      17007.60      1168.85 o                         
  12   2  10      63469.89      69707.43      2277.20 o                         
  14   2  10      11703.43      10367.18      1103.51 o                         
  16   2  10      86239.61      89597.23      2884.61 o                         
  18   2  10      65818.38      72074.17      2770.87 o                         
  20   2  10         78.42       2158.62       810.69 o                         
 -23   3  10       4765.10       3533.17       849.41 o                         
 -21   3  10       4367.21       4772.19       825.21 o                         
 -19   3  10       5354.78       5367.51       817.95 o                         
 -17   3  10        186.36         21.78       457.38 o                         
 -15   3  10      44457.72      44225.08      1660.10 o                         
 -13   3  10       4078.53       4530.20       604.99 o                         
 -11   3  10     192509.53     181336.14      2923.33 o                         
  -9   3  10        197.75        411.40       433.18 o                         
  -7   3  10       2871.57       3097.57       525.14 o                         
  -5   3  10      21929.49      23735.13      1033.33 o                         
  -3   3  10        505.42        263.78       418.66 o                         
  -1   3  10     409131.88     433415.44      3927.62 o                         
   1   3  10      32496.32      30491.71      1173.69 o                         
   3   3  10       2378.99       1831.92       522.72 o                         
   5   3  10         87.57       -135.52       430.76 o                         
   7   3  10     108084.51     116739.69      2514.36 o                         
   9   3  10      17714.54      19809.93      1282.59 o                         
  11   3  10      11711.77      13498.63      1161.59 o                         
  13   3  10       3885.35       3741.28       817.95 o                         
  15   3  10      82295.59      94066.92      2928.17 o                         
  17   3  10      26339.53      30302.95      1863.38 o                         
  19   3  10       6046.05       5478.83      1115.61 o                         
 -22   4  10       9792.25       9786.39      1115.61 o                         
 -20   4  10       9132.95       9408.87      1050.27 o                         
 -18   4  10      13671.45      14650.54      1190.63 o                         
 -16   4  10         56.77        692.11       522.72 o                         
 -14   4  10      36849.65      39772.32      1602.02 o                         
 -12   4  10       6918.31       6262.90       745.35 o                         
 -10   4  10       9304.17       8286.42       533.88 o                         
  -8   4  10      25885.65      21670.89      1110.77 o                         
  -6   4  10      71391.23      70082.53      1844.02 o                         
  -4   4  10     301505.53     289676.09      3581.57 o                         
  -2   4  10      41880.19      38179.98      1345.51 o                         
   0   4  10      39112.49      33799.82      1263.23 o                         
   2   4  10      45773.08      43252.25      1451.99 o                         
   4   4  10     160077.94     150808.12      2657.13 o                         
   6   4  10     100436.23     100240.28      2366.74 o                         
   8   4  10      16374.10      14101.21      1059.95 o                         
  10   4  10      29488.70      27662.76      1478.61 o                         
  12   4  10      27292.47      32013.87      1735.12 o                         
  14   4  10       5798.75       5534.49      1011.55 o                         
  16   4  10      10079.31      13786.61      1425.37 o                         
  18   4  10       7757.04       8172.26      1265.65 o                         
 -21   5  10      13423.39      13665.61      1326.15 o                         
 -19   5  10      38143.54      43365.98      2015.84 o                         
 -17   5  10      27075.53      30978.12      1589.92 o                         
 -15   5  10       3084.09       2463.54       614.67 o                         
 -13   5  10       2262.24       1297.11       546.91 o                         
 -11   5  10      15443.68      14469.04      1016.39 o                         
  -9   5  10      33524.30      29746.36      1323.73 o                         
  -7   5  10     102333.21      94514.62      2170.72 o                         
  -5   5  10      52047.71      50047.54      1643.16 o                         
  -3   5  10      15751.80      13116.28       924.43 o                         
  -1   5  10      33993.38      27541.76      1268.07 o                         
   1   5  10      12579.79      12690.36       931.69 o                         
   3   5  10      13035.60      10587.40       895.39 o                         
   5   5  10      15451.96      13242.12      1011.55 o                         
   7   5  10      13429.36      14241.56      1086.57 o                         
   9   5  10      47830.45      44762.31      1890.00 o                         
  11   5  10       4299.76       4019.58       815.53 o                         
  13   5  10        254.58       3262.13       776.81 o                         
  15   5  10        351.32       2463.54       914.75 o                         
  17   5  10       6799.38       8874.05      1287.43 o                         
 -18   6  10          0.31       -554.17       418.66 o                         
 -16   6  10       9755.65      11124.63      1130.13 o                         
 -14   6  10         80.96        210.54       510.62 o                         
 -12   6  10      11547.08      13641.41      1115.61 o                         
 -10   6  10        328.25       -682.43       493.68 o                         
  -8   6  10       1730.86       1098.67       498.52 o                         
  -6   6  10      40707.10      43506.34      1677.04 o                         
  -4   6  10      22796.76      16492.14      1072.05 o                         
  -2   6  10      33782.23      30990.22      1369.71 o                         
   0   6  10       2298.98       2095.70       529.97 o                         
   2   6  10       2815.66       1967.44       609.83 o                         
   4   6  10      15325.56      13842.27      1072.05 o                         
   6   6  10       2817.06       1340.67       602.57 o                         
   8   6  10      35557.61      31338.70      1623.80 o                         
  10   6  10      40089.76      44825.23      1986.80 o                         
  12   6  10      11797.52       9362.89      1147.07 o                         
  14   6  10      11390.59      13953.59      1406.01 o                         
  16   6  10       1671.82       1326.15       771.97 o                         
 -15   7  10         12.07       -193.60       510.62 o                         
 -13   7  10      13206.75      15260.37      1265.65 o                         
 -11   7  10      11140.95      10548.68      1096.25 o                         
  -9   7  10        207.98       -387.20       471.90 o                         
  -7   7  10       2829.29       3150.81       687.27 o                         
  -5   7  10      54121.38      52576.42      1919.04 o                         
  -3   7  10         91.95        503.36       454.96 o                         
  -1   7  10      11676.01       8169.84       880.87 o                         
   1   7  10       2827.15       2625.68       621.93 o                         
   3   7  10      22827.85      19667.15      1304.37 o                         
   5   7  10        155.20        372.68       542.07 o                         
   7   7  10        564.52        331.54       575.95 o                         
   9   7  10       4191.32       2383.68       733.25 o                         
  11   7  10       1195.25       1301.95       670.33 o                         
  13   7  10       2278.16       1478.61       745.35 o                         
 -12   8  10        800.46       2257.84       752.61 o                         
 -10   8  10       2900.37       3816.30       808.27 o                         
  -8   8  10       2350.54       2146.52       709.05 o                         
  -6   8  10      12494.53      15412.83      1231.77 o                         
  -4   8  10         33.55        955.89       546.91 o                         
  -2   8  10       1497.92        -48.40       566.27 o                         
   0   8  10          0.53       -176.66       484.00 o                         
   2   8  10       5437.69       3997.80       820.37 o                         
   4   8  10         29.07         41.14       532.39 o                         
   6   8  10         85.17        580.79       571.11 o                         
   8   8  10      16480.23      14004.41      1306.79 o                         
  -5   9  10      14769.17      17840.07      1422.95 o                         
  -3   9  10      17617.05      24625.69      1582.66 o                         
  -1   9  10      10270.37       9007.15      1098.67 o                         
   1   9  10        309.39       -934.11       513.04 o                         
 -23   1  11        268.89        964.14       458.58 o                         
 -21   1  11      47217.22      42361.03      1398.04 o                         
 -19   1  11       4407.96       4099.61       640.08 o                         
 -17   1  11       9675.48       8553.70       781.65 o                         
 -15   1  11      16483.17      15158.61      1888.79 o                         
 -13   1  11        399.22        520.62       394.46 o                         
 -11   1  11     302992.41     300112.41      7310.76 o                         
  -9   1  11       5774.43       5013.29       960.73 o                         
  -7   1  11     171229.61     180631.31      9744.04 o                         
  -5   1  11      69293.15      69336.42      1128.31 o                         
  -3   1  11     134161.09     140789.56      4702.02 o                         
  -1   1  11     408106.09     469006.84      6850.95 o                         
   1   1  11      14630.41      14222.12       692.11 o                         
   3   1  11      63808.69      64566.36      3062.48 o                         
   5   1  11      14040.75      12980.06       638.37 o                         
   7   1  11     133713.86     141829.12      5089.21 o                         
   9   1  11      90731.01      93972.45      3500.50 o                         
  11   1  11      59046.62      60347.16      3545.27 o                         
  13   1  11      14292.55      13672.81       792.74 o                         
  15   1  11      59491.57      53755.65      4885.93 o                         
  17   1  11      31201.72      28455.73      3937.30 o                         
  19   1  11      13296.87      12568.16       839.57 o                         
  21   1  11       3062.99       3635.33       666.70 o                         
 -24   2  11       2107.85       1787.16       888.13 o                         
 -22   2  11      17148.42      17423.83      1422.95 o                         
 -20   2  11       2855.50       2274.78       704.21 o                         
 -18   2  11      76794.39      72901.80      2301.40 o                         
 -16   2  11       9029.40       8903.10       902.65 o                         
 -14   2  11       7020.42       6405.68       750.19 o                         
 -12   2  11      18354.77      17346.39      1028.49 o                         
 -10   2  11       9621.96       8941.81       769.55 o                         
  -8   2  11      21383.50      22159.73      1038.17 o                         
  -6   2  11        183.39        960.73       413.82 o                         
  -4   2  11       1915.07       1045.43       452.54 o                         
  -2   2  11     259344.91     272806.44      3092.73 o                         
   0   2  11        836.11       1810.14       522.72 o                         
   2   2  11      60778.75      67662.55      1686.72 o                         
   4   2  11       6671.07       8073.04       781.65 o                         
   6   2  11      37856.64      39857.02      1524.59 o                         
   8   2  11       3266.88       2599.06       684.85 o                         
  10   2  11      77930.09      86487.56      2410.30 o                         
  12   2  11       7856.83       8443.30      1059.95 o                         
  14   2  11      10385.74       9979.98      1149.49 o                         
  16   2  11        876.91       1715.76       784.07 o                         
  18   2  11         19.70        450.12       694.53 o                         
  20   2  11       4470.11       3806.62      1057.53 o                         
 -23   3  11      10083.78      10309.10      1195.47 o                         
 -21   3  11      18449.05      19260.60      1459.25 o                         
 -19   3  11       1316.29        888.13       629.19 o                         
 -17   3  11       8337.03       8982.95       948.63 o                         
 -15   3  11      18075.96      16325.16      1120.45 o                         
 -13   3  11      31684.85      30675.63      1369.71 o                         
 -11   3  11     185201.53     185447.67      2993.51 o                         
  -9   3  11      90680.58      86148.76      2003.74 o                         
  -7   3  11      12594.72      12000.67       854.25 o                         
  -5   3  11      33171.98      33039.95      1231.77 o                         
  -3   3  11     140515.58     140440.95      2378.84 o                         
  -1   3  11     125543.18     136072.88      2359.48 o                         
   1   3  11      37308.24      36089.12      1289.85 o                         
   3   3  11        637.61       1752.06       544.49 o                         
   5   3  11      38457.57      42192.30      1514.91 o                         
   7   3  11        303.58       1045.43       561.43 o                         
   9   3  11      15801.69      17046.32      1209.99 o                         
  11   3  11      32041.93      31299.98      1633.48 o                         
  13   3  11      71554.91      77332.78      2555.50 o                         
  15   3  11       8187.00       7146.19      1059.95 o                         
  17   3  11       1710.23       3087.89       851.83 o                         
  19   3  11       5730.62       4733.47      1062.37 o                         
 -22   4  11       1399.58       2715.21       711.47 o                         
 -20   4  11       5742.87       4554.40       830.05 o                         
 -18   4  11        318.26        815.53       515.46 o                         
 -16   4  11      22303.95      23805.31      1372.13 o                         
 -14   4  11        720.58        665.49       486.42 o                         
 -12   4  11         32.42       1093.83       471.90 o                         
 -10   4  11      12467.35      12540.32       926.85 o                         
  -8   4  11      54579.48      51446.29      1618.96 o                         
  -6   4  11      20810.40      21041.70      1127.71 o                         
  -4   4  11      19229.01      17932.03      1059.95 o                         
  -2   4  11      49685.76      48038.96      1568.15 o                         
   0   4  11     101103.36     100823.50      2141.68 o                         
   2   4  11       3981.14       2908.81       568.69 o                         
   4   4  11      23426.94      19437.25      1149.49 o                         
   6   4  11      27587.90      26123.65      1367.29 o                         
   8   4  11      22504.78      24119.91      1367.29 o                         
  10   4  11       4300.34       4070.40       767.13 o                         
  12   4  11      40898.91      49135.21      2165.88 o                         
  14   4  11      23613.02      26491.49      1769.00 o                         
  16   4  11        905.07       2589.38       854.25 o                         
  18   4  11       1447.08       1493.13       798.59 o                         
 -21   5  11      19011.89      20051.93      1570.56 o                         
 -19   5  11        587.57        346.06       525.14 o                         
 -17   5  11        596.12       1236.61       537.23 o                         
 -15   5  11         36.50       -101.64       440.44 o                         
 -13   5  11      11862.19      11819.17      1026.07 o                         
 -11   5  11      80955.96      81867.81      2194.92 o                         
  -9   5  11       3706.66       3680.78       621.93 o                         
  -7   5  11      51626.10      44041.16      1602.02 o                         
  -5   5  11     114780.00     110975.30      2490.16 o                         
  -3   5  11       6214.73       5261.03       704.21 o                         
  -1   5  11     222759.09     221715.86      3356.51 o                         
   1   5  11        107.83       -607.41       428.34 o                         
   3   5  11        528.27        820.37       517.88 o                         
   5   5  11       8187.99       8310.20       868.77 o                         
   7   5  11       3045.94       2555.50       655.81 o                         
   9   5  11      78135.37      83288.35      2540.98 o                         
  11   5  11      12728.97      14657.80      1265.65 o                         
  13   5  11      16844.03      19792.99      1495.55 o                         
  15   5  11      51717.32      58464.22      2654.71 o                         
  17   5  11       2503.08       4755.25      1059.95 o                         
 -18   6  11      16525.35      16678.48      1330.99 o                         
 -16   6  11       3095.24       2434.50       745.35 o                         
 -14   6  11      25628.78      29555.18      1563.31 o                         
 -12   6  11       7911.06       8266.64       924.43 o                         
 -10   6  11       5684.82       4295.46       672.75 o                         
  -8   6  11         94.22       -454.96       416.24 o                         
  -6   6  11       5032.15       5217.47       725.99 o                         
  -4   6  11      63286.04      57188.89      1831.92 o                         
  -2   6  11      11155.00      11470.69       953.47 o                         
   0   6  11      40272.63      39177.01      1616.54 o                         
   2   6  11      31758.84      30198.89      1471.35 o                         
   4   6  11      32246.22      29303.50      1488.29 o                         
   6   6  11       5013.27       4702.02       796.17 o                         
   8   6  11      15914.65      12433.84      1159.17 o                         
  10   6  11      11922.11      14352.88      1318.89 o                         
  12   6  11      13491.77      12958.98      1287.43 o                         
  14   6  11      32522.36      32146.97      1984.38 o                         
 -15   7  11        582.08       1043.01       609.83 o                         
 -13   7  11          0.51       -914.75       457.38 o                         
 -11   7  11         95.65        140.36       549.33 o                         
  -9   7  11       1095.71        863.93       549.33 o                         
  -7   7  11       3232.04       3409.75       706.63 o                         
  -5   7  11       6137.12       4806.07       786.49 o                         
  -3   7  11       7546.14       6696.08       810.69 o                         
  -1   7  11       1077.43       1067.21       529.97 o                         
   1   7  11       1112.70        428.34       561.43 o                         
   3   7  11        570.11         75.02       496.10 o                         
   5   7  11       2775.45       2816.85       692.11 o                         
   7   7  11       1766.46        980.09       612.25 o                         
   9   7  11        277.26       1364.87       704.21 o                         
  11   7  11       5467.28       5420.75       948.63 o                         
  13   7  11       6349.15       5856.34      1047.85 o                         
 -12   8  11        205.41       1488.29       629.19 o                         
 -10   8  11      17614.29      20093.07      1478.61 o                         
  -8   8  11       8228.01       9858.99      1108.35 o                         
  -6   8  11        113.64        389.62       527.55 o                         
  -4   8  11       4014.41       2533.72       755.03 o                         
  -2   8  11       8629.01       6291.94       839.73 o                         
   0   8  11          1.19       -735.67       387.20 o                         
   2   8  11       1390.40       1560.89       621.93 o                         
   4   8  11       4742.90       4513.26       839.73 o                         
   6   8  11       6634.10       6691.24       919.59 o                         
   8   8  11       2535.72       2799.91       733.25 o                         
  -3   9  11       2203.43       3417.01       815.53 o                         
  -1   9  11       8644.80       9537.13      1105.93 o                         
 -24   0  12       7954.46       7387.68       772.67 o                         
 -22   0  12        430.57        857.51       480.37 o                         
 -20   0  12       2311.17       2056.76      1376.97 o                         
 -18   0  12        251.49       1026.32       405.80 o                         
 -16   0  12     166869.47     158425.42      2198.00 o                         
 -14   0  12      93423.38      88989.91      1581.79 o                         
 -12   0  12       9918.48       9757.46       572.39 o                         
 -10   0  12     556252.19     589599.88      3959.08 o                         
  -8   0  12      12707.64      15469.73       629.69 o                         
  -6   0  12      27849.56      26729.00       762.21 o                         
  -4   0  12      74359.83      77854.71      1221.49 o                         
  -2   0  12     531345.12     608175.06      6754.16 o                         
   0   0  12      66418.33      67198.91      1143.92 o                         
   2   0  12       4417.54       3482.66       675.17 o                         
   4   0  12      10979.16      15259.66       682.43 o                         
   6   0  12     220261.88     239045.08      2419.46 o                         
   8   0  12       5285.70       7253.64       571.34 o                         
  10   0  12       2068.10       1056.09       596.52 o                         
  12   0  12      27147.80      24643.35       994.18 o                         
  14   0  12      31635.77      32964.51      1171.08 o                         
  16   0  12       7975.08       7003.51       889.34 o                         
  18   0  12       1491.73       2205.81       470.47 o                         
  20   0  12       1632.22        943.65       479.22 o                         
 -23   1  12        346.58        734.17       468.26 o                         
 -21   1  12      15080.75      14075.05      1431.42 o                         
 -19   1  12       8709.76       8229.54       683.83 o                         
 -17   1  12      76754.97      72931.02      1909.36 o                         
 -15   1  12      11508.77      12294.12       846.99 o                         
 -13   1  12      11162.83      11132.62       633.95 o                         
 -11   1  12       1269.10        929.80       339.67 o                         
  -9   1  12       3071.34       2907.17       407.22 o                         
  -7   1  12        700.61        879.80       325.22 o                         
  -5   1  12      17772.64      17863.58       978.88 o                         
  -3   1  12       1299.80       2440.87       857.88 o                         
  -1   1  12       2601.79       3387.86       410.16 o                         
   1   1  12      15384.49      16070.57       651.41 o                         
   3   1  12      30526.63      30125.38       858.39 o                         
   5   1  12      44075.20      49960.88      1131.68 o                         
   7   1  12      66693.62      68036.99      4660.87 o                         
   9   1  12       1878.70       2508.71       448.85 o                         
  11   1  12      25062.86      25992.01      2538.56 o                         
  13   1  12      68461.59      65645.30      9391.93 o                         
  15   1  12      17492.24      15621.35      1460.46 o                         
  17   1  12        297.27       1313.56       694.53 o                         
  19   1  12       2090.72       1172.34       448.02 o                         
 -24   2  12      17538.04      17971.95      3615.45 o                         
 -22   2  12       1623.07       2185.24       578.37 o                         
 -20   2  12      56086.81      54643.08      2148.94 o                         
 -18   2  12     110890.46     105164.94      2778.13 o                         
 -16   2  12       4424.19       2102.96       653.39 o                         
 -14   2  12     126343.52     127225.45      2669.23 o                         
 -12   2  12       2044.75       2570.02       554.17 o                         
 -10   2  12       1819.72       2427.24       515.46 o                         
  -8   2  12      14936.99      13646.25       878.45 o                         
  -6   2  12        116.88          7.26       408.98 o                         
  -4   2  12     744493.06     792329.50      5382.03 o                         
  -2   2  12     621865.75     675568.00      4980.31 o                         
   0   2  12     516570.78     549218.62      4554.40 o                         
   2   2  12      40317.51      41826.88      1420.53 o                         
   4   2  12      10997.04      14043.13       972.83 o                         
   6   2  12       1708.29       1650.42       626.77 o                         
   8   2  12      65995.45      71265.90      2115.06 o                         
  10   2  12      33192.00      34131.35      1643.16 o                         
  12   2  12      73973.35      78801.71      2478.06 o                         
  14   2  12      23336.31      26375.33      1616.54 o                         
  16   2  12      27456.40      24211.87      1679.46 o                         
  18   2  12      10398.96      12262.02      1326.15 o                         
  20   2  12       2480.19       2792.65      1011.55 o                         
 -23   3  12       1399.87        742.93       583.21 o                         
 -21   3  12       2554.26       3257.29       764.71 o                         
 -19   3  12       6225.60       5050.49       866.35 o                         
 -17   3  12      28069.49      27824.90      1502.81 o                         
 -15   3  12         76.12        716.31       522.72 o                         
 -13   3  12       1267.72        718.73       479.16 o                         
 -11   3  12      29630.82      27585.32      1289.85 o                         
  -9   3  12       5954.92       5544.17       687.27 o                         
  -7   3  12       5147.14       4193.82       624.35 o                         
  -5   3  12      24543.74      26244.65      1151.91 o                         
  -3   3  12      41290.00      42359.27      1398.75 o                         
  -1   3  12        141.59        515.46       430.76 o                         
   1   3  12      54149.93      53578.29      1614.12 o                         
   3   3  12        926.58       1355.19       534.81 o                         
   5   3  12      14041.31      15671.77      1055.11 o                         
   7   3  12        102.50        309.76       517.88 o                         
   9   3  12       7403.13       8075.46       960.73 o                         
  11   3  12      42994.54      46666.83      2003.74 o                         
  13   3  12      19321.14      23326.16      1529.43 o                         
  15   3  12      34252.64      39399.64      2030.36 o                         
  17   3  12      14711.66      14355.30      1435.05 o                         
  19   3  12         93.50        866.35       648.55 o                         
 -22   4  12       8446.81       7424.49      1067.21 o                         
 -20   4  12         12.87        -19.36       488.84 o                         
 -18   4  12      39347.38      38601.05      1875.48 o                         
 -16   4  12      47797.28      49152.16      1938.40 o                         
 -14   4  12      23246.54      20724.68      1277.75 o                         
 -12   4  12      28756.04      27803.12      1364.87 o                         
 -10   4  12      66175.08      64204.41      1899.68 o                         
  -8   4  12     152066.11     155084.22      2867.67 o                         
  -6   4  12       1334.95       2676.49       585.63 o                         
  -4   4  12       2689.17       2335.28       559.01 o                         
  -2   4  12       9199.52       8375.54       798.59 o                         
   0   4  12      27152.46      27023.88      1277.75 o                         
   2   4  12      88173.21      84805.67      2141.68 o                         
   4   4  12      21270.15      23062.38      1263.23 o                         
   6   4  12      61541.96      68040.07      2090.86 o                         
   8   4  12      79726.18      82049.31      2395.78 o                         
  10   4  12      18317.15      18464.42      1355.19 o                         
  12   4  12        356.58        200.86       740.51 o                         
  14   4  12        652.07       2698.27       844.57 o                         
  16   4  12       6351.49       6642.84      1079.31 o                         
  18   4  12      14892.86      21857.23      1727.86 o                         
 -19   5  12       1784.78       1110.77       578.37 o                         
 -17   5  12       6402.04       6427.46       895.39 o                         
 -15   5  12       3352.23       4239.80       742.93 o                         
 -13   5  12         57.45       -551.75       438.02 o                         
 -11   5  12      52826.77      47472.69      1790.78 o                         
  -9   5  12      13341.65      10819.72       931.69 o                         
  -7   5  12        873.77        895.39       551.75 o                         
  -5   5  12      17666.28      17266.54      1105.93 o                         
  -3   5  12      68167.87      64264.91      1923.88 o                         
  -1   5  12      72078.98      69700.17      2013.42 o                         
   1   5  12       4852.96       5188.43       733.25 o                         
   3   5  12       2094.18       1488.29       575.95 o                         
   5   5  12        763.45        -58.08       488.84 o                         
   7   5  12     190354.53     196869.97      3704.98 o                         
   9   5  12        618.39       1236.61       680.01 o                         
  11   5  12      61444.89      64903.79      2444.18 o                         
  13   5  12       1076.18        140.36       706.63 o                         
  15   5  12          3.26        941.37       817.95 o                         
  17   5  12      33470.11      36236.73      2308.66 o                         
 -18   6  12        104.89        752.61       653.39 o                         
 -16   6  12       3808.05       4549.56       776.81 o                         
 -14   6  12        350.76        249.26       522.72 o                         
 -12   6  12        745.16       -239.58       476.74 o                         
 -10   6  12      38482.48      37654.84      1633.48 o                         
  -8   6  12       4009.43       3315.37       713.89 o                         
  -6   6  12      56267.93      61448.05      2083.60 o                         
  -4   6  12        426.03        745.35       505.78 o                         
  -2   6  12        682.65        -45.98       401.72 o                         
   0   6  12      21301.38      17210.88      1207.57 o                         
   2   6  12      17438.01      16617.98      1185.79 o                         
   4   6  12      54322.74      50429.90      1945.66 o                         
   6   6  12      11533.16      11013.31      1064.79 o                         
   8   6  12        452.31         96.80       575.95 o                         
  10   6  12       3692.00       1684.30       752.61 o                         
  12   6  12         23.56        244.42       631.61 o                         
  14   6  12       4077.97       4293.04       938.95 o                         
 -15   7  12      16850.08      19442.09      1410.85 o                         
 -13   7  12      24157.20      25642.08      1541.53 o                         
 -11   7  12        627.68        464.64       522.72 o                         
  -9   7  12       9866.00      11427.13      1079.31 o                         
  -7   7  12      17081.89      15180.51      1120.45 o                         
  -5   7  12      13394.23      12533.06      1038.17 o                         
  -3   7  12      25891.71      22527.56      1376.97 o                         
  -1   7  12       2914.04       2211.86       663.07 o                         
   1   7  12     106818.21      99492.52      2700.69 o                         
   3   7  12       2884.30       4372.90       759.87 o                         
   5   7  12         91.78       1205.15       602.57 o                         
   7   7  12      18921.87      16656.70      1369.71 o                         
   9   7  12      33898.41      34467.73      1914.20 o                         
  11   7  12       7305.47       5077.11       975.25 o                         
 -10   8  12       2069.12       2456.28       762.29 o                         
  -8   8  12        397.96        508.20       561.43 o                         
  -6   8  12       1989.21       2625.68       692.11 o                         
  -4   8  12       6146.28       6248.38       905.07 o                         
  -2   8  12       2384.58       2930.59       730.83 o                         
   0   8  12       7573.31      10214.72      1021.23 o                         
   2   8  12       5948.91       4111.54       781.65 o                         
   4   8  12       3419.20       4247.06       868.77 o                         
   6   8  12       6537.43       6204.82       972.83 o                         
   8   8  12       1443.38       2436.92       713.89 o                         
 -23   1  13        612.31       1264.85       484.12 o                         
 -21   1  13      85312.23      76078.61      2289.30 o                         
 -19   1  13         12.93        172.10       374.17 o                         
 -17   1  13     107250.81     107700.67      1927.60 o                         
 -15   1  13       2994.47       3189.89       441.48 o                         
 -13   1  13      38836.91      39363.76      1368.50 o                         
 -11   1  13     163810.08     166700.27      3894.95 o                         
  -9   1  13        414.11       1135.62       339.67 o                         
  -7   1  13      53193.05      55019.68      1867.01 o                         
  -5   1  13      25260.02      25482.65      1280.17 o                         
  -3   1  13      19960.88      21110.67       751.40 o                         
  -1   1  13     281607.34     318885.00     10933.45 o                         
   1   1  13       3970.85       3604.59       422.62 o                         
   3   1  13      91841.20      97886.18      1500.67 o                         
   5   1  13      38473.40      37618.26      1357.61 o                         
   7   1  13       8915.80       9607.17       636.28 o                         
   9   1  13      37373.75      37857.01      1136.07 o                         
  11   1  13       2242.96       1958.34       694.53 o                         
  13   1  13       5119.77       3706.85       541.10 o                         
  15   1  13        102.69        227.16       373.27 o                         
  17   1  13       9392.66       8613.41      1945.66 o                         
  19   1  13        537.63        710.42       396.19 o                         
 -24   2  13        412.72        617.09       617.09 o                         
 -22   2  13       3191.94       3538.01       796.17 o                         
 -20   2  13        106.91        377.52       559.01 o                         
 -18   2  13       3217.32       1519.75       634.03 o                         
 -16   2  13       2129.14       1076.89       481.58 o                         
 -14   2  13       3346.00       2548.24       580.79 o                         
 -12   2  13       2623.22       3504.13       607.41 o                         
 -10   2  13      13033.47      13605.11       941.37 o                         
  -8   2  13         47.29        917.17       464.64 o                         
  -6   2  13      35021.28      33265.00      1260.81 o                         
  -4   2  13      11539.36      12370.92       856.67 o                         
  -2   2  13     295636.97     320300.88      3591.25 o                         
   0   2  13       8706.46       8479.60       764.71 o                         
   2   2  13      28135.46      31065.24      1321.31 o                         
   4   2  13      12119.69      12012.77       958.31 o                         
   6   2  13      10258.75      12194.26       999.45 o                         
   8   2  13      90091.01      99707.88      2524.04 o                         
  10   2  13        323.60        849.41       595.31 o                         
  12   2  13      31651.96      34257.19      1742.38 o                         
  14   2  13      34158.57      35394.58      1870.64 o                         
  16   2  13      16529.10      16782.54      1497.97 o                         
  18   2  13      28474.64      28013.65      1914.20 o                         
 -23   3  13       1231.91        919.59       706.63 o                         
 -21   3  13      12153.40      10330.88      1118.03 o                         
 -19   3  13       8992.00       7560.01       970.41 o                         
 -17   3  13       9944.05       9953.37      1001.87 o                         
 -15   3  13      26392.25      24903.98      1355.19 o                         
 -13   3  13       9574.67       7763.29       825.21 o                         
 -11   3  13       5579.61       5401.39       725.99 o                         
  -9   3  13       7419.40      10372.02       851.83 o                         
  -7   3  13       3468.18       3363.77       592.89 o                         
  -5   3  13       1859.72       3443.63       602.57 o                         
  -3   3  13      19579.42      16235.62       972.83 o                         
  -1   3  13      20806.64      20274.57      1081.73 o                         
   1   3  13      49581.21      49386.89      1611.70 o                         
   3   3  13     121986.01     117538.28      2482.90 o                         
   5   3  13      15546.44      14488.40      1045.43 o                         
   7   3  13       4029.50       3199.21       752.61 o                         
   9   3  13       2019.46       3022.55       713.89 o                         
  11   3  13       2454.36       3184.69       779.23 o                         
  13   3  13         94.09         41.14       609.83 o                         
  15   3  13       1310.64       1013.97       771.97 o                         
  17   3  13        385.11       1541.53       745.35 o                         
  19   3  13      26890.96      23229.36      1892.42 o                         
 -22   4  13       7899.41       7163.13      1079.31 o                         
 -20   4  13        356.01       1096.25       585.63 o                         
 -18   4  13         21.65       1084.15       575.95 o                         
 -16   4  13      16091.37      15913.77      1217.25 o                         
 -14   4  13       5441.36       5703.89       815.53 o                         
 -12   4  13      90187.82      90986.30      2352.22 o                         
 -10   4  13      48113.46      56799.28      1844.02 o                         
  -8   4  13         17.74        210.54       484.00 o                         
  -6   4  13      54779.42      57624.49      1819.82 o                         
  -4   4  13      78324.92      80384.38      2086.02 o                         
  -2   4  13        419.93        181.50       484.00 o                         
   0   4  13       8432.40       8835.33       846.99 o                         
   2   4  13       2192.53       2828.95       648.55 o                         
   4   4  13     118361.84     120084.09      2683.75 o                         
   6   4  13        555.17        367.84       597.73 o                         
   8   4  13      67604.07      67921.49      2255.42 o                         
  10   4  13       1086.12       1655.26       718.73 o                         
  12   4  13      11569.53      12649.22      1343.09 o                         
  14   4  13        456.18        631.61       716.31 o                         
  16   4  13       3074.41       4334.18       963.15 o                         
 -19   5  13      12052.01      10401.06      1193.05 o                         
 -17   5  13      17399.29      19521.95      1403.59 o                         
 -15   5  13      38231.64      40793.55      1829.50 o                         
 -13   5  13       8872.35      10986.70      1047.85 o                         
 -11   5  13       9354.50       7361.57       900.23 o                         
  -9   5  13       1744.37       3356.51       682.43 o                         
  -7   5  13       4718.42       3368.61       721.15 o                         
  -5   5  13      15918.95      18336.16      1159.17 o                         
  -3   5  13      24679.41      23633.50      1306.79 o                         
  -1   5  13      48555.72      49827.32      1759.32 o                         
   1   5  13      97757.74      92566.54      2352.22 o                         
   3   5  13      17622.62      17385.11      1161.59 o                         
   5   5  13      61488.25      57663.21      2054.56 o                         
   7   5  13      23314.13      21879.01      1437.47 o                         
   9   5  13         86.90        331.54       590.47 o                         
  11   5  13       1917.04       2146.52       834.89 o                         
  13   5  13       4494.85       4341.44       977.67 o                         
  15   5  13       4374.44       6771.10      1219.67 o                         
 -18   6  13       1239.71        505.78       614.67 o                         
 -16   6  13       8233.13       9024.09      1013.97 o                         
 -14   6  13       5368.46       6403.26       868.77 o                         
 -12   6  13       1065.81       1635.90       597.73 o                         
 -10   6  13       3482.23       2857.99       711.47 o                         
  -8   6  13      35929.82      37335.40      1723.02 o                         
  -6   6  13      94030.79      98018.75      2635.36 o                         
  -4   6  13       1914.47       3315.37       670.33 o                         
  -2   6  13     117055.95     110752.66      2664.39 o                         
   0   6  13      77861.05      74155.35      2250.58 o                         
   2   6  13       9185.86      10105.82       989.77 o                         
   4   6  13      39944.40      40498.32      1785.94 o                         
   6   6  13      10621.43      10248.60      1055.11 o                         
   8   6  13      15377.43      17653.73      1384.23 o                         
  10   6  13      24781.34      23200.32      1575.40 o                         
  12   6  13        179.08        967.99       704.21 o                         
  14   6  13      35011.66      40689.49      2277.20 o                         
 -15   7  13       2465.31       2260.26       728.41 o                         
 -13   7  13        282.25       1193.05       563.85 o                         
 -11   7  13       4414.60       4164.78       830.05 o                         
  -9   7  13        219.24        275.88       529.97 o                         
  -7   7  13       1449.39        699.37       563.85 o                         
  -5   7  13        636.27       1033.33       590.47 o                         
  -3   7  13        901.48       1166.43       575.95 o                         
  -1   7  13         59.15        128.26       493.68 o                         
   1   7  13       9552.16       8060.94       977.67 o                         
   3   7  13       4226.73       3361.35       755.03 o                         
   5   7  13          7.44        108.90       556.59 o                         
   7   7  13       1383.86       1389.07       711.47 o                         
   9   7  13        337.70        764.71       641.29 o                         
  11   7  13         12.38        801.01       626.77 o                         
 -10   8  13      13488.45      18515.24      1398.75 o                         
  -8   8  13         89.53         26.62       488.84 o                         
  -6   8  13      17005.64      19548.57      1391.49 o                         
  -4   8  13       2096.50       2282.04       658.23 o                         
  -2   8  13       9677.07      10229.24      1084.15 o                         
   0   8  13       6671.83       7671.33       970.41 o                         
   2   8  13       1281.41        883.29       590.47 o                         
   4   8  13      40871.43      43126.41      2042.46 o                         
   6   8  13       5645.55       7092.95      1021.23 o                         
 -24   0  14       9563.48       8588.91      1136.18 o                         
 -22   0  14       5537.06       4628.71       650.28 o                         
 -20   0  14       2260.64        698.13       426.32 o                         
 -18   0  14        886.88        441.98       469.48 o                         
 -16   0  14      26185.31      24855.29       977.85 o                         
 -14   0  14       5432.30       5457.58       536.29 o                         
 -12   0  14      19309.69      18346.55       765.34 o                         
 -10   0  14     309415.25     316664.69      6681.55 o                         
  -8   0  14        317.53        530.03       322.33 o                         
  -6   0  14     206022.05     214619.30      2142.40 o                         
  -4   0  14     193403.53     228260.73      2174.91 o                         
  -2   0  14      35020.99      43384.83      1009.56 o                         
   0   0  14       5869.84       7706.34       769.55 o                         
   2   0  14      65992.58      65370.73      1750.85 o                         
   4   0  14     282340.94     308206.31      4111.54 o                         
   6   0  14     376815.34     413628.72     10046.54 o                         
   8   0  14      25344.28      25153.20      1041.80 o                         
  10   0  14       8022.88       7428.28       633.99 o                         
  12   0  14       5965.56       5346.28       604.90 o                         
  14   0  14      18671.29      20082.99      1013.63 o                         
  16   0  14      45313.45      46164.46      1965.02 o                         
  18   0  14         44.21       -328.71       724.78 o                         
 -23   1  14       7722.42       6846.79       769.14 o                         
 -21   1  14         98.17        895.39       419.24 o                         
 -19   1  14       3184.10       1977.12       467.99 o                         
 -17   1  14      57944.75      55026.13      2571.23 o                         
 -15   1  14       4540.49       4258.24       524.04 o                         
 -13   1  14       5280.04       4783.28       735.67 o                         
 -11   1  14      65070.42      68052.03      2145.31 o                         
  -9   1  14     117709.05     124770.83      4296.67 o                         
  -7   1  14       1467.09       2016.47       366.18 o                         
  -5   1  14       4567.16       3736.88       414.06 o                         
  -3   1  14       3282.81       2343.12       374.64 o                         
  -1   1  14      72507.81      75138.09      4034.10 o                         
   1   1  14      43086.90      45805.21      1069.34 o                         
   3   1  14      84012.17      86303.05      3807.83 o                         
   5   1  14        303.86        -56.11       348.48 o                         
   7   1  14      28793.88      27991.98      1499.18 o                         
   9   1  14      20048.15      20169.00       888.51 o                         
  11   1  14       4905.21       4473.85       565.91 o                         
  13   1  14        990.15        787.54       440.70 o                         
  15   1  14       2273.14       2383.94       594.10 o                         
  17   1  14        427.28        784.64       383.35 o                         
  19   1  14      21508.85      19456.69      3084.26 o                         
 -22   2  14       5386.74       4832.69       931.69 o                         
 -20   2  14       9070.91       8073.04       977.67 o                         
 -18   2  14      21379.13      21029.60      1372.13 o                         
 -16   2  14        804.34       1311.63       578.37 o                         
 -14   2  14      47237.12      50079.00      1788.36 o                         
 -12   2  14      45477.66      45502.82      1643.16 o                         
 -10   2  14     116274.41     117758.49      2490.16 o                         
  -8   2  14     109654.61     111009.19      2325.60 o                         
  -6   2  14      11402.48      11480.37       863.93 o                         
  -4   2  14      21680.50      24872.52      1139.81 o                         
  -2   2  14      41886.48      48593.14      1546.37 o                         
   0   2  14      29347.15      29898.82      1277.75 o                         
   2   2  14      61735.50      65516.04      1877.90 o                         
   4   2  14     162047.52     174596.48      3073.37 o                         
   6   2  14      99657.95     110576.00      2603.90 o                         
   8   2  14      13685.29      12467.72      1103.51 o                         
  10   2  14        305.75        333.96       614.67 o                         
  12   2  14      48681.94      49328.80      2078.76 o                         
  14   2  14       1975.20       1580.24       769.55 o                         
  16   2  14      30761.84      30968.45      1902.10 o                         
  18   2  14       6781.68       6841.28      1147.07 o                         
 -21   3  14       1471.79       1425.37       689.69 o                         
 -19   3  14      44608.14      46011.02      2013.42 o                         
 -17   3  14        494.56        408.98       571.11 o                         
 -15   3  14      12771.99      15819.39      1166.43 o                         
 -13   3  14      19989.16      22004.85      1222.09 o                         
 -11   3  14      71328.17      72035.45      2061.82 o                         
  -9   3  14     104315.90     110997.09      2492.58 o                         
  -7   3  14      65221.46      66416.27      1902.10 o                         
  -5   3  14     200429.09     209654.69      3162.91 o                         
  -3   3  14      48109.57      48157.54      1582.66 o                         
  -1   3  14        267.49       -634.03       423.50 o                         
   1   3  14      69328.88      72533.97      1969.86 o                         
   3   3  14      10583.17      10267.96       931.69 o                         
   5   3  14      41449.40      43699.95      1730.28 o                         
   7   3  14     133734.33     149702.19      3259.71 o                         
   9   3  14       3951.17       4319.66       888.13 o                         
  11   3  14      39523.65      44638.89      1967.44 o                         
  13   3  14      14562.29      13171.93      1292.27 o                         
  15   3  14        331.41       -157.30       728.41 o                         
  17   3  14      21087.57      20608.52      1693.98 o                         
 -20   4  14       4442.21       4813.33       878.45 o                         
 -18   4  14         91.34       -215.38       525.14 o                         
 -16   4  14      19542.74      18297.45      1289.85 o                         
 -14   4  14        805.50       1248.71       551.75 o                         
 -12   4  14       9381.44       7903.64       883.29 o                         
 -10   4  14       7533.33       7119.57       837.31 o                         
  -8   4  14       4822.56       4368.06       728.41 o                         
  -6   4  14        554.32       2105.38       585.63 o                         
  -4   4  14      28342.18      31266.10      1403.59 o                         
  -2   4  14      29234.54      27232.00      1340.67 o                         
   0   4  14      67507.25      66934.14      1977.12 o                         
   2   4  14      23410.12      23747.23      1333.41 o                         
   4   4  14         13.87       -822.79       476.74 o                         
   6   4  14      60461.04      64448.83      2153.78 o                         
   8   4  14        825.65        450.12       663.07 o                         
  10   4  14       9015.34       9188.65      1156.75 o                         
  12   4  14        128.32       1280.17       680.01 o                         
  14   4  14      14681.17      16596.20      1507.65 o                         
  16   4  14      12458.10       7935.10      1243.87 o                         
 -19   5  14      15581.32      17794.09      1362.45 o                         
 -17   5  14       3478.15       3920.36       813.11 o                         
 -15   5  14       5689.48       6608.96       892.97 o                         
 -13   5  14      63482.88      64845.70      2202.18 o                         
 -11   5  14       4011.45       4583.44       745.35 o                         
  -9   5  14      65285.55      67502.84      2185.24 o                         
  -7   5  14       2484.02       1829.50       617.09 o                         
  -5   5  14        478.09       1127.71       554.17 o                         
  -3   5  14      75894.12      76701.17      2248.16 o                         
  -1   5  14      11185.35      10705.98       982.51 o                         
   1   5  14     218844.78     213761.41      3690.46 o                         
   3   5  14      23762.83      24899.14      1435.05 o                         
   5   5  14      17653.32      15950.07      1229.35 o                         
   7   5  14      17285.83      19722.81      1406.01 o                         
   9   5  14        421.41         75.02       626.77 o                         
  11   5  14      20144.69      21685.41      1541.53 o                         
  13   5  14      26569.06      30774.85      1986.80 o                         
  15   5  14      15821.93      17452.88      1691.56 o                         
 -16   6  14      15496.62      19480.81      1437.47 o                         
 -14   6  14       9942.86      10662.42      1134.97 o                         
 -12   6  14      16323.34      17210.88      1270.49 o                         
 -10   6  14        917.13        348.48       571.11 o                         
  -8   6  14       2068.86       2124.74       706.63 o                         
  -6   6  14          1.69        268.62       563.85 o                         
  -4   6  14       9977.44       8702.24       946.21 o                         
  -2   6  14       8709.12       9084.59       951.05 o                         
   0   6  14      27947.80      28567.83      1514.91 o                         
   2   6  14       5728.04       5132.77       817.95 o                         
   4   6  14        216.85       -290.40       520.30 o                         
   6   6  14         21.67        459.80       597.73 o                         
   8   6  14       2401.92       3450.89       767.13 o                         
  10   6  14       8063.73       7635.03      1096.25 o                         
  12   6  14       5415.02       6318.56      1045.43 o                         
 -13   7  14      22419.15      22382.37      1553.63 o                         
 -11   7  14         83.86        174.24       498.52 o                         
  -9   7  14      50242.98      58749.78      2257.84 o                         
  -7   7  14       4630.90       5498.19       917.17 o                         
  -5   7  14      16569.57      14168.97      1149.49 o                         
  -3   7  14      29893.57      29896.39      1592.34 o                         
  -1   7  14       6219.92       8482.02       958.31 o                         
   1   7  14       3382.27       4116.38       769.55 o                         
   3   7  14       6941.07       7913.32       955.89 o                         
   5   7  14         43.47       1471.35       578.37 o                         
   7   7  14      50101.73      46434.52      2139.26 o                         
   9   7  14       4725.19       3279.07       907.49 o                         
  -8   8  14       1161.31        934.11       554.17 o                         
  -6   8  14       1286.43        701.79       619.51 o                         
  -4   8  14       8450.42       7359.15       972.83 o                         
  -2   8  14       2870.40       3649.33       810.69 o                         
   0   8  14        924.47       1217.25       641.29 o                         
   2   8  14       8673.74       9895.29      1079.31 o                         
   4   8  14       2545.56       4205.92       873.61 o                         
 -23   1  15        158.89         52.48       419.03 o                         
 -21   1  15       5675.50       6387.32       682.66 o                         
 -19   1  15        778.63        494.17       423.93 o                         
 -17   1  15       3769.86       1682.87       465.26 o                         
 -15   1  15      21140.88      20951.21      1525.80 o                         
 -13   1  15       3213.71       3146.94       451.60 o                         
 -11   1  15      12519.56      13904.15       744.92 o                         
  -9   1  15      19921.46      20355.10       810.84 o                         
  -7   1  15         82.07      -1108.88       575.95 o                         
  -5   1  15      11525.72      12156.54       627.44 o                         
  -3   1  15       2851.31       3289.89       513.04 o                         
  -1   1  15     113899.38     124458.30      1739.54 o                         
   1   1  15      50893.62      53151.31      1184.12 o                         
   3   1  15      73281.59      78584.84      1464.77 o                         
   5   1  15       2763.00       4238.13       505.29 o                         
   7   1  15        823.67       1157.86       411.22 o                         
   9   1  15      76084.76      79275.48      7106.26 o                         
  11   1  15      71101.03      70046.02      1668.04 o                         
  13   1  15      59080.25      58511.36      1618.90 o                         
  15   1  15        531.27       -346.28       659.44 o                         
  17   1  15      10146.92       7848.82      1413.27 o                         
  19   1  15      31103.78      27552.91      1302.83 o                         
 -22   2  15      11282.95      10546.26      1154.33 o                         
 -20   2  15        284.76       -563.85       438.02 o                         
 -18   2  15          0.53        755.03       607.41 o                         
 -16   2  15      58475.68      57440.57      2088.44 o                         
 -14   2  15       3081.94       3375.87       648.55 o                         
 -12   2  15     134144.38     128554.01      2700.69 o                         
 -10   2  15      15779.23      13798.71       992.19 o                         
  -8   2  15          3.02        484.00       467.06 o                         
  -6   2  15      69018.61      70602.83      1902.10 o                         
  -4   2  15      32437.64      40602.37      1468.93 o                         
  -2   2  15      37927.15      40793.55      1476.19 o                         
   0   2  15      53088.60      55557.83      1747.22 o                         
   2   2  15       5795.60       5803.10       791.33 o                         
   4   2  15     253511.75     264249.38      3867.12 o                         
   6   2  15      12734.60      10739.86      1043.01 o                         
   8   2  15      62295.53      65349.06      2207.02 o                         
  10   2  15      38680.10      40464.44      1856.12 o                         
  12   2  15       7572.45       4871.41       946.21 o                         
  14   2  15      24629.15      23089.00      1626.22 o                         
  16   2  15          8.49        346.06       721.15 o                         
  18   2  15      10940.37      11869.99      1401.17 o                         
 -21   3  15       2489.65       2640.19       670.33 o                         
 -19   3  15       3351.39       4810.91       849.41 o                         
 -17   3  15         89.11        859.09       493.68 o                         
 -15   3  15       3423.89       4336.60       742.93 o                         
 -13   3  15      29770.29      28066.89      1420.53 o                         
 -11   3  15     104603.59     103257.99      2548.24 o                         
  -9   3  15     151002.62     155998.97      2981.41 o                         
  -7   3  15      37257.97      35488.96      1473.77 o                         
  -5   3  15      71218.29      74692.59      2001.32 o                         
  -3   3  15       1686.29        764.71       498.52 o                         
  -1   3  15      47317.94      50826.77      1693.98 o                         
   1   3  15       3371.13       3257.29       650.97 o                         
   3   3  15       7098.56       7409.97       878.45 o                         
   5   3  15      54547.68      54146.98      1945.66 o                         
   7   3  15      36171.14      36795.75      1778.68 o                         
   9   3  15     120476.07     119152.41      3090.31 o                         
  11   3  15        121.30         24.20       563.85 o                         
  13   3  15      24881.64      25487.20      1672.20 o                         
  15   3  15       6630.73       6304.04      1113.19 o                         
  17   3  15       2525.27       2357.06       859.09 o                         
 -20   4  15       9362.89      10846.34      1200.31 o                         
 -18   4  15         12.76         79.86       517.88 o                         
 -16   4  15      13924.94      14372.24      1195.47 o                         
 -14   4  15      32995.21      33310.98      1599.60 o                         
 -12   4  15      26590.64      27265.88      1422.95 o                         
 -10   4  15        659.67        157.30       522.72 o                         
  -8   4  15          8.53        -50.82       503.36 o                         
  -6   4  15      72477.35      70506.03      2093.28 o                         
  -4   4  15       1717.43       1577.82       556.59 o                         
  -2   4  15      78907.23      76718.11      2124.74 o                         
   0   4  15       7741.25       8445.72       873.61 o                         
   2   4  15      51558.93      55749.00      1909.36 o                         
   4   4  15       4686.50       5263.45       817.95 o                         
   6   4  15      85824.03      83259.30      2485.32 o                         
   8   4  15         13.07        513.04       636.45 o                         
  10   4  15       4225.99       4699.60       917.17 o                         
  12   4  15       3712.60       3600.93       897.81 o                         
  14   4  15       9073.49       9890.45      1263.23 o                         
  16   4  15        929.73       1234.19       817.95 o                         
 -19   5  15        658.54        295.24       571.11 o                         
 -17   5  15        566.74         45.98       585.63 o                         
 -15   5  15        113.60        317.02       508.20 o                         
 -13   5  15      16593.22      16150.93      1229.35 o                         
 -11   5  15      36134.34      38513.93      1766.58 o                         
  -9   5  15      36828.60      39723.92      1785.94 o                         
  -7   5  15      75715.97      79145.34      2342.54 o                         
  -5   5  15       1073.27        694.53       568.69 o                         
  -3   5  15        642.26        762.29       612.25 o                         
  -1   5  15       9010.63       9287.87       929.27 o                         
   1   5  15       3337.31       2988.67       701.79 o                         
   3   5  15       5646.68       6066.88       868.77 o                         
   5   5  15        503.24       2018.26       655.81 o                         
   7   5  15      11789.64      13532.51      1234.19 o                         
   9   5  15       2973.58       3487.19       817.95 o                         
  11   5  15       8018.34       6984.05      1088.99 o                         
  13   5  15       5429.55       4549.56      1047.85 o                         
 -16   6  15      17518.88      20572.22      1500.39 o                         
 -14   6  15       2514.66       2739.41       701.79 o                         
 -12   6  15      66772.72      72792.91      2439.34 o                         
 -10   6  15      15746.86      17513.37      1297.11 o                         
  -8   6  15       5295.96       4484.22       810.69 o                         
  -6   6  15       3861.46       5048.07       813.11 o                         
  -4   6  15        849.84        745.35       549.33 o                         
  -2   6  15       7061.21       6986.47       902.65 o                         
   0   6  15       9579.47      12419.32      1069.63 o                         
   2   6  15      13466.37      12327.36      1057.53 o                         
   4   6  15      71284.42      70871.44      2465.96 o                         
   6   6  15      37680.18      34876.71      1844.02 o                         
   8   6  15      32799.84      28103.19      1754.48 o                         
  10   6  15       8869.08      10345.40      1246.29 o                         
  12   6  15       1055.56       1677.04       728.41 o                         
 -13   7  15        779.65        527.55       592.89 o                         
 -11   7  15       1152.08       1713.34       696.95 o                         
  -9   7  15      12746.55      12639.54      1246.29 o                         
  -7   7  15       1973.35       2059.40       660.65 o                         
  -5   7  15       1734.35       1890.00       617.09 o                         
  -3   7  15       2180.45       3361.35       781.65 o                         
  -1   7  15       8913.44       8063.36       999.45 o                         
   1   7  15        246.34       1006.71       624.35 o                         
   3   7  15        927.84       1744.80       631.61 o                         
   5   7  15       1356.98       1602.02       655.81 o                         
   7   7  15        469.12       1173.69       711.47 o                         
   9   7  15        757.60       -396.88       684.85 o                         
  -8   8  15        925.12        876.03       595.31 o                         
  -6   8  15      12606.83       8588.50      1067.21 o                         
  -4   8  15       8288.08       7981.08      1006.71 o                         
  -2   8  15      36849.93      40829.85      1945.66 o                         
   0   8  15      17943.10      18749.98      1435.05 o                         
   2   8  15        264.92        590.47       626.77 o                         
 -22   0  16        940.90        816.80       477.88 o                         
 -20   0  16      36679.59      38251.59      2354.64 o                         
 -18   0  16       3117.01       1880.50       505.46 o                         
 -16   0  16       1553.09       1378.27       430.24 o                         
 -14   0  16      85711.91      82564.87      1643.92 o                         
 -12   0  16      23561.44      23836.41       909.40 o                         
 -10   0  16      44782.27      46707.75      1211.20 o                         
  -8   0  16     187763.86     200398.72      2276.70 o                         
  -6   0  16      40153.16      43493.15      1106.27 o                         
  -4   0  16    1184672.75    1338600.00     21853.59 o                         
  -2   0  16      28122.93      29669.11      1339.46 o                         
   0   0  16     386821.78     405395.75      3132.97 o                         
   2   0  16       4629.24       3362.00       455.17 o                         
   4   0  16     172033.81     176485.12     10770.11 o                         
   6   0  16     100767.24      97440.98      1775.08 o                         
   8   0  16       2046.40       1353.72       454.03 o                         
  10   0  16      72837.05      70007.36      2681.33 o                         
  12   0  16     159493.48     162311.81      6289.52 o                         
  14   0  16        697.46        728.20       452.81 o                         
  16   0  16     106032.10      97286.80      2271.58 o                         
  18   0  16       2825.34        727.52       518.45 o                         
 -23   1  16        126.06       -420.09       390.19 o                         
 -21   1  16        424.93       -182.93       650.97 o                         
 -19   1  16      14716.95      13504.96       866.71 o                         
 -17   1  16      19441.99      18195.24       927.28 o                         
 -15   1  16       3550.51       2284.44      1283.80 o                         
 -13   1  16       1373.58       1397.75       395.97 o                         
 -11   1  16     239625.83     250589.88      3164.12 o                         
  -9   1  16      51984.57      52565.97      1252.36 o                         
  -7   1  16      33891.23      34513.88      1002.74 o                         
  -5   1  16       4881.62       6048.09      1120.45 o                         
  -3   1  16      43939.44      47886.72      1131.93 o                         
  -1   1  16       1061.24       1491.52       398.61 o                         
   1   1  16      31937.00      31508.12       974.43 o                         
   3   1  16      22992.01      23541.62       982.51 o                         
   5   1  16     172102.48     176551.00      5423.17 o                         
   7   1  16       1036.50       1105.49       926.85 o                         
   9   1  16      30391.83      28784.90      1132.24 o                         
  11   1  16       4412.17       5167.31       745.35 o                         
  13   1  16      21462.20      22970.93      1125.99 o                         
  15   1  16      25874.94      27608.79      1810.14 o                         
  17   1  16       5289.94       5391.71       889.34 o                         
 -22   2  16          9.23       1827.08       619.51 o                         
 -20   2  16       4027.54       2896.71       725.99 o                         
 -18   2  16       4718.11       4885.93       822.79 o                         
 -16   2  16       9030.78       9147.51       982.51 o                         
 -14   2  16       7071.12       6405.68       788.91 o                         
 -12   2  16       1254.54       2088.44       578.37 o                         
 -10   2  16      28482.07      29501.94      1422.95 o                         
  -8   2  16       4966.75       4714.11       684.85 o                         
  -6   2  16      46197.80      48234.98      1679.46 o                         
  -4   2  16      13904.85      14507.76       987.35 o                         
  -2   2  16      34442.34      37531.42      1478.61 o                         
   0   2  16        435.57        435.60       505.78 o                         
   2   2  16      47317.38      51238.17      1802.88 o                         
   4   2  16       4121.73       4014.74       747.77 o                         
   6   2  16     491091.16     514491.94      5761.96 o                         
   8   2  16        274.13        629.19       655.81 o                         
  10   2  16       2026.81        822.79       704.21 o                         
  12   2  16      10786.39       9827.53      1161.59 o                         
  14   2  16       5801.95       6807.39      1064.79 o                         
  16   2  16      52387.52      51739.11      2444.18 o                         
 -21   3  16       2164.03       1275.33       663.07 o                         
 -19   3  16      10742.61       8031.90      1023.65 o                         
 -17   3  16      14626.16      16663.96      1255.97 o                         
 -15   3  16        790.84        583.21       544.49 o                         
 -13   3  16      46043.22      48339.04      1851.28 o                         
 -11   3  16      41107.49      41466.30      1715.76 o                         
  -9   3  16      77470.72      79956.04      2233.64 o                         
  -7   3  16      26448.08      27519.98      1347.93 o                         
  -5   3  16      72767.43      75033.80      2078.76 o                         
  -3   3  16      15528.48      14340.78      1033.33 o                         
  -1   3  16      54084.09      52181.96      1781.10 o                         
   1   3  16      96401.28      98427.73      2415.14 o                         
   3   3  16      18016.22      18718.52      1219.67 o                         
   5   3  16       2075.53       2090.86       706.63 o                         
   7   3  16       7997.83       9851.73      1079.31 o                         
   9   3  16        577.66        113.74       612.25 o                         
  11   3  16        518.19        123.42       568.69 o                         
  13   3  16       8946.81       9858.99      1173.69 o                         
  15   3  16         14.43        793.75       735.67 o                         
 -20   4  16         43.90       1006.71       670.33 o                         
 -18   4  16       1995.26       3020.13       738.09 o                         
 -16   4  16       3818.41       4000.22       784.07 o                         
 -14   4  16       1587.19       2069.08       665.49 o                         
 -12   4  16      44123.38      46628.11      1919.04 o                         
 -10   4  16       1745.59       1456.83       636.45 o                         
  -8   4  16        356.47        440.44       491.26 o                         
  -6   4  16      13408.26      13820.49      1069.63 o                         
  -4   4  16      27273.13      26922.24      1391.49 o                         
  -2   4  16      41026.83      42775.51      1710.92 o                         
   0   4  16      58405.33      56562.12      1943.24 o                         
   2   4  16       3860.74       2228.80       665.49 o                         
   4   4  16       1958.50       3213.73       658.23 o                         
   6   4  16       1041.03       1159.17       643.71 o                         
   8   4  16       4046.83       4014.74       825.21 o                         
  10   4  16       8724.49       9174.13      1178.53 o                         
  12   4  16      12174.33      11855.47      1297.11 o                         
  14   4  16       6243.84       6490.38      1105.93 o                         
 -19   5  16      27720.67      28485.55      1824.66 o                         
 -17   5  16       1820.64       2211.86       709.05 o                         
 -15   5  16      10823.89       7230.89       963.15 o                         
 -13   5  16      13449.26      13147.74      1164.01 o                         
 -11   5  16         64.04        692.11       510.62 o                         
  -9   5  16      38789.88      41413.07      1800.46 o                         
  -7   5  16       2134.27       2248.16       699.37 o                         
  -5   5  16      61028.95      62299.89      2144.10 o                         
  -3   5  16      61063.66      67035.78      2204.60 o                         
  -1   5  16       6485.67       6282.26       827.63 o                         
   1   5  16      11053.68       9527.45      1016.39 o                         
   3   5  16        705.99         29.04       568.69 o                         
   5   5  16       4430.21       3252.45       803.43 o                         
   7   5  16      55299.32      58219.80      2323.18 o                         
   9   5  16      15253.70      16136.41      1389.07 o                         
  11   5  16      24125.95      28117.71      1860.96 o                         
  13   5  16        882.81       1464.09       832.47 o                         
 -16   6  16        323.01        287.98       568.69 o                         
 -14   6  16       3155.74       1778.68       638.87 o                         
 -12   6  16       1305.57        600.15       566.27 o                         
 -10   6  16       9763.62      10555.94      1113.19 o                         
  -8   6  16      10910.90      10333.30      1086.57 o                         
  -6   6  16      42055.44      41768.80      1875.48 o                         
  -4   6  16        542.43        897.81       549.33 o                         
  -2   6  16       4149.26       4559.24       805.85 o                         
   0   6  16       4206.07       5984.60       885.71 o                         
   2   6  16        338.46       -588.05       476.74 o                         
   4   6  16        580.66        868.77       653.39 o                         
   6   6  16       4573.38       3605.77       820.37 o                         
   8   6  16       2044.31       2340.12       755.03 o                         
  10   6  16        191.16       -312.18       573.53 o                         
 -13   7  16         26.09        912.33       517.88 o                         
 -11   7  16        285.38        382.36       583.21 o                         
  -9   7  16        226.39       -779.23       474.32 o                         
  -7   7  16      11609.51      14643.28      1251.13 o                         
  -5   7  16       3915.06       2233.64       735.67 o                         
  -3   7  16        278.11       -735.67       367.84 o                         
  -1   7  16        749.60       -505.78       529.97 o                         
   1   7  16      16817.11      14858.66      1277.75 o                         
   3   7  16       2704.81       3702.56       808.27 o                         
   5   7  16       1603.99       1410.85       682.43 o                         
   7   7  16      17463.40      18798.38      1560.89 o                         
  -4   8  16      19219.48      21237.72      1517.33 o                         
  -2   8  16       3035.76       4210.76       837.31 o                         
   0   8  16          3.90        696.95       556.59 o                         
 -21   1  17      24326.38      26162.95      1760.53 o                         
 -19   1  17       3509.88       3118.19       579.58 o                         
 -17   1  17       6719.01       6912.48       664.20 o                         
 -15   1  17        786.47        986.27       382.37 o                         
 -13   1  17         52.58        179.38       378.28 o                         
 -11   1  17     275182.38     295792.66      4712.90 o                         
  -9   1  17      25390.74      26949.77      1416.90 o                         
  -7   1  17      77995.18      85177.05      1547.45 o                         
  -5   1  17         33.80       -210.74       330.65 o                         
  -3   1  17       3555.66       4680.39       492.38 o                         
  -1   1  17     177297.19     187464.38      4544.72 o                         
   1   1  17      50333.07      52035.09      1260.18 o                         
   3   1  17      50249.00      50391.14      1273.06 o                         
   5   1  17      71105.04      66707.22      1841.60 o                         
   7   1  17      12875.75      11448.94       961.94 o                         
   9   1  17     141980.41     139542.12      4572.54 o                         
  11   1  17      11801.49       8974.42      1656.47 o                         
  13   1  17      22118.95      20131.72      1122.18 o                         
  15   1  17      35592.57      31754.39      3162.91 o                         
  17   1  17        214.86         -1.64       443.70 o                         
 -22   2  17        862.34        634.03       602.57 o                         
 -20   2  17       6976.73       8198.88      1062.37 o                         
 -18   2  17       1095.29       1420.53       663.07 o                         
 -16   2  17       1014.96       2078.76       653.39 o                         
 -14   2  17       2390.67       2095.70       631.61 o                         
 -12   2  17        892.92        314.60       525.14 o                         
 -10   2  17      45803.90      46470.82      1752.06 o                         
  -8   2  17      17419.41      16332.42      1088.99 o                         
  -6   2  17      56195.54      53798.51      1810.14 o                         
  -4   2  17      48825.18      50594.46      1759.32 o                         
  -2   2  17        348.90        667.91       551.75 o                         
   0   2  17      21741.94      20250.37      1239.03 o                         
   2   2  17       3153.46       2596.64       670.33 o                         
   4   2  17      10166.96       8448.14       965.57 o                         
   6   2  17       8284.32       8300.52      1084.15 o                         
   8   2  17        523.75        709.05       607.41 o                         
  10   2  17      32895.13      33579.60      1788.36 o                         
  12   2  17      22602.14      22106.49      1602.02 o                         
  14   2  17       1037.73       1147.07       675.17 o                         
  16   2  17       9607.99      10405.90      1306.79 o                         
 -21   3  17      30160.42      33591.70      1892.42 o                         
 -19   3  17      29392.93      31302.40      1754.48 o                         
 -17   3  17      30195.28      35520.42      1776.26 o                         
 -15   3  17       5776.36       6487.96       866.35 o                         
 -13   3  17      15434.08      12729.08      1134.97 o                         
 -11   3  17      32885.94      31382.26      1565.72 o                         
  -9   3  17       6115.07       7095.37       854.25 o                         
  -7   3  17      43476.41      45887.61      1737.54 o                         
  -5   3  17      13000.86      12605.66      1011.55 o                         
  -3   3  17     211643.36     225232.08      3613.03 o                         
  -1   3  17     168238.30     177270.58      3254.87 o                         
   1   3  17        755.00        341.22       556.59 o                         
   3   3  17      26122.56      22992.20      1374.55 o                         
   5   3  17        808.70       2354.64       655.81 o                         
   7   3  17       2726.61       3121.77       801.01 o                         
   9   3  17       7692.36       5246.51       924.43 o                         
  11   3  17      11859.58      11891.77      1241.45 o                         
  13   3  17      12538.31       9551.65      1185.79 o                         
  15   3  17       5329.13       4094.60       909.91 o                         
 -20   4  17        826.21        474.32       563.85 o                         
 -18   4  17        755.43        747.77       609.83 o                         
 -16   4  17       5013.29       2787.81       733.25 o                         
 -14   4  17         47.17       -239.58       469.48 o                         
 -12   4  17        233.93        614.67       546.91 o                         
 -10   4  17       2278.09       1846.44       602.57 o                         
  -8   4  17      53357.95      60562.34      2086.02 o                         
  -6   4  17      26370.82      27418.34      1435.05 o                         
  -4   4  17      80987.09      84324.10      2359.48 o                         
  -2   4  17      22220.88      20983.62      1272.91 o                         
   0   4  17       4734.36       5718.41       813.11 o                         
   2   4  17         32.36        227.48       529.97 o                         
   4   4  17       1707.88       1926.30       614.67 o                         
   6   4  17       1265.67       1553.63       718.73 o                         
   8   4  17      27552.92      30259.39      1814.98 o                         
  10   4  17      20069.44      26121.23      1693.98 o                         
  12   4  17      33566.94      36648.13      2088.44 o                         
  14   4  17      42699.58      51772.99      2516.78 o                         
 -17   5  17      11367.00      11884.51      1197.89 o                         
 -15   5  17       5264.58       4404.36       781.65 o                         
 -13   5  17       7009.98       7627.77       987.35 o                         
 -11   5  17       9498.75       7806.85       967.99 o                         
  -9   5  17       6606.09       5277.97       839.73 o                         
  -7   5  17        278.73        411.40       534.81 o                         
  -5   5  17      25877.17      25557.38      1478.61 o                         
  -3   5  17       2055.49       2318.34       718.73 o                         
  -1   5  17      19915.68      20071.29      1318.89 o                         
   1   5  17       8957.92       9849.31      1035.75 o                         
   3   5  17       4537.21       6613.80       912.33 o                         
   5   5  17       1944.55       2318.34       745.35 o                         
   7   5  17      31252.70      33228.70      1844.02 o                         
   9   5  17       7646.32       6947.75      1047.85 o                         
  11   5  17        140.12       1672.20       752.61 o                         
  13   5  17       4429.71       3847.76      1059.95 o                         
 -14   6  17       6665.65       8559.46      1050.27 o                         
 -12   6  17      10888.47      10449.46      1139.81 o                         
 -10   6  17       2812.83       3961.50       723.57 o                         
  -8   6  17       3915.95       4251.90       830.05 o                         
  -6   6  17      34010.44      34661.33      1744.80 o                         
  -4   6  17         34.85       1485.87       675.17 o                         
  -2   6  17      25297.75      25554.96      1560.89 o                         
   0   6  17        102.87        670.33       590.47 o                         
   2   6  17       1523.10       2197.34       696.95 o                         
   4   6  17       2790.85        474.32       585.63 o                         
   6   6  17      12729.98      11831.27      1229.35 o                         
   8   6  17        106.42      -1050.27       525.14 o                         
  10   6  17       4030.16       4745.57       975.25 o                         
 -11   7  17       5421.33       7424.49       992.19 o                         
  -9   7  17       2823.81        929.27       631.61 o                         
  -7   7  17       3524.57       3922.78       851.83 o                         
  -5   7  17       1681.89       1582.66       648.55 o                         
  -3   7  17       7675.57       6253.22       951.05 o                         
  -1   7  17       2699.13       3804.20       822.79 o                         
   1   7  17        457.67       -503.36       503.36 o                         
   3   7  17        811.69        196.02       513.04 o                         
   5   7  17        814.24        755.03       646.13 o                         
 -22   0  18      18331.91      14505.29       981.36 o                         
 -20   0  18      58091.27      62607.81      1746.08 o                         
 -18   0  18     126693.70     128458.33      3991.75 o                         
 -16   0  18        120.41       -755.03       542.07 o                         
 -14   0  18     128849.11     132079.80      2689.81 o                         
 -12   0  18       3954.26       5333.23       581.77 o                         
 -10   0  18      67868.62      69749.98      1520.12 o                         
  -8   0  18      11688.66      10779.81       819.16 o                         
  -6   0  18        233.41        373.83       358.36 o                         
  -4   0  18      48554.86      49278.39      1211.20 o                         
  -2   0  18      69813.38      72743.04      3322.63 o                         
   0   0  18       6543.28       5268.26       675.17 o                         
   2   0  18     146773.09     154341.89      4973.06 o                         
   4   0  18       1418.90       1861.33       450.12 o                         
   6   0  18     322614.94     320100.72      5866.02 o                         
   8   0  18        829.19        480.52       861.51 o                         
  10   0  18      19344.63      16335.21      1156.75 o                         
  12   0  18      12713.12      12703.69       900.94 o                         
  14   0  18      21343.32      17983.90      1084.10 o                         
  16   0  18       8652.35       5507.90       739.55 o                         
 -21   1  18       7784.11       6201.81       722.90 o                         
 -19   1  18      25599.25      25281.51      1789.57 o                         
 -17   1  18      25247.21      24284.22      2234.85 o                         
 -15   1  18       2762.46       3575.85       537.40 o                         
 -13   1  18       2876.81       3582.41       526.52 o                         
 -11   1  18      53655.99      54360.72      1406.88 o                         
  -9   1  18       1828.23       2428.46       469.66 o                         
  -7   1  18       2486.64       2519.67       521.51 o                         
  -5   1  18     240308.34     254877.98     10166.33 o                         
  -3   1  18     385407.78     415793.88      3337.33 o                         
  -1   1  18     151371.59     157187.41      2136.18 o                         
   1   1  18      19843.00      18073.01       832.01 o                         
   3   1  18       2539.81       2800.19       497.10 o                         
   5   1  18      16189.54      16958.72      1033.33 o                         
   7   1  18      39562.45      39952.69      2910.02 o                         
   9   1  18       1242.24       1752.35       762.29 o                         
  11   1  18      76577.12      74976.08      1890.75 o                         
  13   1  18       6246.02       5739.10      1128.92 o                         
  15   1  18      12187.79       8790.47       819.44 o                         
 -20   2  18       3493.79       2562.76       781.65 o                         
 -18   2  18       2448.37       2078.76       706.63 o                         
 -16   2  18      14028.82      12470.14      1134.97 o                         
 -14   2  18      32074.61      30748.23      1611.70 o                         
 -12   2  18       9446.52       9624.25       963.15 o                         
 -10   2  18      41076.18      43092.53      1756.90 o                         
  -8   2  18       7069.74       6836.43       796.17 o                         
  -6   2  18      21225.22      21019.92      1234.19 o                         
  -4   2  18     148892.92     148533.34      2995.93 o                         
  -2   2  18       8633.43       8097.24       866.35 o                         
   0   2  18      47070.62      49904.77      1848.86 o                         
   2   2  18         54.90        924.43       580.79 o                         
   4   2  18      35668.82      37248.29      1715.76 o                         
   6   2  18       9406.76       8566.72       967.99 o                         
   8   2  18          7.96        111.32       583.21 o                         
  10   2  18      12218.19      13798.71      1258.39 o                         
  12   2  18      96621.45      97331.48      3034.65 o                         
  14   2  18       1976.20       1851.28       854.25 o                         
  16   2  18      34803.08      33257.74      2115.06 o                         
 -19   3  18        660.21        733.25       658.23 o                         
 -17   3  18      12322.60      14541.64      1260.81 o                         
 -15   3  18          0.00          7.26       527.55 o                         
 -13   3  18      12485.51       9154.77      1021.23 o                         
 -11   3  18      33113.64      33039.95      1621.38 o                         
  -9   3  18      26359.11      28955.02      1490.71 o                         
  -7   3  18        243.56        711.47       539.65 o                         
  -5   3  18      69583.04      65985.52      2076.34 o                         
  -3   3  18        158.15        665.49       588.05 o                         
  -1   3  18     106488.75     109622.53      2666.81 o                         
   1   3  18      58729.43      64460.93      2134.42 o                         
   3   3  18       1507.40       1991.64       725.99 o                         
   5   3  18      70071.42      68802.36      2340.12 o                         
   7   3  18      18334.53      19790.57      1425.37 o                         
   9   3  18      10623.67      10589.82      1142.23 o                         
  11   3  18        455.73         43.56       701.79 o                         
  13   3  18        360.48        699.37       699.37 o                         
  15   3  18       5617.16       5019.03      1011.55 o                         
 -18   4  18       1889.07       3511.39       730.83 o                         
 -16   4  18       1915.40       1311.63       634.03 o                         
 -14   4  18      11877.30      12550.00      1164.01 o                         
 -12   4  18      15648.62      16051.71      1253.55 o                         
 -10   4  18      50018.17      53014.44      2059.40 o                         
  -8   4  18        472.55       1299.53       607.41 o                         
  -6   4  18      12882.93      11787.71      1088.99 o                         
  -4   4  18      29472.54      26895.62      1464.09 o                         
  -2   4  18       9016.91       9614.57       982.51 o                         
   0   4  18         83.51        321.86       559.01 o                         
   2   4  18       2095.43       2262.68       701.79 o                         
   4   4  18        294.01        798.59       612.25 o                         
   6   4  18     145871.00     153458.00      3608.19 o                         
   8   4  18       1123.55       1178.53       711.47 o                         
  10   4  18       8109.26       8189.20      1096.25 o                         
  12   4  18       3099.64       3748.54       902.65 o                         
 -17   5  18       2966.17       4210.76       851.83 o                         
 -15   5  18         85.63       -488.84       479.16 o                         
 -13   5  18       1240.36         67.76       571.11 o                         
 -11   5  18       4997.13       5396.55       868.77 o                         
  -9   5  18      16569.83      17794.09      1301.95 o                         
  -7   5  18       1386.86       2204.60       636.45 o                         
  -5   5  18       6496.99       5377.19       808.27 o                         
  -3   5  18       8796.16       7664.07       943.79 o                         
  -1   5  18       2048.46       2865.25       721.15 o                         
   1   5  18       4863.25       5549.01       902.65 o                         
   3   5  18      16327.35      14648.12      1270.49 o                         
   5   5  18        106.73        646.13       612.25 o                         
   7   5  18       7722.73       8167.42      1030.91 o                         
   9   5  18        998.69        752.61       692.11 o                         
  11   5  18      14581.13      15933.13      1560.89 o                         
 -14   6  18      11542.53      11540.87      1248.71 o                         
 -12   6  18       8404.74      10858.44      1166.43 o                         
 -10   6  18        940.03        895.39       619.51 o                         
  -8   6  18      10134.96      10444.62      1093.83 o                         
  -6   6  18       9761.77      11838.53      1125.29 o                         
  -4   6  18       4937.71       5452.21       878.45 o                         
  -2   6  18       1383.75        815.53       624.35 o                         
   0   6  18      30964.77      32151.81      1783.52 o                         
   2   6  18        132.66        154.88       450.12 o                         
   4   6  18         19.54        791.33       648.55 o                         
   6   6  18       1128.03       1633.48       701.79 o                         
   8   6  18       8420.37       8849.86      1185.79 o                         
  -9   7  18        741.59       2190.08       706.63 o                         
  -7   7  18      20890.08      26276.11      1677.04 o                         
  -5   7  18       9332.44      11369.05      1200.31 o                         
  -3   7  18      18826.41      20165.67      1461.67 o                         
  -1   7  18      30224.09      36086.70      1919.04 o                         
   1   7  18      24138.32      23079.32      1626.22 o                         
   3   7  18      12118.30      13452.65      1335.83 o                         
 -21   1  19      14955.97      11682.07       876.16 o                         
 -19   1  19       1366.96       1622.78       882.08 o                         
 -17   1  19       8189.05       6862.50       700.16 o                         
 -15   1  19       2682.20       2749.69       518.14 o                         
 -13   1  19       7264.51       8482.70       684.16 o                         
 -11   1  19      13214.91      12271.34      1996.48 o                         
  -9   1  19         39.82        428.29       379.94 o                         
  -7   1  19       6128.98       6858.23       585.66 o                         
  -5   1  19      14631.96      13809.88      1836.76 o                         
  -3   1  19      29079.06      32786.89      1077.79 o                         
  -1   1  19      70107.69      70454.62      2300.19 o                         
   1   1  19      14019.65      12841.41       907.49 o                         
   3   1  19      17594.55      16939.78      1638.32 o                         
   5   1  19        922.29        450.51       562.64 o                         
   7   1  19       3193.22       3609.00       839.73 o                         
   9   1  19       2716.77       1683.49       480.49 o                         
  11   1  19        228.46        572.86       514.25 o                         
  13   1  19      14452.30      10680.28       907.58 o                         
  15   1  19         87.59       -112.95       422.62 o                         
 -20   2  19        137.37        900.23       641.29 o                         
 -18   2  19      25686.34      26660.88      1638.32 o                         
 -16   2  19        938.67        307.34       525.14 o                         
 -14   2  19       9747.72      10018.71      1047.85 o                         
 -12   2  19        113.73         21.78       517.88 o                         
 -10   2  19      15654.37      14977.24      1156.75 o                         
  -8   2  19      15118.05      15042.58      1147.07 o                         
  -6   2  19      12792.39      12245.08      1030.91 o                         
  -4   2  19      10672.01       8559.46       953.47 o                         
  -2   2  19       4360.46       2807.17       701.79 o                         
   0   2  19       7139.76       7620.51       888.13 o                         
   2   2  19      57004.38      54270.40      1981.96 o                         
   4   2  19         42.15       -118.58       554.17 o                         
   6   2  19       1175.26       -573.53       544.49 o                         
   8   2  19        536.55       1761.74       672.75 o                         
  10   2  19       5918.74       4082.50       866.35 o                         
  12   2  19        173.08       1977.12       728.41 o                         
  14   2  19       3245.97       3167.75       892.97 o                         
 -19   3  19        794.10       1488.29       709.05 o                         
 -17   3  19      23088.40      20354.43      1432.63 o                         
 -15   3  19       1189.61       1461.67       655.81 o                         
 -13   3  19      31819.00      32055.02      1723.02 o                         
 -11   3  19      69360.49      73376.12      2361.90 o                         
  -9   3  19       1744.66       3780.00       735.67 o                         
  -7   3  19      13992.39      14173.81      1139.81 o                         
  -5   3  19      17971.11      19681.67      1292.27 o                         
  -3   3  19      36460.83      40118.38      1730.28 o                         
  -1   3  19       4247.94       4898.03       808.27 o                         
   1   3  19      46980.57      48380.18      1935.98 o                         
   3   3  19      52008.59      57551.89      2144.10 o                         
   5   3  19       1066.11       1401.17       767.13 o                         
   7   3  19        383.35        696.95       634.03 o                         
   9   3  19       2614.09       1384.23       680.01 o                         
  11   3  19      29568.82      29008.26      1841.60 o                         
  13   3  19        333.14        646.13       694.53 o                         
 -18   4  19      20237.41      21416.79      1534.27 o                         
 -16   4  19      36329.89      40691.91      1952.92 o                         
 -14   4  19      26096.55      32040.49      1761.74 o                         
 -12   4  19      21746.01      24182.83      1485.87 o                         
 -10   4  19      15514.56      17532.73      1292.27 o                         
  -8   4  19        264.01       -266.20       510.62 o                         
  -6   4  19      43181.69      46025.54      1916.62 o                         
  -4   4  19      21504.60      19993.85      1350.35 o                         
  -2   4  19     171363.62     172570.97      3530.75 o                         
   0   4  19      75182.77      79982.65      2492.58 o                         
   2   4  19      61182.63      58553.76      2170.72 o                         
   4   4  19     103721.01     112415.19      3078.21 o                         
   6   4  19      29144.29      28964.71      1739.96 o                         
   8   4  19      40794.24      39644.06      2081.18 o                         
  10   4  19        955.99       1604.44       776.81 o                         
  12   4  19        542.32        450.12       757.45 o                         
 -15   5  19       9346.93      11189.97      1193.05 o                         
 -13   5  19        978.33       1614.12       609.83 o                         
 -11   5  19        638.61       1360.03       650.97 o                         
  -9   5  19      22070.31      23986.81      1522.17 o                         
  -7   5  19      13741.08      14352.88      1219.67 o                         
  -5   5  19      12826.24      14001.99      1188.21 o                         
  -3   5  19      24885.36      23928.73      1488.29 o                         
  -1   5  19      44560.19      44258.96      1965.02 o                         
   1   5  19      10019.46      11267.41      1134.97 o                         
   3   5  19       3132.24       2105.38       735.67 o                         
   5   5  19       6029.90       6163.68       975.25 o                         
   7   5  19       2870.05       4348.70       909.91 o                         
   9   5  19       7974.75       9258.83      1255.97 o                         
 -12   6  19      12899.11      13433.29      1277.75 o                         
 -10   6  19       6031.93       4786.71       863.93 o                         
  -8   6  19       9934.43      11114.95      1120.45 o                         
  -6   6  19       5154.97       4764.93       883.29 o                         
  -4   6  19        149.12       1055.11       617.09 o                         
  -2   6  19      18746.22      17039.06      1350.35 o                         
   0   6  19      11793.30      10004.18      1149.49 o                         
   2   6  19        149.57        740.51       650.97 o                         
   4   6  19        132.52        309.76       592.89 o                         
   6   6  19        315.82        297.66       595.31 o                         
  -7   7  19          1.59       -365.42       486.42 o                         
  -5   7  19       1350.57       1447.15       779.23 o                         
  -3   7  19       1693.32       1432.63       706.63 o                         
  -1   7  19       4215.82       3905.84       871.19 o                         
   1   7  19         39.49        515.46       583.21 o                         
 -20   0  20       6359.37       4186.87       932.90 o                         
 -18   0  20      16202.91      13473.08       915.25 o                         
 -16   0  20         72.36       -345.71       632.82 o                         
 -14   0  20       8033.46       8374.93       825.21 o                         
 -12   0  20      10468.94      10059.62      1056.32 o                         
 -10   0  20      75808.59      79793.21      1711.16 o                         
  -8   0  20          0.42        275.97       482.79 o                         
  -6   0  20      37708.88      33801.70      1574.20 o                         
  -4   0  20       4467.81       4760.78       523.32 o                         
  -2   0  20     151593.00     154973.47      2208.94 o                         
   0   0  20      31585.71      30284.05      1054.71 o                         
   2   0  20     128295.19     126807.75      2042.89 o                         
   4   0  20       4746.24       4375.49       545.26 o                         
   6   0  20      64093.05      65777.85      2769.67 o                         
   8   0  20      49520.63      46459.84      3314.16 o                         
  10   0  20         37.50        699.21       475.35 o                         
  12   0  20        737.69        556.00       598.94 o                         
  14   0  20       1609.02       1147.66       763.50 o                         
 -21   1  20       1465.12       2856.53       590.53 o                         
 -19   1  20       2988.87       4462.30       639.43 o                         
 -17   1  20       6273.04       6644.54       701.14 o                         
 -15   1  20      15252.24      15597.50       981.30 o                         
 -13   1  20      55238.39      61369.71      2315.92 o                         
 -11   1  20     114891.73     118872.81      3322.63 o                         
  -9   1  20      41332.50      44141.66      1290.84 o                         
  -7   1  20      29706.33      28287.25      1028.59 o                         
  -5   1  20      28768.57      31123.86      1053.41 o                         
  -3   1  20       9675.63       9137.64       668.65 o                         
  -1   1  20       3192.87       2810.17       481.82 o                         
   1   1  20      60081.10      60929.41      2465.96 o                         
   3   1  20     136460.66     137089.38      6277.42 o                         
   5   1  20     150191.64     148312.44      2647.46 o                         
   7   1  20      17538.47      17445.97      1239.03 o                         
   9   1  20       3430.23       3854.17      2019.47 o                         
  11   1  20      12562.61       9368.82       841.26 o                         
  13   1  20         78.48        145.05       458.59 o                         
 -20   2  20      14821.19      14178.64      1304.37 o                         
 -18   2  20       8153.37       7661.65      1059.95 o                         
 -16   2  20          3.09       1478.61       658.23 o                         
 -14   2  20       3142.78       3216.15       788.91 o                         
 -12   2  20      52798.82      52145.66      2020.68 o                         
 -10   2  20         53.76       -771.97       491.26 o                         
  -8   2  20       1887.02        953.47       595.31 o                         
  -6   2  20        435.27        711.47       573.53 o                         
  -4   2  20      33988.49      27026.30      1454.41 o                         
  -2   2  20       9731.58       9716.21       992.19 o                         
   0   2  20       2673.68       3995.38       771.97 o                         
   2   2  20       1049.48        307.34       571.11 o                         
   4   2  20        977.31       1435.05       655.81 o                         
   6   2  20      32870.61      27236.84      1611.70 o                         
   8   2  20       5767.76       5067.43       900.23 o                         
  10   2  20        503.91       1096.25       718.73 o                         
  12   2  20      11161.56       8835.33      1222.09 o                         
  14   2  20       5593.71       5626.45      1047.85 o                         
 -19   3  20       2694.61       2446.60       774.39 o                         
 -17   3  20       5026.46       4193.82       808.27 o                         
 -15   3  20         24.32       -113.74       539.65 o                         
 -13   3  20       4756.82       4956.11       885.71 o                         
 -11   3  20       6957.23       7465.63       953.47 o                         
  -9   3  20         29.10       1052.69       551.75 o                         
  -7   3  20        311.43        379.94       515.46 o                         
  -5   3  20      66096.10      71077.14      2286.88 o                         
  -3   3  20      67739.87      69567.08      2282.04 o                         
  -1   3  20      65040.12      67047.88      2284.46 o                         
   1   3  20       6200.48       4852.05       873.61 o                         
   3   3  20       8641.60       8044.00      1006.71 o                         
   5   3  20      23324.82      23081.74      1589.92 o                         
   7   3  20       8364.87       7768.13      1047.85 o                         
   9   3  20       3155.92       3158.07       805.85 o                         
  11   3  20      27025.55      24180.41      1739.96 o                         
  13   3  20       1394.11       1563.31       740.51 o                         
 -18   4  20        284.13        897.81       646.13 o                         
 -16   4  20       1534.66       1105.93       643.71 o                         
 -14   4  20      17964.40      19626.01      1468.93 o                         
 -12   4  20       1633.69        430.76       665.49 o                         
 -10   4  20          9.81        762.29       568.69 o                         
  -8   4  20       7510.00       5694.21       919.59 o                         
  -6   4  20      37804.39      40880.67      1863.38 o                         
  -4   4  20      21339.11      20407.67      1393.91 o                         
  -2   4  20       6161.92       5742.60       905.07 o                         
   0   4  20      17560.36      18941.16      1362.45 o                         
   2   4  20      10307.76      10297.00      1103.51 o                         
   4   4  20       4847.88       3586.41       917.17 o                         
   6   4  20       7619.64       8312.62      1069.63 o                         
   8   4  20       6048.21       4588.28       997.03 o                         
  10   4  20        940.58        169.40       665.49 o                         
 -15   5  20        266.03        791.33       597.73 o                         
 -13   5  20       2223.73        832.47       687.27 o                         
 -11   5  20       9914.25       9154.77      1091.41 o                         
  -9   5  20      26615.25      23979.55      1585.08 o                         
  -7   5  20       2303.29       1420.53       682.43 o                         
  -5   5  20       3240.95       1882.74       670.33 o                         
  -3   5  20        626.14       -113.74       546.91 o                         
  -1   5  20       1354.74       1897.26       680.01 o                         
   1   5  20      18215.74      18575.74      1422.95 o                         
   3   5  20         71.09        684.85       641.29 o                         
   5   5  20      41946.31      41824.46      2076.34 o                         
   7   5  20      10548.48      11865.15      1287.43 o                         
   9   5  20       1402.54       2335.28       834.89 o                         
 -12   6  20       1348.19       2833.79       813.11 o                         
 -10   6  20        258.26       1091.41       646.13 o                         
  -8   6  20       4524.19       5040.81       866.35 o                         
  -6   6  20       2368.93       3513.81       786.49 o                         
  -4   6  20        968.68       1168.85       655.81 o                         
  -2   6  20      18636.63      21453.10      1558.47 o                         
   0   6  20      31616.06      33615.90      1868.22 o                         
   2   6  20       2136.92       3054.01       830.05 o                         
   4   6  20       3687.60       4193.82       972.83 o                         
   6   6  20       7946.46       6170.94      1076.89 o                         
  -3   7  20      18868.33      19831.71      1587.50 o                         
 -19   1  21       5670.69       4011.71       645.83 o                         
 -17   1  21      20200.17      20209.79      2030.36 o                         
 -15   1  21      15459.02      15817.25      2200.97 o                         
 -13   1  21        764.49        570.22      1149.49 o                         
 -11   1  21         75.44        377.07       411.53 o                         
  -9   1  21      25636.65      26670.28      2792.65 o                         
  -7   1  21      25102.52      25318.59      1588.72 o                         
  -5   1  21     100927.82     102331.29      8233.97 o                         
  -3   1  21        158.88        355.84       362.03 o                         
  -1   1  21      11870.71      12404.80       747.20 o                         
   1   1  21       1255.25        893.76       405.17 o                         
   3   1  21      13165.23      12482.28      1303.16 o                         
   5   1  21       7521.21       5519.03       911.12 o                         
   7   1  21      10011.70       9017.36       744.30 o                         
   9   1  21       1470.40       2146.61       508.89 o                         
  11   1  21       3293.67       2513.09       583.21 o                         
  13   1  21       1062.21       1033.92      1115.61 o                         
 -18   2  21       3687.14       3910.68       796.17 o                         
 -16   2  21       2893.73       2855.57       771.97 o                         
 -14   2  21         81.21        445.28       513.04 o                         
 -12   2  21       8026.91       9704.11      1050.27 o                         
 -10   2  21      30005.11      28763.85      1587.50 o                         
  -8   2  21       2029.78       1783.52       624.35 o                         
  -6   2  21      15342.88      15950.07      1226.93 o                         
  -4   2  21       3019.53       3158.07       769.55 o                         
  -2   2  21       6206.28       6393.58       897.81 o                         
   0   2  21         40.45       -227.48       493.68 o                         
   2   2  21       3518.91       3385.55       733.25 o                         
   4   2  21       3606.93       2192.50       648.55 o                         
   6   2  21       6326.93       7330.11       977.67 o                         
   8   2  21         35.51         67.76       556.59 o                         
  10   2  21       8647.66       7983.50      1043.01 o                         
  12   2  21        169.59       -285.56       658.23 o                         
 -17   3  21        124.87       1125.29       631.61 o                         
 -15   3  21      12823.08      13897.93      1289.85 o                         
 -13   3  21      20737.83      21010.24      1439.89 o                         
 -11   3  21       5677.99       5578.05       892.97 o                         
  -9   3  21      13228.82      13643.83      1185.79 o                         
  -7   3  21       6422.45       6879.99       892.97 o                         
  -5   3  21        835.85       1258.39       631.61 o                         
  -3   3  21       1504.84       -326.70       532.39 o                         
  -1   3  21      14749.81      16949.52      1272.91 o                         
   1   3  21      28419.56      29390.62      1628.64 o                         
   3   3  21      60541.64      63672.01      2352.22 o                         
   5   3  21      56863.93      59306.37      2398.20 o                         
   7   3  21      63266.00      69799.39      2613.58 o                         
   9   3  21       8015.54       5367.51      1023.65 o                         
  11   3  21        349.23        723.57       704.21 o                         
 -16   4  21       5150.31       6030.58      1011.55 o                         
 -14   4  21      17373.37      21520.86      1539.11 o                         
 -12   4  21     123596.09     136022.06      3470.25 o                         
 -10   4  21      61771.17      65765.30      2419.98 o                         
  -8   4  21      75786.63      77516.70      2577.28 o                         
  -6   4  21      20447.56      21820.93      1456.83 o                         
  -4   4  21       7076.88       6981.63       953.47 o                         
  -2   4  21      18929.01      17861.85      1374.55 o                         
   0   4  21        306.70        496.10       578.37 o                         
   2   4  21       2339.60       3387.97       837.31 o                         
   4   4  21      28821.01      31084.60      1793.20 o                         
   6   4  21       9796.47      10618.86      1258.39 o                         
   8   4  21      56823.27      59078.90      2618.42 o                         
  10   4  21       4355.78       5573.21      1118.03 o                         
 -13   5  21        216.22       -827.63       418.66 o                         
 -11   5  21       4868.81       4762.51       900.23 o                         
  -9   5  21       1858.55       2807.17       820.37 o                         
  -7   5  21         28.16       1597.18       677.59 o                         
  -5   5  21       4544.93       4092.18       846.99 o                         
  -3   5  21      18758.96      19275.12      1413.27 o                         
  -1   5  21        199.88        955.89       590.47 o                         
   1   5  21      10228.68      10836.66      1164.01 o                         
   3   5  21      25232.04      23648.02      1645.58 o                         
   5   5  21      22346.04      20446.38      1609.28 o                         
   7   5  21         58.76       -750.19       510.62 o                         
 -10   6  21       5438.59       6998.57      1028.49 o                         
  -8   6  21       2848.59       4460.02       892.97 o                         
  -6   6  21       2890.94       3194.37       849.41 o                         
  -4   6  21        647.09       1618.96       675.17 o                         
  -2   6  21      44096.79      45505.25      2153.78 o                         
   0   6  21       5254.93       4218.02       955.89 o                         
   2   6  21        110.53       -256.52       609.83 o                         
   4   6  21       8224.47       8242.44      1200.31 o                         
 -18   0  22        729.10       -708.16       404.45 o                         
 -16   0  22       6667.55       5190.17       657.35 o                         
 -14   0  22      20501.63      21454.60      1266.86 o                         
 -12   0  22     328665.31     356599.09      3780.79 o                         
 -10   0  22      55091.97      59521.46      1564.01 o                         
  -8   0  22      50848.57      52869.02      1426.25 o                         
  -6   0  22       5086.65       5449.16       577.51 o                         
  -4   0  22       3635.24       3970.59       505.65 o                         
  -2   0  22      30049.41      29202.58      1079.69 o                         
   0   0  22      79530.80      82730.17      3790.89 o                         
   2   0  22      13767.29      11508.14       775.11 o                         
   4   0  22     205521.30     195080.91      6319.77 o                         
   6   0  22      36628.73      35790.64      1833.13 o                         
   8   0  22      94832.09      89806.80      2053.76 o                         
  10   0  22      18142.80      17029.09      2387.31 o                         
  12   0  22      22343.17      20096.07      1209.92 o                         
 -19   1  22       1194.05        650.87       614.67 o                         
 -17   1  22        509.55        818.77       920.80 o                         
 -15   1  22      10918.27      12559.82      1049.06 o                         
 -13   1  22        689.47       1165.28       872.40 o                         
 -11   1  22       3446.56       3326.50       578.37 o                         
  -9   1  22      13719.50      11860.89       782.37 o                         
  -7   1  22       3636.58       5044.75       688.48 o                         
  -5   1  22     122237.48     126516.61      2462.33 o                         
  -3   1  22      29605.27      32749.32      1113.50 o                         
  -1   1  22      37911.97      35295.28      1192.42 o                         
   1   1  22        703.46       1063.75      1409.64 o                         
   3   1  22      51495.90      48344.01      1401.26 o                         
   5   1  22      18129.91      17637.54       949.04 o                         
   7   1  22        699.69        212.30       419.34 o                         
   9   1  22       7433.19       4977.25       670.33 o                         
  11   1  22      45383.22      39580.59      4005.06 o                         
 -18   2  22      12231.72      14466.62      1396.33 o                         
 -16   2  22       2278.00       2030.36       728.41 o                         
 -14   2  22       2494.36       2637.77       774.39 o                         
 -12   2  22         72.16        217.80       527.55 o                         
 -10   2  22      25661.76      25632.40      1572.98 o                         
  -8   2  22        155.58       -779.23       534.81 o                         
  -6   2  22      26330.99      27599.84      1556.05 o                         
  -4   2  22      49580.95      51499.53      2078.76 o                         
  -2   2  22      47147.48      44771.99      1938.40 o                         
   0   2  22        306.35        863.93       631.61 o                         
   2   2  22       8422.71       7197.01       934.11 o                         
   4   2  22         22.79        438.02       542.07 o                         
   6   2  22      12543.63      12097.46      1234.19 o                         
   8   2  22       4576.16       3772.74       849.41 o                         
  10   2  22        995.93       1648.00       694.53 o                         
 -17   3  22       2254.45       2117.48       723.57 o                         
 -15   3  22       5558.62       5239.25       946.21 o                         
 -13   3  22       2313.21       3395.23       796.17 o                         
 -11   3  22       8872.01      10214.72      1113.19 o                         
  -9   3  22       8299.85       8409.42      1028.49 o                         
  -7   3  22       7638.90       5759.55       922.01 o                         
  -5   3  22        113.29       -822.79       486.42 o                         
  -3   3  22      22509.44      22043.57      1461.67 o                         
  -1   3  22      15409.06      14999.02      1268.07 o                         
   1   3  22      33860.41      32280.07      1771.42 o                         
   3   3  22       1873.67        696.95       680.01 o                         
   5   3  22      73829.66      74276.35      2700.69 o                         
   7   3  22       3896.49       3245.19       880.87 o                         
   9   3  22       2382.15       1422.95       793.75 o                         
 -14   4  22       3481.68       5205.37       905.07 o                         
 -12   4  22      22952.65      22711.48      1604.44 o                         
 -10   4  22       2781.55       2916.07       788.91 o                         
  -8   4  22        918.25        527.55       604.99 o                         
  -6   4  22      19631.61      22546.92      1490.71 o                         
  -4   4  22       1466.07       2412.72       670.33 o                         
  -2   4  22          9.98        169.40       602.57 o                         
   0   4  22      11953.59      10326.04      1164.01 o                         
   2   4  22       1392.75       1096.25       658.23 o                         
   4   4  22       1956.42       1829.50       718.73 o                         
   6   4  22        277.78         29.04       704.21 o                         
   8   4  22          8.82        171.82       684.85 o                         
 -13   5  22       2278.24       1514.91       723.57 o                         
 -11   5  22        417.22       -491.26       604.99 o                         
  -9   5  22        154.25       1168.85       648.55 o                         
  -7   5  22      19548.54      22551.77      1565.72 o                         
  -5   5  22       1848.61        510.62       689.69 o                         
  -3   5  22       6762.50       8116.60      1016.39 o                         
  -1   5  22       2426.02       1892.42       694.53 o                         
   1   5  22       6910.08       5950.72       951.05 o                         
   3   5  22      17388.77      17000.34      1454.41 o                         
   5   5  22        812.72        476.74       767.13 o                         
  -8   6  22       3529.99       4019.58       912.33 o                         
  -6   6  22       6813.16       8077.88      1084.15 o                         
  -4   6  22       6782.91       5735.35      1043.01 o                         
  -2   6  22       5064.45       3983.28       922.01 o                         
   0   6  22       1965.09       3308.11       888.13 o                         
 -17   1  23         16.63        573.54       568.69 o                         
 -15   1  23       7299.67       6832.75       715.91 o                         
 -13   1  23      32687.17      33604.90      3525.91 o                         
 -11   1  23       4169.54       3000.99       546.27 o                         
  -9   1  23         38.56       -119.52       364.74 o                         
  -7   1  23        434.22        577.95       410.19 o                         
  -5   1  23        204.04        -24.94       479.16 o                         
  -3   1  23      57815.67      57761.57      1491.39 o                         
  -1   1  23        188.66        510.37       470.69 o                         
   1   1  23       7099.94       6002.75       620.16 o                         
   3   1  23       9045.90       8717.33       714.42 o                         
   5   1  23       5911.28       4374.66       620.81 o                         
   7   1  23      22226.80      18125.81      2553.08 o                         
   9   1  23        242.69       -397.01       430.76 o                         
  11   1  23       5375.57       4453.83       734.64 o                         
 -16   2  23        340.82       1969.86       721.15 o                         
 -14   2  23       8783.48       8557.04      1122.87 o                         
 -12   2  23      23273.49      24286.89      1575.40 o                         
 -10   2  23       5225.59       5636.13       946.21 o                         
  -8   2  23        305.08       1454.41       650.97 o                         
  -6   2  23       1909.78       2027.94       713.89 o                         
  -4   2  23      67904.42      65958.89      2378.84 o                         
  -2   2  23        416.87       1270.49       626.77 o                         
   0   2  23      30718.98      29782.66      1655.26 o                         
   2   2  23        501.14        484.00       665.49 o                         
   4   2  23       2449.85       2703.11       728.41 o                         
   6   2  23       2379.42       1495.55       752.61 o                         
   8   2  23       8072.46       7622.93      1081.73 o                         
  10   2  23        760.17       -963.15       575.95 o                         
 -15   3  23       6125.48       6884.83      1033.33 o                         
 -13   3  23      10436.46      10258.28      1154.33 o                         
 -11   3  23      37961.89      37741.96      1940.82 o                         
  -9   3  23      27425.64      30876.48      1727.86 o                         
  -7   3  23      43763.59      44525.16      2040.04 o                         
  -5   3  23      70353.55      77867.59      2596.64 o                         
  -3   3  23      53892.65      54822.16      2269.94 o                         
  -1   3  23      20149.29      22549.35      1497.97 o                         
   1   3  23       2934.20       3058.85       779.23 o                         
   3   3  23        839.74        529.97       689.69 o                         
   5   3  23      16954.53      19560.67      1580.24 o                         
   7   3  23      21192.06      18895.18      1575.40 o                         
   9   3  23      36075.46      34395.13      2042.46 o                         
 -14   4  23       3502.86       3574.31       938.95 o                         
 -12   4  23       1335.60       1938.40       704.21 o                         
 -10   4  23      10818.38      10442.20      1154.33 o                         
  -8   4  23       1369.78       1410.85       677.59 o                         
  -6   4  23      13810.71      13498.63      1287.43 o                         
  -4   4  23        111.15        803.43       663.07 o                         
  -2   4  23      56013.26      60598.65      2398.20 o                         
   0   4  23       1182.05       1248.71       655.81 o                         
   2   4  23        758.28        464.64       653.39 o                         
   4   4  23       9086.29       6778.36      1084.15 o                         
   6   4  23      30204.04      31191.08      2008.58 o                         
 -11   5  23       1168.54        588.05       680.01 o                         
  -9   5  23      11470.72      11981.31      1246.29 o                         
  -7   5  23      17682.23      17133.44      1439.89 o                         
  -5   5  23       2847.24       3315.37       834.89 o                         
  -3   5  23       2471.33       2848.31       849.41 o                         
  -1   5  23         42.41        297.66       653.39 o                         
   1   5  23         76.98       1098.67       733.25 o                         
   3   5  23       1528.43       1115.61       723.57 o                         
 -16   0  24      14352.71      19380.70      1174.90 o                         
 -14   0  24      11169.35       9755.25      1304.37 o                         
 -12   0  24       3301.36       1966.71       522.95 o                         
 -10   0  24      13619.66      14074.38       862.31 o                         
  -8   0  24       3942.97       4797.52      1255.97 o                         
  -6   0  24     172258.48     173489.77      2540.97 o                         
  -4   0  24     297989.31     300785.12      3281.61 o                         
  -2   0  24      91012.38      92458.34      1890.71 o                         
   0   0  24      43744.41      42313.79      4550.77 o                         
   2   0  24        171.86        195.71       377.17 o                         
   4   0  24       8456.68       7987.17       706.71 o                         
   6   0  24      70187.71      69429.27      1820.22 o                         
   8   0  24        285.20        -27.48      1609.28 o                         
  10   0  24      76799.88      69008.07      2010.58 o                         
 -17   1  24       1691.26       1690.13       554.67 o                         
 -15   1  24       2361.81       3627.17       554.00 o                         
 -13   1  24         77.37        176.88       415.14 o                         
 -11   1  24       1495.36       1900.89       499.67 o                         
  -9   1  24       2127.69       1753.77       473.54 o                         
  -7   1  24       2005.21       1771.29       495.39 o                         
  -5   1  24       2823.65       2758.73       872.40 o                         
  -3   1  24       1099.94       2081.43       489.82 o                         
  -1   1  24       8559.24       8769.71      2176.77 o                         
   1   1  24      14208.86      12359.25      1490.71 o                         
   3   1  24       8775.21       8446.58       781.65 o                         
   5   1  24      13239.49       9551.06      1429.00 o                         
   7   1  24          0.69       1025.96       476.31 o                         
   9   1  24      20152.54      16647.13      1076.33 o                         
 -16   2  24         83.81       -244.42       529.97 o                         
 -14   2  24      25511.56      22392.05      1631.06 o                         
 -12   2  24      40003.61      39356.09      2018.26 o                         
 -10   2  24      30059.72      28867.90      1754.48 o                         
  -8   2  24       2400.04       2824.11       796.17 o                         
  -6   2  24      21272.84      20964.26      1505.23 o                         
  -4   2  24      22601.46      24792.66      1553.63 o                         
  -2   2  24      23974.72      22793.76      1514.91 o                         
   0   2  24       4936.86       4309.98       837.31 o                         
   2   2  24       7904.75       5481.25       938.95 o                         
   4   2  24      11899.16       8225.50      1038.17 o                         
   6   2  24      11812.62       9900.13      1212.41 o                         
   8   2  24       8691.98       8598.18      1139.81 o                         
 -15   3  24        632.98       -803.43       588.05 o                         
 -13   3  24        825.07       1275.33       648.55 o                         
 -11   3  24       7598.02       6054.78       984.93 o                         
  -9   3  24        654.62       -634.03       534.81 o                         
  -7   3  24      23358.87      24596.64      1609.28 o                         
  -5   3  24        132.61        716.31       617.09 o                         
  -3   3  24        925.80        125.84       612.25 o                         
  -1   3  24        910.69        699.37       643.71 o                         
   1   3  24       1238.19        876.03       667.91 o                         
   3   3  24      29092.42      27011.78      1706.08 o                         
   5   3  24      50940.13      48087.36      2303.82 o                         
   7   3  24       2446.71       1887.58       825.21 o                         
 -12   4  24         15.52        307.34       595.31 o                         
 -10   4  24       7721.67       8552.20      1103.51 o                         
  -8   4  24         39.70       -854.25       534.81 o                         
  -6   4  24      16893.42      18106.27      1420.53 o                         
  -4   4  24      14391.29      12954.14      1268.07 o                         
  -2   4  24      19629.37      21235.30      1563.31 o                         
   0   4  24       8050.83       7327.69      1086.57 o                         
   2   4  24       2158.26       2831.37       755.03 o                         
   4   4  24       1819.00       1805.30       771.97 o                         
  -7   5  24       1405.09       2465.96       692.11 o                         
  -5   5  24        674.44        471.90       561.43 o                         
  -3   5  24      40854.63      41103.31      2129.58 o                         
  -1   5  24      15308.76      18667.70      1543.95 o                         
   1   5  24        729.98       -353.32       604.99 o                         
 -15   1  25        929.80       2308.44       886.92 o                         
 -13   1  25       2344.81       1962.41       790.12 o                         
 -11   1  25       5210.20       4972.77       654.39 o                         
  -9   1  25       3378.88       4510.77       607.77 o                         
  -7   1  25      12882.10      12895.04      1660.10 o                         
  -5   1  25       4804.41       5175.88       851.83 o                         
  -3   1  25       3447.63       4596.15      1096.25 o                         
  -1   1  25       1258.33        535.51       429.93 o                         
   1   1  25      34694.64      33886.46      1282.46 o                         
   3   1  25       9695.58       7195.83       730.62 o                         
   5   1  25      27295.64      24000.78      1177.80 o                         
   7   1  25        398.19        270.51       450.70 o                         
 -14   2  25      11350.17      10826.98      1275.33 o                         
 -12   2  25      14803.83      17152.79      1471.35 o                         
 -10   2  25       1606.16        542.07       597.73 o                         
  -8   2  25       3708.51       4121.22       880.87 o                         
  -6   2  25       3783.69       3971.18       842.15 o                         
  -4   2  25       1469.86        815.53       619.51 o                         
  -2   2  25        424.05       -150.04       571.11 o                         
   0   2  25       1316.14        856.67       663.07 o                         
   2   2  25      14120.56      13416.35      1270.49 o                         
   4   2  25       2735.02       1790.78       704.21 o                         
   6   2  25       5658.46       6475.86      1033.33 o                         
 -13   3  25      10949.95      12746.02      1263.23 o                         
 -11   3  25        875.93        653.39       704.21 o                         
  -9   3  25        366.16       -486.42       438.02 o                         
  -7   3  25       4405.44       4564.08       849.41 o                         
  -5   3  25       8726.10       8092.40      1091.41 o                         
  -3   3  25      32942.51      31863.84      1831.92 o                         
  -1   3  25      28146.38      27294.92      1732.70 o                         
   1   3  25      17581.14      17022.12      1372.13 o                         
   3   3  25      39184.53      36319.02      1998.90 o                         
   5   3  25         79.85       1040.59       733.25 o                         
 -10   4  25       1099.06       1164.01       631.61 o                         
  -8   4  25       1443.13        481.58       629.19 o                         
  -6   4  25      25084.61      25312.96      1710.92 o                         
  -4   4  25      62511.30      62595.12      2584.53 o                         
  -2   4  25      37576.59      39271.39      2124.74 o                         
   0   4  25       2523.87       2618.42       803.43 o                         
   2   4  25       1074.20       2132.00       740.51 o                         
 -14   0  26      49470.67      59460.83      1792.39 o                         
 -12   0  26       7209.42       5950.54       703.24 o                         
 -10   0  26      33889.11      38157.82      2730.94 o                         
  -8   0  26       4716.31       4310.89       885.71 o                         
  -6   0  26      34046.91      28412.87      1168.72 o                         
  -4   0  26      16453.03      16466.08      1126.50 o                         
  -2   0  26      43274.65      37904.39      2895.50 o                         
   0   0  26      51331.14      51364.57      1554.57 o                         
   2   0  26      44613.29      41031.37      1423.79 o                         
   4   0  26      20776.84      18998.66      1472.56 o                         
   6   0  26        150.24       -692.59       346.29 o                         
 -13   1  26       3607.55       2648.57       607.77 o                         
 -11   1  26       5357.15       4599.83       659.98 o                         
  -9   1  26        810.74        967.73       603.78 o                         
  -7   1  26        279.87        378.78       392.39 o                         
  -5   1  26      11979.71      12523.00       838.96 o                         
  -3   1  26       5790.97       4293.29       602.34 o                         
  -1   1  26       1489.19       1163.10       889.34 o                         
   1   1  26      13934.75      13976.16      1438.68 o                         
   3   1  26       8682.69       9397.68      1225.72 o                         
   5   1  26      28410.80      26078.31      1223.37 o                         
 -12   2  26      41808.05      44830.07      2267.52 o                         
 -10   2  26       7438.60       5323.95      1043.01 o                         
  -8   2  26        921.01        989.77       650.97 o                         
  -6   2  26       3805.53       3734.02       837.31 o                         
  -4   2  26      21210.80      22157.31      1570.56 o                         
  -2   2  26       7597.56       8832.92      1074.47 o                         
   0   2  26        657.90       1009.13       711.47 o                         
   2   2  26      65776.20      64889.27      2553.08 o                         
   4   2  26      53674.35      50059.64      2279.62 o                         
 -11   3  26      13014.75      15187.77      1437.47 o                         
  -9   3  26       4416.14       3400.07       885.71 o                         
  -7   3  26        837.88       1926.30       709.05 o                         
  -5   3  26       7235.75       5331.21       984.93 o                         
  -3   3  26      10126.23       8985.38      1144.65 o                         
  -1   3  26       8367.61       9043.45      1154.33 o                         
   1   3  26       2240.88       2516.78       774.39 o                         
   3   3  26        644.36        571.11       699.37 o                         
  -6   4  26       2378.57       2736.99       781.65 o                         
  -4   4  26      10994.29      11703.01      1357.61 o                         
  -2   4  26      21655.55      20325.38      1669.78 o                         
 -11   1  27      22318.90      24554.99      1201.53 o                         
  -9   1  27       7165.81       6592.71       703.30 o                         
  -7   1  27        551.29       1249.79       451.59 o                         
  -5   1  27      29137.43      28153.06      2185.24 o                         
  -3   1  27       7991.96       7831.67       720.46 o                         
  -1   1  27       7776.72       6795.49       722.11 o                         
   1   1  27          5.71       -185.99       388.04 o                         
   3   1  27       9862.69       7911.91      1617.75 o                         
 -10   2  27       1567.44       2061.82       846.99 o                         
  -8   2  27        124.79       -382.36       624.35 o                         
  -6   2  27      12801.15      13101.75      1299.53 o                         
  -4   2  27        930.76        750.19       682.43 o                         
  -2   2  27       2219.96       2635.35       757.45 o                         
   0   2  27       2503.20       2860.41       839.73 o                         
   2   2  27      20220.93      16535.70      1485.87 o                         
  -7   3  27      13908.34      13370.37      1367.29 o                         
  -5   3  27      14305.31      11114.95      1212.41 o                         
  -3   3  27       2231.63       2015.84       755.03 o                         
  -1   3  27       5753.35       4810.91       938.95 o                         
 -10   0  28        267.10        996.06       485.33 o                         
  -8   0  28       1581.48       1865.19       494.21 o                         
  -6   0  28      18303.09      17531.89       976.20 o                         
  -4   0  28        390.58        918.64       417.15 o                         
  -2   0  28       1207.59       1068.28       451.40 o                         
   0   0  28       1364.41       1192.91       456.85 o                         
  -9   1  28       4073.85       3024.61       586.46 o                         
  -7   1  28        366.07        719.58       624.35 o                         
  -5   1  28       7064.48       5388.12       990.98 o                         
  -3   1  28        719.65       1222.91       591.68 o                         
  -1   1  28       1540.87        795.99       580.79 o                         
  -6   2  28      29698.67      28976.80      1851.28 o                         
  -4   2  28      84732.28      89444.77      3027.39 o                         
                                                                                
