# Supplementary material for: Formation of extended polyiodides at large cation templates
Source: Acta Crystallogr C Struct Chem. 2024 May 13;80(Pt 7):311–8. doi: 10.1107/S2053229624004194 (PMC11225612; doi:10.1107/S2053229624004194)
Supplement: Supplementary file 3 [file c-80-00311-iisup3.hkl]

data_ii                                                                         
_shelx_title ' II.res in P2(1)/n'                                               
_shelx_refln_list_code          4                                               
_shelx_F_calc_maximum      894.07                                               
_exptl_crystal_F_000      2908.00                                               
_reflns_d_resolution_high  0.8099                                               
                                                                                
loop_                                                                           
 _space_group_symop_operation_xyz                                               
 'x, y, z'                                                                      
 '-x+1/2, y+1/2, -z+1/2'                                                        
 '-x, -y, -z'                                                                   
 'x-1/2, -y-1/2, z-1/2'                                                         
                                                                                
_cell_length_a    13.8313                                                       
_cell_length_b    14.8196                                                       
_cell_length_c    20.2656                                                       
_cell_angle_alpha  90.000                                                       
_cell_angle_beta   96.700                                                       
_cell_angle_gamma  90.000                                                       
                                                                                
_shelx_F_squared_multiplier     1.000                                           
                                                                                
loop_                                                                           
 _refln_index_h                                                                 
 _refln_index_k                                                                 
 _refln_index_l                                                                 
 _refln_F_squared_calc                                                          
 _refln_F_squared_meas                                                          
 _refln_F_squared_sigma                                                         
 _refln_observed_status                                                         
   2   0   0       4636.04       4154.74        64.27 o                         
   4   0   0       3244.56       3979.62       937.95 o                         
   6   0   0     199205.59     194384.20      4231.80 o                         
   8   0   0      10480.04      10138.07       283.65 o                         
  10   0   0      65105.53      62745.30       807.22 o                         
  12   0   0        197.71         53.55       167.16 o                         
  14   0   0       8583.29       8599.93       522.11 o                         
   1   1   0      31353.96      32629.29       203.12 o                         
   2   1   0      69412.83      73184.52       250.12 o                         
   3   1   0      20037.60      21258.84       194.25 o                         
   4   1   0       9693.64      10416.78       156.98 o                         
   5   1   0      28279.45      30695.97       232.33 o                         
   6   1   0        281.83        305.24        68.78 o                         
   7   1   0      19637.04      18587.10       241.62 o                         
   8   1   0        189.51        267.25        81.64 o                         
   9   1   0        641.37        646.34       101.06 o                         
  10   1   0        921.39        897.87       122.72 o                         
  11   1   0        780.21        638.66       122.80 o                         
  12   1   0       6579.32       6326.45       231.04 o                         
  13   1   0       3555.30       3449.78       199.34 o                         
  14   1   0       2742.30       2869.14       249.00 o                         
  15   1   0       3240.62       3385.73       288.91 o                         
  16   1   0       1238.45       1257.82       307.32 o                         
   1   2   0       4118.82       4112.03        87.28 o                         
   2   2   0      19956.88      20710.00       147.01 o                         
   3   2   0      54175.03      52290.74       973.23 o                         
   4   2   0      29332.66      30204.42       374.60 o                         
   5   2   0      87881.73      87339.59      1335.53 o                         
   6   2   0       1319.29       2409.99       205.13 o                         
   7   2   0     108226.13     106742.62       881.05 o                         
   8   2   0        689.05        662.11       104.25 o                         
   9   2   0       1968.43       1987.97       147.18 o                         
  10   2   0      14683.52      14241.57       289.99 o                         
  11   2   0       3462.53       3378.07       182.01 o                         
  12   2   0         80.16         -5.88       115.57 o                         
  13   2   0        191.99        175.63       137.29 o                         
  14   2   0       1424.99       1295.55       209.76 o                         
  15   2   0       4155.74       4680.79       293.72 o                         
  16   2   0       7374.20       7880.19       407.22 o                         
   1   3   0      11143.29      12484.55       238.47 o                         
   2   3   0      18119.06      18928.78       277.78 o                         
   3   3   0      38599.99      39186.51       938.12 o                         
   4   3   0      57823.98      52618.80      1236.32 o                         
   5   3   0        657.65        809.99        91.99 o                         
   6   3   0       1662.79       2431.45       213.11 o                         
   7   3   0       3071.11       3208.77       135.48 o                         
   8   3   0        279.50        271.12        89.06 o                         
   9   3   0      13589.84      14139.70       409.99 o                         
  10   3   0       7925.31       8017.81       243.22 o                         
  11   3   0        139.65        222.28       121.98 o                         
  12   3   0      12465.49      12346.57       332.57 o                         
  13   3   0       3180.48       3053.38       243.99 o                         
  14   3   0         37.66       -122.99       160.95 o                         
  15   3   0        677.50        578.99       194.27 o                         
  16   3   0         64.72       -127.16       196.37 o                         
   0   4   0     799361.88     792917.25      7263.78 o                         
   1   4   0        683.23        723.22        59.85 o                         
   2   4   0      58434.32      58788.14       367.77 o                         
   3   4   0      60727.11      61562.27       789.49 o                         
   4   4   0     132182.64     133402.41      3767.46 o                         
   5   4   0      16849.32      16516.91       318.71 o                         
   6   4   0         17.36         -6.36        85.28 o                         
   7   4   0       1498.98       1437.06       150.03 o                         
   8   4   0      32128.01      31642.01       556.25 o                         
   9   4   0       5846.19       5528.18       300.26 o                         
  10   4   0      17112.77      17117.61       351.52 o                         
  11   4   0      12664.10      13290.47       526.01 o                         
  12   4   0       1558.44       1575.34       196.86 o                         
  13   4   0         12.95        -97.99       159.78 o                         
  14   4   0         12.97       -162.22       187.42 o                         
  15   4   0       2500.84       2794.09       267.75 o                         
  16   4   0       4725.00       5263.57       327.50 o                         
   1   5   0      10923.04      10657.22       217.05 o                         
   2   5   0       5437.23       5801.01       222.72 o                         
   3   5   0      64346.07      62293.46       538.63 o                         
   4   5   0      23993.05      24697.90       318.11 o                         
   5   5   0      62080.52      64612.83       770.73 o                         
   6   5   0       6731.84       6567.50       230.87 o                         
   7   5   0       2237.36       2260.01       140.98 o                         
   8   5   0       1397.62       1680.21       137.01 o                         
   9   5   0       5292.17       5134.79       224.41 o                         
  10   5   0      14715.47      15669.30       341.22 o                         
  11   5   0       3645.69       3730.42       252.20 o                         
  12   5   0        243.23        385.40       170.91 o                         
  13   5   0        191.18        280.10       172.93 o                         
  14   5   0         84.59       -115.62       173.14 o                         
  15   5   0       1080.20        854.86       221.81 o                         
  16   5   0       1323.11       1273.73       246.43 o                         
   0   6   0      49295.28      52545.00       478.26 o                         
   1   6   0      27501.71      28600.25       550.44 o                         
   2   6   0      27140.91      27198.71       295.12 o                         
   3   6   0      58401.01      59125.98       925.81 o                         
   4   6   0     105897.41     106325.24      1975.69 o                         
   5   6   0     185432.14     180705.75      1032.00 o                         
   6   6   0        321.29        396.34       115.99 o                         
   7   6   0        412.80        329.48       126.28 o                         
   8   6   0      13011.44      13122.94       266.48 o                         
   9   6   0       1817.11       2064.16       153.67 o                         
  10   6   0       2799.48       3447.44       247.47 o                         
  11   6   0        320.15        310.58       163.17 o                         
  12   6   0       2755.09       2469.65       234.97 o                         
  13   6   0        784.89        831.81       199.88 o                         
  14   6   0       9790.26      10211.94       408.61 o                         
  15   6   0        697.22        684.34       223.41 o                         
  16   6   0         39.18        100.43       210.47 o                         
   1   7   0       7933.25       8076.21       181.66 o                         
   2   7   0          0.03         -7.79        94.06 o                         
   3   7   0       3433.78       3549.00       161.63 o                         
   4   7   0       7684.70       8583.81       243.68 o                         
   5   7   0      23285.34      23278.61       382.27 o                         
   6   7   0      16243.73      16020.20       346.05 o                         
   7   7   0         46.57         33.84       124.70 o                         
   8   7   0         57.61       -130.48       130.48 o                         
   9   7   0      17574.38      16656.59       415.70 o                         
  10   7   0       4082.60       4162.74       267.67 o                         
  11   7   0         52.24         22.72       158.10 o                         
  12   7   0         51.91        116.51       168.99 o                         
  13   7   0        673.27        538.20       193.25 o                         
  14   7   0        116.78        219.55       196.72 o                         
  15   7   0       2061.69       2437.81       268.15 o                         
   0   8   0     278024.91     267823.66      1396.81 o                         
   1   8   0       2151.72       2382.14       258.14 o                         
   2   8   0      28384.75      28271.99       542.12 o                         
   3   8   0       5552.87       5507.63       164.49 o                         
   4   8   0       2567.60       2564.47       143.79 o                         
   5   8   0      14285.46      13857.97       332.16 o                         
   6   8   0      67503.12      64644.46       671.73 o                         
   7   8   0      22086.83      21440.25       425.77 o                         
   8   8   0        546.79        241.20       154.37 o                         
   9   8   0       1240.33       1015.68       187.39 o                         
  10   8   0       6822.22       7213.61       325.16 o                         
  11   8   0        491.59        532.09       181.28 o                         
  12   8   0      11240.02      11748.09       417.08 o                         
  13   8   0        493.57        188.26       190.06 o                         
  14   8   0        253.32        170.08       201.85 o                         
  15   8   0         12.25       -165.52       201.93 o                         
   1   9   0      28347.26      28792.00       661.45 o                         
   2   9   0       3552.12       3620.03       160.78 o                         
   3   9   0         19.59        -32.38        80.05 o                         
   4   9   0       8452.97       8417.46       224.87 o                         
   5   9   0      15914.95      16035.27       368.89 o                         
   6   9   0       5219.22       4925.02       264.35 o                         
   7   9   0      10823.05      10799.02       343.74 o                         
   8   9   0       6678.59       6612.75       339.69 o                         
   9   9   0         29.55       -145.71       145.71 o                         
  10   9   0        367.92        318.52       170.31 o                         
  11   9   0        430.13        334.22       174.35 o                         
  12   9   0       1579.94       1405.02       217.62 o                         
  13   9   0        656.95        588.66       207.64 o                         
  14   9   0        837.82        526.12       224.59 o                         
   0  10   0      50240.90      51944.95       829.68 o                         
   1  10   0         20.60         44.57        92.24 o                         
   2  10   0      19736.97      18661.83       341.72 o                         
   3  10   0          5.13        -91.22        91.22 o                         
   4  10   0       4157.95       4989.77       400.65 o                         
   5  10   0      50011.34      48183.02      1208.19 o                         
   6  10   0        728.56       1138.09       175.58 o                         
   7  10   0       1343.09       1609.43       192.16 o                         
   8  10   0       8184.24       8003.88       526.13 o                         
   9  10   0       6182.64       6257.42       312.80 o                         
  10  10   0        461.75        300.91       177.73 o                         
  11  10   0       2086.73       1775.71       226.99 o                         
  12  10   0       2321.45       2255.94       250.83 o                         
  13  10   0         34.99        -20.65       231.87 o                         
  14  10   0         49.20         69.22       206.94 o                         
   1  11   0       2494.75       2638.67       150.29 o                         
   2  11   0          8.03        -56.57        95.36 o                         
   3  11   0      16227.03      16885.38       284.03 o                         
   4  11   0       1186.70       1318.43       142.75 o                         
   5  11   0        597.88        604.44       159.88 o                         
   6  11   0       5791.31       5909.37       288.86 o                         
   7  11   0       3368.49       3046.79       229.31 o                         
   8  11   0        865.24        811.01       182.67 o                         
   9  11   0        516.53        611.51       181.73 o                         
  10  11   0       5074.77       4753.96       301.89 o                         
  11  11   0          1.54       -178.67       178.67 o                         
  12  11   0        623.62        117.50       192.45 o                         
  13  11   0        285.52        117.87       206.73 o                         
   0  12   0       2422.91       2639.90       222.99 o                         
   1  12   0       8305.83       8154.99       242.80 o                         
   2  12   0        249.88         99.57       107.31 o                         
   3  12   0        334.51        203.51       111.60 o                         
   4  12   0        334.04        350.35       152.70 o                         
   5  12   0       2877.70       2644.00       218.52 o                         
   6  12   0        352.79        435.36       163.82 o                         
   7  12   0        953.18        937.51       183.66 o                         
   8  12   0       8436.22       8660.60       349.39 o                         
   9  12   0        137.37        -30.71       167.88 o                         
  10  12   0         68.84        -54.14       173.20 o                         
  11  12   0        438.39        617.83       205.53 o                         
  12  12   0         11.36         53.14       192.30 o                         
   1  13   0       8105.90       8894.31       258.72 o                         
   2  13   0         25.29       -109.18       109.18 o                         
   3  13   0       1617.53       1492.37       189.31 o                         
   4  13   0       5044.72       5374.59       280.21 o                         
   5  13   0        932.28        986.25       182.24 o                         
   6  13   0         56.37       -110.14       147.27 o                         
   7  13   0        570.98        429.22       180.27 o                         
   8  13   0        346.62        168.82       169.90 o                         
   9  13   0       1661.87       1372.36       223.92 o                         
  10  13   0       5865.64       5970.01       420.28 o                         
  11  13   0        112.30         55.30       192.68 o                         
   0  14   0       3087.33       3367.68       259.28 o                         
   1  14   0         84.56         47.24       117.32 o                         
   2  14   0        208.30         -6.02       139.39 o                         
   3  14   0       1602.61       1426.44       191.71 o                         
   4  14   0       5430.17       5837.32       299.12 o                         
   5  14   0      14765.07      14838.37       418.62 o                         
   6  14   0         62.48         54.65       165.65 o                         
   7  14   0       1309.37       1288.05       212.02 o                         
   8  14   0         46.37       -175.03       175.03 o                         
   9  14   0       1665.85       2030.38       241.99 o                         
  10  14   0       1563.45       1627.64       241.29 o                         
   1  15   0         34.86        -76.52       144.43 o                         
   2  15   0          7.57       -145.16       145.16 o                         
   3  15   0       1593.41       1576.43       208.39 o                         
   4  15   0         33.36        -66.13       157.61 o                         
   5  15   0         94.38        186.43       164.29 o                         
   6  15   0        994.35       1247.82       261.70 o                         
   7  15   0        256.03        -24.81       186.61 o                         
   8  15   0         13.05         53.61       181.42 o                         
   9  15   0        151.33        -30.25       197.10 o                         
   0  16   0       4924.80       5232.31       560.60 o                         
   1  16   0         46.63         29.57       186.50 o                         
   2  16   0       1737.25       1674.40       207.31 o                         
   3  16   0          4.97        -79.74       161.17 o                         
   4  16   0       1337.01       1914.01       283.61 o                         
   5  16   0        705.57        823.23       204.55 o                         
   6  16   0       1369.14       1407.07       221.49 o                         
   7  16   0        185.41        128.68       192.54 o                         
   8  16   0         51.50       -228.13       228.13 o                         
   1  17   0        486.92        396.80       244.86 o                         
   2  17   0       2297.08       2757.40       348.41 o                         
   3  17   0         99.67       -124.29       249.12 o                         
   4  17   0          2.09         99.88       201.19 o                         
   5  17   0        445.46        279.02       190.71 o                         
   6  17   0        300.17        386.66       201.95 o                         
   0  18   0        159.07        117.90       320.80 o                         
   1  18   0          4.20         -7.22       242.21 o                         
   2  18   0         13.79        -54.34       336.84 o                         
   3  18   0        230.27        207.14       242.76 o                         
 -17   0   1         11.49        -29.67       388.17 o                         
 -15   0   1       1187.09       1162.30       274.84 o                         
 -13   0   1        306.49        430.46       182.63 o                         
 -11   0   1      29773.33      28103.59       596.29 o                         
  -9   0   1      33475.13      31970.87      1358.60 o                         
  -7   0   1     119159.52     115747.87      3076.11 o                         
  -5   0   1     185947.38     191603.30      1439.10 o                         
  -3   0   1      13122.20      13837.36       322.01 o                         
  -1   0   1     232085.77     200411.92      6645.45 o                         
   1   0   1      28837.49      29152.11      1379.05 o                         
   3   0   1        452.64        612.15       101.86 o                         
   5   0   1       2292.52       4600.64       383.36 o                         
   7   0   1      15720.98      16002.44       310.05 o                         
   9   0   1      14931.93      14649.68       684.92 o                         
  11   0   1       3267.78       3475.03       240.40 o                         
  13   0   1      19992.29      19862.31       689.33 o                         
  15   0   1         62.70        384.96       313.59 o                         
 -17   1   1       2150.27       2381.97       555.79 o                         
 -16   1   1          5.76         29.07       202.57 o                         
 -15   1   1        133.74         74.45       189.14 o                         
 -14   1   1       5192.45       5305.78       291.15 o                         
 -13   1   1       9005.38       9022.83       288.71 o                         
 -12   1   1        364.79        309.40       124.34 o                         
 -11   1   1       1548.08       1617.20       144.68 o                         
 -10   1   1      34138.72      32676.75       428.43 o                         
  -9   1   1       7253.81       7948.24       266.83 o                         
  -8   1   1      23357.65      24496.03       305.95 o                         
  -7   1   1      11612.09      11402.05       236.96 o                         
  -6   1   1      22445.03      21176.31       271.69 o                         
  -5   1   1     184685.91     181922.39       780.69 o                         
  -4   1   1      18325.80      17843.30       263.64 o                         
  -3   1   1     406653.50     399883.62      3517.72 o                         
  -2   1   1       8146.24       8604.78       308.15 o                         
  -1   1   1        923.21       1265.15        62.27 o                         
   0   1   1      38476.56      38471.79      1510.90 o                         
   1   1   1      28471.26      32848.29       399.95 o                         
   2   1   1       3451.06       3686.84        42.25 o                         
   3   1   1      26734.39      26462.62       355.73 o                         
   4   1   1      16516.04      16570.27       167.35 o                         
   5   1   1      20242.37      19443.73       181.99 o                         
   6   1   1      17333.14      17155.85       222.61 o                         
   7   1   1        515.31       1384.27       182.06 o                         
   8   1   1       2111.65       1988.28       113.10 o                         
   9   1   1       2171.39       2454.12       132.66 o                         
  10   1   1       3874.32       4020.03       178.81 o                         
  11   1   1       1353.95       1720.01       141.45 o                         
  12   1   1        557.30        521.33       125.54 o                         
  13   1   1       3475.77       3582.24       236.44 o                         
  14   1   1       1146.67       1035.25       363.48 o                         
  15   1   1       1377.52       1218.66       227.71 o                         
  16   1   1        814.60        786.90       288.66 o                         
 -16   2   1       1294.90       1459.02       249.73 o                         
 -15   2   1       1569.94       1368.76       260.77 o                         
 -14   2   1        188.51         98.96       165.43 o                         
 -13   2   1        230.28        198.57       137.02 o                         
 -12   2   1       3367.43       3562.90       189.16 o                         
 -11   2   1        961.88        888.96       136.08 o                         
 -10   2   1      76197.04      74058.59      1312.26 o                         
  -9   2   1        802.73        882.60       130.96 o                         
  -8   2   1      22381.68      21713.48       606.55 o                         
  -7   2   1       5965.04       6189.74       202.72 o                         
  -6   2   1     103206.11     104149.19      1256.23 o                         
  -5   2   1      29423.97      28532.05       369.23 o                         
  -4   2   1     174942.52     167461.53      1492.61 o                         
  -3   2   1      24595.71      25528.15       392.31 o                         
  -2   2   1         12.03         14.93        18.20 o                         
  -1   2   1       1098.78       2126.13       108.27 o                         
   1   2   1      10820.44      11109.64       136.83 o                         
   2   2   1      24919.46      23737.05       421.14 o                         
   3   2   1       2664.43       3013.78       168.66 o                         
   4   2   1      46098.20      47602.95       395.90 o                         
   5   2   1      33705.65      34688.68       435.84 o                         
   6   2   1     288869.06     287372.84      1672.98 o                         
   7   2   1       1695.62       1873.62       113.00 o                         
   8   2   1      21131.07      20465.10       545.23 o                         
   9   2   1      69046.77      67159.76       590.96 o                         
  10   2   1      19150.68      18913.65       316.33 o                         
  11   2   1       2214.92       2428.46       166.58 o                         
  12   2   1         71.86        -27.25       129.53 o                         
  13   2   1        985.56       1124.47       162.76 o                         
  14   2   1       2719.09       2798.40       243.26 o                         
  15   2   1       8609.55       8993.12       375.42 o                         
  16   2   1          0.25       -256.52       256.52 o                         
 -16   3   1        639.99        436.14       242.52 o                         
 -15   3   1       1132.00       1212.10       215.57 o                         
 -14   3   1        913.06        662.22       189.84 o                         
 -13   3   1      16513.10      16756.01       443.22 o                         
 -12   3   1         78.94         84.54       134.60 o                         
 -11   3   1        407.71        167.02       186.20 o                         
 -10   3   1      48464.83      48467.06      1337.84 o                         
  -9   3   1      12451.34      12399.12       262.42 o                         
  -8   3   1       7861.92       7864.12       203.26 o                         
  -7   3   1      19766.82      19768.05       254.78 o                         
  -6   3   1        683.10        665.35        98.14 o                         
  -5   3   1       3977.93       4521.37       198.63 o                         
  -4   3   1      13763.53      13123.93       337.09 o                         
  -3   3   1       9031.95       9213.15       394.95 o                         
  -2   3   1      19242.74      19105.79       773.86 o                         
  -1   3   1        706.93        675.92        34.96 o                         
   0   3   1      48617.85      48110.52       546.50 o                         
   1   3   1       2899.24       3710.52       179.25 o                         
   2   3   1     179389.02     181748.34      1040.80 o                         
   3   3   1       1036.86       1144.25       271.97 o                         
   4   3   1      59264.66      59701.31       854.31 o                         
   5   3   1      64289.64      64214.90       492.33 o                         
   6   3   1      96148.85      96797.39       577.20 o                         
   7   3   1      25266.45      24119.17       278.06 o                         
   8   3   1      26645.51      26382.50       476.12 o                         
   9   3   1       1195.86       1344.04       122.49 o                         
  10   3   1       5672.15       6195.98       258.38 o                         
  11   3   1      69302.20      64276.54       730.59 o                         
  12   3   1      30744.72      30839.38       473.74 o                         
  13   3   1        918.00        705.91       176.75 o                         
  14   3   1          6.35        -74.29       162.92 o                         
  15   3   1         93.67         43.57       184.15 o                         
  16   3   1       3648.97       3900.38       317.71 o                         
 -16   4   1        545.54        738.75       218.55 o                         
 -15   4   1       6907.25       6829.50       344.18 o                         
 -14   4   1         57.49       -163.60       163.60 o                         
 -13   4   1       6728.26       7063.79       328.10 o                         
 -12   4   1       4025.54       4501.42       271.21 o                         
 -11   4   1       2673.15       2645.48       190.52 o                         
 -10   4   1      21543.59      20163.04       325.33 o                         
  -9   4   1      27231.06      27361.99       500.15 o                         
  -8   4   1       5695.61       5480.14       257.45 o                         
  -7   4   1      32945.69      31096.92       420.56 o                         
  -6   4   1       7027.70       7204.75       206.67 o                         
  -5   4   1      10973.88      10751.16       571.62 o                         
  -4   4   1       9425.29       8703.97       327.53 o                         
  -3   4   1      44348.93      44771.03       479.15 o                         
  -2   4   1      45036.72      45111.20      1035.71 o                         
  -1   4   1     124209.82     132720.72      1699.82 o                         
   0   4   1          2.20         34.41        36.22 o                         
   1   4   1       2864.94       3492.32       113.34 o                         
   2   4   1     102137.41     103414.68      1603.04 o                         
   3   4   1      16285.36      16651.08       292.87 o                         
   4   4   1      40850.85      39374.41       746.81 o                         
   5   4   1      47946.80      48034.00       899.92 o                         
   6   4   1       6308.82       6018.20       331.88 o                         
   7   4   1       4698.85       4862.85       192.98 o                         
   8   4   1       4632.42       4792.41       203.96 o                         
   9   4   1      33324.55      33353.01       594.27 o                         
  10   4   1      23795.47      23529.54       465.01 o                         
  11   4   1       1763.61       2002.17       179.91 o                         
  12   4   1       1869.66       2155.18       218.86 o                         
  13   4   1        394.58        348.79       179.71 o                         
  14   4   1        495.10        283.02       184.08 o                         
  15   4   1        515.59        457.38       205.94 o                         
  16   4   1        883.53        866.23       231.98 o                         
 -16   5   1         26.78        239.43       201.36 o                         
 -15   5   1         15.03         70.86       191.51 o                         
 -14   5   1        403.93        234.69       199.89 o                         
 -13   5   1       4087.96       4137.88       277.61 o                         
 -12   5   1       6366.74       6744.41       316.46 o                         
 -11   5   1       4072.53       4262.28       268.47 o                         
 -10   5   1      42039.88      40047.17       499.19 o                         
  -9   5   1      11146.68      10874.21       282.90 o                         
  -8   5   1       9991.83       9164.69       246.44 o                         
  -7   5   1       2541.75       2268.30       143.82 o                         
  -6   5   1      31190.67      29696.80       335.58 o                         
  -5   5   1      36287.21      34574.89       801.52 o                         
  -4   5   1      99470.61     101122.42      2294.71 o                         
  -3   5   1       4612.21       4958.86        94.68 o                         
  -2   5   1       3481.81       3373.39       110.97 o                         
  -1   5   1       1291.84       1756.86       102.79 o                         
   0   5   1     207654.06     203902.23      1016.90 o                         
   1   5   1       4861.40       5236.63       133.03 o                         
   2   5   1      21053.42      21592.03       195.56 o                         
   3   5   1       7515.69       7635.16       207.09 o                         
   4   5   1        735.17        805.03       111.61 o                         
   5   5   1     110520.66     110001.82      1203.97 o                         
   6   5   1      55619.73      55044.69       554.56 o                         
   7   5   1       4382.41       4499.32       281.53 o                         
   8   5   1        273.95        230.75       101.85 o                         
   9   5   1         56.01        -41.53       113.60 o                         
  10   5   1        388.91        443.48       169.51 o                         
  11   5   1      29244.11      28393.33       534.07 o                         
  12   5   1        850.22        575.14       178.67 o                         
  13   5   1       1961.72       1615.02       222.08 o                         
  14   5   1        374.86        192.33       183.72 o                         
  15   5   1         12.28        -35.16       182.44 o                         
  16   5   1        107.19       -199.84       199.84 o                         
 -16   6   1        517.08         62.66       213.47 o                         
 -15   6   1       2914.73       3975.65       334.92 o                         
 -14   6   1       1558.34       1518.24       230.52 o                         
 -13   6   1         69.71        -44.14       209.87 o                         
 -12   6   1       3833.80       3889.41       266.89 o                         
 -11   6   1         22.81         82.67       156.03 o                         
 -10   6   1      63179.65      58811.01       718.53 o                         
  -9   6   1      16764.61      16518.44       421.56 o                         
  -8   6   1         67.98         21.48        98.17 o                         
  -7   6   1       3409.85       3789.37       180.77 o                         
  -6   6   1        257.29        101.48        90.99 o                         
  -5   6   1      30409.90      31263.54       947.38 o                         
  -4   6   1      64160.11      62849.87       938.81 o                         
  -3   6   1      47429.68      47029.64       288.47 o                         
  -2   6   1      13347.06      13652.90       183.32 o                         
  -1   6   1      16233.56      16395.25       202.99 o                         
   0   6   1       2963.67       3220.16       123.22 o                         
   1   6   1       9510.32       9518.40       166.20 o                         
   2   6   1      23323.67      23355.10       245.81 o                         
   3   6   1     106603.30     102467.14      1185.61 o                         
   4   6   1       1203.25       1160.18       130.31 o                         
   5   6   1       2613.32       2497.57       183.60 o                         
   6   6   1      20383.16      20170.99       368.29 o                         
   7   6   1       9487.51       9239.52       295.67 o                         
   8   6   1       1014.75        998.75       164.60 o                         
   9   6   1         75.73         29.99       140.27 o                         
  10   6   1      16303.08      16103.91       446.49 o                         
  11   6   1       8879.36       9549.47       356.10 o                         
  12   6   1        925.83        912.63       197.88 o                         
  13   6   1       8160.81       8036.96       363.17 o                         
  14   6   1       1295.24       1124.59       219.83 o                         
  15   6   1        417.50        466.05       212.12 o                         
 -15   7   1         38.23        -29.82       194.09 o                         
 -14   7   1        338.79        261.74       192.43 o                         
 -13   7   1       1099.99        736.13       201.28 o                         
 -12   7   1         21.81       -158.45       158.45 o                         
 -11   7   1      14135.72      13782.54       404.88 o                         
 -10   7   1         18.68         -1.58       206.17 o                         
  -9   7   1        729.59        687.91       169.66 o                         
  -8   7   1      12337.08      12056.19       346.35 o                         
  -7   7   1       7328.25       7136.32       212.29 o                         
  -6   7   1        911.87        865.33       104.58 o                         
  -5   7   1      31231.41      29402.90       390.92 o                         
  -4   7   1        790.57        725.80        97.23 o                         
  -3   7   1      16416.00      15698.52       236.03 o                         
  -2   7   1       5980.81       5572.26       220.52 o                         
  -1   7   1      24758.74      25262.84       266.84 o                         
   0   7   1      54211.83      53588.85       676.90 o                         
   1   7   1       5288.93       5320.37       230.02 o                         
   2   7   1        252.71        212.56        71.16 o                         
   3   7   1      23144.56      23836.38       433.83 o                         
   4   7   1       7115.38       7581.75       246.76 o                         
   5   7   1        157.76        111.43       110.10 o                         
   6   7   1       8539.99       8629.61       285.98 o                         
   7   7   1        990.86       1335.31       189.04 o                         
   8   7   1      11498.89      11665.61       352.98 o                         
   9   7   1      14491.46      14702.33       579.26 o                         
  10   7   1       1489.65       1612.56       206.32 o                         
  11   7   1       7101.64       6625.88       316.54 o                         
  12   7   1        823.56        836.29       197.82 o                         
  13   7   1       4297.42       5162.60       319.78 o                         
  14   7   1        153.98        -60.81       191.38 o                         
  15   7   1         29.24       -191.81       191.81 o                         
 -15   8   1       2168.26       1642.92       254.76 o                         
 -14   8   1       3595.33       3423.42       285.74 o                         
 -13   8   1       7817.64       7468.41       358.49 o                         
 -12   8   1        422.15        150.06       176.68 o                         
 -11   8   1       1285.64       1002.07       189.78 o                         
 -10   8   1       5590.08       5162.34       288.78 o                         
  -9   8   1       2114.07       2052.62       236.96 o                         
  -8   8   1      11524.36      11440.78       353.11 o                         
  -7   8   1      11223.69      10345.80       239.98 o                         
  -6   8   1      24313.12      24892.41       582.63 o                         
  -5   8   1      32321.40      30756.14       345.67 o                         
  -4   8   1       3521.04       3643.63       165.21 o                         
  -3   8   1         70.55         22.19        80.92 o                         
  -2   8   1        111.21         -4.07        76.27 o                         
  -1   8   1         41.61        -21.67        75.82 o                         
   0   8   1        560.13        921.06        96.62 o                         
   1   8   1     192832.86     195009.58      2974.57 o                         
   2   8   1      14334.09      14203.57       218.46 o                         
   3   8   1        325.90        225.98        73.96 o                         
   4   8   1      14683.83      13611.87       312.66 o                         
   5   8   1       3860.24       4433.68       275.39 o                         
   6   8   1      45976.69      43616.95       656.36 o                         
   7   8   1      13077.39      13311.12       439.43 o                         
   8   8   1       7230.55       6908.25       310.19 o                         
   9   8   1       3672.81       3353.74       237.75 o                         
  10   8   1       4975.22       5157.82       291.32 o                         
  11   8   1       4497.42       4699.20       288.63 o                         
  12   8   1        356.39        263.71       182.49 o                         
  13   8   1         22.65       -185.17       185.17 o                         
  14   8   1        448.05        380.25       216.47 o                         
  15   8   1        590.32        406.52       225.23 o                         
 -14   9   1       1085.52       1233.80       237.31 o                         
 -13   9   1          1.95        -50.55       210.91 o                         
 -12   9   1        513.69        268.91       174.97 o                         
 -11   9   1       3220.70       3155.33       255.22 o                         
 -10   9   1       3742.25       3632.70       257.07 o                         
  -9   9   1       2786.35       3083.33       237.48 o                         
  -8   9   1       2421.32       2612.60       219.20 o                         
  -7   9   1       1982.65       2042.34       195.17 o                         
  -6   9   1       7003.79       6560.04       277.90 o                         
  -5   9   1      37243.27      37130.52       967.15 o                         
  -4   9   1         32.10         -3.24       106.50 o                         
  -3   9   1       2430.23       2316.58       125.33 o                         
  -2   9   1      10830.94      10967.21       273.77 o                         
  -1   9   1      36917.53      36596.56       505.39 o                         
   0   9   1       1477.49       1919.48       496.69 o                         
   1   9   1      13706.50      13841.76       261.73 o                         
   2   9   1       2408.87       2323.41       135.79 o                         
   3   9   1      24978.45      24988.05       286.46 o                         
   4   9   1       3476.93       3599.53       214.70 o                         
   5   9   1       2196.13       2423.66       193.95 o                         
   6   9   1       2349.19       2590.90       208.55 o                         
   7   9   1      11018.77      10576.45       343.52 o                         
   8   9   1       3336.58       3439.97       247.61 o                         
   9   9   1       4654.03       4631.60       276.24 o                         
  10   9   1        362.26        205.16       165.39 o                         
  11   9   1       5327.37       5884.08       320.31 o                         
  12   9   1          7.54       -171.19       171.19 o                         
  13   9   1          0.12        -61.78       190.40 o                         
  14   9   1        451.20        102.14       205.70 o                         
 -14  10   1         11.07       -165.17       201.46 o                         
 -13  10   1       1103.46        847.70       221.04 o                         
 -12  10   1        703.89        935.23       202.83 o                         
 -11  10   1         82.89       -162.83       162.83 o                         
 -10  10   1       2762.33       2283.58       232.66 o                         
  -9  10   1       1394.67       1491.93       203.87 o                         
  -8  10   1       1115.00       1226.95       192.74 o                         
  -7  10   1       3519.40       3465.27       239.28 o                         
  -6  10   1         58.78         10.57       136.58 o                         
  -5  10   1       2336.79       2477.93       158.15 o                         
  -4  10   1       5614.82       6094.91       287.54 o                         
  -3  10   1        549.11        599.92       106.63 o                         
  -2  10   1       1313.02       1652.34       123.31 o                         
  -1  10   1      15112.37      14426.33       256.82 o                         
   0  10   1         19.49         79.48        93.08 o                         
   1  10   1      29818.82      28402.21       333.77 o                         
   2  10   1       5506.54       6244.00       197.42 o                         
   3  10   1       1011.25       1252.92       141.40 o                         
   4  10   1        983.77       1264.14       146.20 o                         
   5  10   1       1355.91       1622.10       208.95 o                         
   6  10   1       1181.66       1114.40       178.75 o                         
   7  10   1       5473.92       5932.97       319.73 o                         
   8  10   1       3087.61       3279.11       246.25 o                         
   9  10   1       6543.31       5993.57       309.98 o                         
  10  10   1       2150.42       2328.24       238.35 o                         
  11  10   1          0.68       -162.79       162.79 o                         
  12  10   1        331.18        225.75       370.90 o                         
  13  10   1        970.16       1007.36       227.37 o                         
  14  10   1        670.99        449.50       221.88 o                         
 -13  11   1       2469.18       2516.39       273.89 o                         
 -12  11   1         20.44       -179.72       179.72 o                         
 -11  11   1        949.27        665.05       262.08 o                         
 -10  11   1        618.37        376.11       182.26 o                         
  -9  11   1       3674.94       3691.53       260.52 o                         
  -8  11   1      19644.24      20293.81       843.20 o                         
  -7  11   1       3295.52       3606.78       238.90 o                         
  -6  11   1       4467.48       4359.12       260.45 o                         
  -5  11   1      12577.28      12101.97       352.74 o                         
  -4  11   1       8189.17       7992.41       330.38 o                         
  -3  11   1         33.75         27.14        98.34 o                         
  -2  11   1       4561.87       5091.11       200.92 o                         
  -1  11   1        417.03        512.68       111.32 o                         
   0  11   1      38345.51      37726.53       403.69 o                         
   1  11   1       1133.35       1327.78       127.97 o                         
   2  11   1       3508.66       3271.96       157.29 o                         
   3  11   1       1955.97       2175.64       136.83 o                         
   4  11   1       1108.26        804.02       166.23 o                         
   5  11   1      25568.38      25875.46       540.20 o                         
   6  11   1      11251.36      11661.46       368.82 o                         
   7  11   1       1486.43       1458.17       197.89 o                         
   8  11   1         52.51        -23.22       158.49 o                         
   9  11   1        915.78        983.25       198.94 o                         
  10  11   1        627.02        500.81       194.87 o                         
  11  11   1       7122.70       7037.07       355.79 o                         
  12  11   1        739.91        632.95       235.57 o                         
  13  11   1         10.28        -80.06       209.08 o                         
 -12  12   1        112.67        -26.45       191.13 o                         
 -11  12   1        684.10        559.18       326.33 o                         
 -10  12   1         18.31          7.64       173.06 o                         
  -9  12   1       6912.86       7158.98       338.63 o                         
  -8  12   1       1796.23       1760.39       208.84 o                         
  -7  12   1       4663.43       5071.81       284.07 o                         
  -6  12   1       9491.34       9225.12       336.63 o                         
  -5  12   1        922.50        580.63       155.15 o                         
  -4  12   1       1719.14       2490.94       530.50 o                         
  -3  12   1       4263.16       4547.73       195.90 o                         
  -2  12   1        976.06       1031.78       131.73 o                         
  -1  12   1      26643.45      27356.32       370.67 o                         
   0  12   1       4941.56       4839.29       204.81 o                         
   1  12   1       5690.60       6337.79       227.54 o                         
   2  12   1       3225.31       2862.55       159.94 o                         
   3  12   1       6212.97       6674.11       292.29 o                         
   4  12   1       5658.50       6026.45       297.55 o                         
   5  12   1      18435.17      18338.41       564.70 o                         
   6  12   1       4551.82       4825.92       282.71 o                         
   7  12   1       2725.48       2683.46       232.80 o                         
   8  12   1        559.97        264.54       175.19 o                         
   9  12   1        358.81        172.87       180.27 o                         
  10  12   1       3285.38       3512.81       278.51 o                         
  11  12   1        657.63        743.28       213.11 o                         
  12  12   1         43.47         -9.40       198.21 o                         
 -11  13   1        934.39        993.21       217.40 o                         
 -10  13   1       1066.64       1103.93       216.05 o                         
  -9  13   1          1.96       -109.87       191.12 o                         
  -8  13   1         21.21       -154.28       154.28 o                         
  -7  13   1        267.01         39.75       155.92 o                         
  -6  13   1          0.74        -36.43       142.80 o                         
  -5  13   1       1250.67       1406.02       188.89 o                         
  -4  13   1        780.34        813.23       168.44 o                         
  -3  13   1       2108.10       1845.03       191.65 o                         
  -2  13   1         26.93       -111.05       111.05 o                         
  -1  13   1         31.32        113.58       117.73 o                         
   0  13   1         34.01         20.52       116.38 o                         
   1  13   1       4925.04       5365.31       217.08 o                         
   2  13   1       1792.00       2105.06       173.66 o                         
   3  13   1       5997.70       6619.41       299.49 o                         
   4  13   1       4392.43       4225.17       257.71 o                         
   5  13   1       4890.56       5259.42       285.93 o                         
   6  13   1       3757.44       3718.49       259.53 o                         
   7  13   1       3101.43       3202.71       256.19 o                         
   8  13   1        606.96        215.09       174.65 o                         
   9  13   1        574.30        812.13       203.34 o                         
  10  13   1         76.09         97.85       184.09 o                         
  11  13   1        996.84        938.40       227.92 o                         
 -10  14   1         21.65       -186.00       186.00 o                         
  -9  14   1        131.69        -92.69       171.43 o                         
  -8  14   1        106.43       -164.49       164.49 o                         
  -7  14   1        884.67        676.43       241.73 o                         
  -6  14   1         10.98         64.16       159.30 o                         
  -5  14   1        285.97        376.38       168.00 o                         
  -4  14   1        979.90       1078.17       188.27 o                         
  -3  14   1        132.45       -123.63       142.64 o                         
  -2  14   1         82.11         90.23       143.67 o                         
  -1  14   1        274.52        459.75       125.23 o                         
   0  14   1        647.55        479.13       129.45 o                         
   1  14   1        150.48        161.19       133.69 o                         
   2  14   1       5405.40       6061.01       296.89 o                         
   3  14   1       2532.67       2579.53       224.82 o                         
   4  14   1       3155.20       3305.36       245.47 o                         
   5  14   1        438.45        379.13       170.15 o                         
   6  14   1        373.42        280.47       172.90 o                         
   7  14   1         42.71       -159.63       159.63 o                         
   8  14   1          9.65        -37.73       173.94 o                         
   9  14   1        527.92        485.85       203.23 o                         
  10  14   1         77.98        127.11       195.61 o                         
  -9  15   1        167.08        -23.69       225.15 o                         
  -8  15   1        252.97        -58.21       183.76 o                         
  -7  15   1        246.03        197.08       194.48 o                         
  -6  15   1       1860.02       2084.00       259.88 o                         
  -5  15   1       4919.35       5524.47       349.36 o                         
  -4  15   1       3789.76       4136.43       273.65 o                         
  -3  15   1         93.24        159.79       160.49 o                         
  -2  15   1        767.26        888.91       177.20 o                         
  -1  15   1       2058.13       1839.69       206.10 o                         
   0  15   1       2967.50       3168.19       207.61 o                         
   1  15   1         38.17         10.18       150.07 o                         
   2  15   1       1293.60       1483.30       196.40 o                         
   3  15   1         39.45       -151.80       151.80 o                         
   4  15   1       1551.32       1213.60       204.78 o                         
   5  15   1          0.41        -85.46       166.19 o                         
   6  15   1       1521.58       1277.83       216.93 o                         
   7  15   1       1938.76       1996.98       290.67 o                         
   8  15   1         30.62       -181.35       181.35 o                         
   9  15   1        983.86        989.68       233.06 o                         
  -8  16   1         56.75        -80.39       190.23 o                         
  -7  16   1         32.46        103.98       183.27 o                         
  -6  16   1        229.27        235.33       189.69 o                         
  -5  16   1       4986.15       5159.46       312.04 o                         
  -4  16   1        101.35        265.75       171.55 o                         
  -3  16   1       2177.96       2080.22       224.81 o                         
  -2  16   1        409.76        248.83       166.44 o                         
  -1  16   1        266.04         93.58       185.71 o                         
   0  16   1          1.27       -168.33       208.85 o                         
   1  16   1       9218.89       9969.28       366.52 o                         
   2  16   1        890.61        778.50       190.05 o                         
   3  16   1       1033.38        581.35       182.78 o                         
   4  16   1         44.27        -97.27       167.93 o                         
   5  16   1        369.48        382.01       191.84 o                         
   6  16   1         13.89        -91.08       185.90 o                         
   7  16   1        361.52        -83.61       193.90 o                         
   8  16   1         24.78       -136.68       192.37 o                         
  -6  17   1        173.61        277.29       216.93 o                         
  -5  17   1        702.91        678.22       201.51 o                         
  -4  17   1        711.21        688.32       199.99 o                         
  -3  17   1       1325.97       1605.36       224.23 o                         
  -2  17   1        195.04        393.83       228.72 o                         
  -1  17   1        253.91        120.73       222.73 o                         
   0  17   1        659.75       1055.23       267.67 o                         
   1  17   1       2835.06       2571.53       322.91 o                         
   2  17   1        613.15        552.85       196.31 o                         
   3  17   1         64.49        -34.68       174.99 o                         
   4  17   1        193.82          4.72       182.59 o                         
   5  17   1         21.54         53.81       184.46 o                         
   6  17   1         10.38       -191.40       191.40 o                         
  -3  18   1        109.54        219.14       247.37 o                         
  -2  18   1        110.65          7.75       229.69 o                         
  -1  18   1        942.78        988.70       279.71 o                         
   0  18   1        626.44        896.69       272.52 o                         
   1  18   1         64.06        436.14       271.48 o                         
   2  18   1        534.63        577.31       270.73 o                         
 -14   0   2        500.07        803.40       297.95 o                         
 -12   0   2      23801.79      23323.48       677.70 o                         
 -10   0   2       1461.57       1547.48       198.86 o                         
  -8   0   2     165767.45     158573.06      1596.40 o                         
  -6   0   2      21622.68      20335.03       547.77 o                         
  -4   0   2      26519.12      31564.65       373.68 o                         
  -2   0   2     230215.33     216488.03      9178.99 o                         
   0   0   2      76138.04      72814.09      1461.26 o                         
   2   0   2      38469.70      40436.27       253.68 o                         
   4   0   2      54069.61      49322.59       393.37 o                         
   6   0   2       6154.79       7107.51       238.60 o                         
   8   0   2        153.38         72.35       104.14 o                         
  10   0   2        428.46        683.25       165.31 o                         
  12   0   2       2176.57       2145.04       218.68 o                         
  14   0   2       7939.85       8477.15       439.97 o                         
 -17   1   2         43.06        172.67       268.83 o                         
 -16   1   2        318.05        386.90       212.86 o                         
 -15   1   2        126.21        168.02       172.62 o                         
 -14   1   2      19551.67      19737.43       598.36 o                         
 -13   1   2       4243.79       3964.73       198.86 o                         
 -12   1   2        593.12        735.70       135.41 o                         
 -11   1   2        728.80        652.97       126.54 o                         
 -10   1   2      48039.89      47080.33       453.32 o                         
  -9   1   2       2645.67       2752.08       147.06 o                         
  -8   1   2      20982.79      21199.97       286.14 o                         
  -7   1   2      57727.82      53981.83       750.82 o                         
  -6   1   2       5000.80       5183.14       190.24 o                         
  -5   1   2       9990.33      10115.87       273.27 o                         
  -4   1   2     639621.88     625063.50      2530.02 o                         
  -3   1   2       7284.05       8241.28       248.77 o                         
  -2   1   2       1000.06       1555.09       143.66 o                         
  -1   1   2       1494.62       1476.92        33.23 o                         
   0   1   2      20243.67      27788.82       232.56 o                         
   1   1   2      28941.33      30775.57       186.14 o                         
   2   1   2        108.58        327.87        74.13 o                         
   3   1   2      66511.61      64712.68       336.40 o                         
   4   1   2       3105.57       3477.60       135.44 o                         
   5   1   2      25493.25      25298.63       343.81 o                         
   6   1   2        897.84       1476.14        90.58 o                         
   7   1   2         11.01        -74.43        74.43 o                         
   8   1   2       7414.74       8186.20       193.12 o                         
   9   1   2       4814.16       4262.61       165.65 o                         
  10   1   2      25315.28      24822.15       328.32 o                         
  11   1   2        441.87        499.42       117.75 o                         
  12   1   2        187.82          3.73       112.79 o                         
  13   1   2          1.06         57.74       151.00 o                         
  14   1   2        631.71        528.35       178.02 o                         
  15   1   2        408.65        303.92       326.47 o                         
  16   1   2         15.62        -46.37       346.87 o                         
 -16   2   2        192.07        -50.07       217.50 o                         
 -15   2   2       1177.20       1084.22       217.06 o                         
 -14   2   2       1194.79       1070.31       178.90 o                         
 -13   2   2        666.53        594.21       147.57 o                         
 -12   2   2        869.82        803.93       137.08 o                         
 -11   2   2        270.82        235.21       119.49 o                         
 -10   2   2        974.50        925.12       140.24 o                         
  -9   2   2       3871.28       3814.72       192.92 o                         
  -8   2   2       5175.04       4912.11       201.67 o                         
  -7   2   2       4235.86       4245.20       165.12 o                         
  -6   2   2       1720.12       1645.90       109.28 o                         
  -5   2   2      12061.08      14054.11       315.33 o                         
  -4   2   2      15341.93      16102.46       406.67 o                         
  -3   2   2         12.19         46.21        47.46 o                         
  -2   2   2      92966.05      97297.11      1568.97 o                         
  -1   2   2     126427.62     124674.81      1063.83 o                         
   0   2   2       3903.02       4139.43        59.04 o                         
   1   2   2      63443.57      67934.63       941.82 o                         
   2   2   2      45291.34      45697.78       560.05 o                         
   3   2   2      13012.30      11969.40       304.22 o                         
   4   2   2     131405.44     129383.19       509.67 o                         
   5   2   2      56285.22      58290.23       290.05 o                         
   6   2   2        330.46        870.98       269.48 o                         
   7   2   2     145248.12     140497.67       676.01 o                         
   8   2   2      88167.44      84862.40      1104.75 o                         
   9   2   2        872.35        864.51       112.94 o                         
  10   2   2       2331.23       2450.00       154.80 o                         
  11   2   2      24013.35      23297.80       459.22 o                         
  12   2   2          2.03        -79.12       121.94 o                         
  13   2   2       1209.78       1179.80       190.40 o                         
  14   2   2       3888.75       4285.01       277.40 o                         
  15   2   2       1348.50       1350.44       236.98 o                         
  16   2   2        482.96        604.50       270.17 o                         
 -16   3   2       5763.31       6292.76       338.80 o                         
 -15   3   2       3604.36       3877.86       282.54 o                         
 -14   3   2       4271.91       4246.30       277.62 o                         
 -13   3   2        516.97        556.42       153.64 o                         
 -12   3   2       1430.63       1451.55       172.59 o                         
 -11   3   2         74.27        367.36       357.71 o                         
 -10   3   2       8094.73       8002.06       357.81 o                         
  -9   3   2      25802.41      25101.18       559.93 o                         
  -8   3   2      14659.45      14874.37       471.61 o                         
  -7   3   2      39983.33      37596.14       555.43 o                         
  -6   3   2      70362.74      71772.95       511.65 o                         
  -5   3   2       2762.91       2947.62       129.54 o                         
  -4   3   2     209514.44     206470.36      1320.71 o                         
  -3   3   2      78538.23      79005.77       737.44 o                         
  -2   3   2      27473.96      26749.04       197.49 o                         
  -1   3   2      23303.39      24641.14       182.25 o                         
   0   3   2      64190.14      69799.70       857.90 o                         
   1   3   2     349407.19     360667.44      3380.42 o                         
   2   3   2      34315.91      37893.69       680.21 o                         
   3   3   2      97780.59      95420.65       950.27 o                         
   4   3   2      71606.30      74365.40      1051.83 o                         
   5   3   2       2325.69       2520.42       101.62 o                         
   6   3   2     167216.66     161936.92       849.33 o                         
   7   3   2      66328.61      65585.01      1014.61 o                         
   8   3   2       5700.62       5643.46       217.05 o                         
   9   3   2       5485.88       5544.06       198.19 o                         
  10   3   2         28.94        -43.99       109.97 o                         
  11   3   2      15481.01      15732.43       349.32 o                         
  12   3   2      10495.18      10807.66       365.87 o                         
  13   3   2        792.32        558.16       181.64 o                         
  14   3   2        139.08         89.38       168.44 o                         
  15   3   2          8.22       -123.95       173.79 o                         
  16   3   2         29.30         72.80       208.07 o                         
 -16   4   2         52.30        -25.53       236.73 o                         
 -15   4   2        210.91        128.94       190.75 o                         
 -14   4   2      11574.29      11500.55       409.61 o                         
 -13   4   2          3.69         80.82       161.45 o                         
 -12   4   2      15259.19      15011.33       362.84 o                         
 -11   4   2       2201.14       2328.32       184.44 o                         
 -10   4   2      12045.09      12172.39       509.23 o                         
  -9   4   2       9019.45       8917.48       237.04 o                         
  -8   4   2       2100.42       1971.90       130.19 o                         
  -7   4   2       1262.98       1225.28       100.60 o                         
  -6   4   2      77387.64      75971.59       765.41 o                         
  -5   4   2       1772.11       1907.77       150.72 o                         
  -4   4   2      10984.77      12225.87       173.29 o                         
  -3   4   2       7411.57       7190.65       472.65 o                         
  -2   4   2       2550.13       2594.18       268.33 o                         
  -1   4   2      15638.89      15848.90       398.33 o                         
   0   4   2     274054.62     268959.19      5168.19 o                         
   1   4   2      59862.87      61133.32       676.85 o                         
   2   4   2       9299.88       9171.09       370.90 o                         
   3   4   2     126437.19     125628.53       873.81 o                         
   4   4   2      26668.39      26259.67       542.83 o                         
   5   4   2       7412.03       8096.03       253.74 o                         
   6   4   2      72306.49      71895.15      1076.27 o                         
   7   4   2         13.47        120.48       136.43 o                         
   8   4   2      24140.98      23752.29       341.71 o                         
   9   4   2      13550.13      14385.22       255.43 o                         
  10   4   2        212.26        275.27       133.51 o                         
  11   4   2       4407.41       5000.81       282.36 o                         
  12   4   2        912.37        780.94       190.22 o                         
  13   4   2        884.34       1099.95       198.43 o                         
  14   4   2       1778.76       2521.01       239.58 o                         
  15   4   2       2001.54       2073.07       242.66 o                         
  16   4   2        970.65        955.20       228.06 o                         
 -16   5   2        653.57        653.32       211.16 o                         
 -15   5   2        674.75        667.15       207.06 o                         
 -14   5   2        451.96        640.54       196.92 o                         
 -13   5   2      21403.23      20410.72       495.21 o                         
 -12   5   2       9754.64      10221.62       363.13 o                         
 -11   5   2      12323.29      11948.31       359.09 o                         
 -10   5   2        203.05        169.28       128.01 o                         
  -9   5   2      18658.24      17099.62       390.69 o                         
  -8   5   2         12.47        -98.40        98.40 o                         
  -7   5   2      24389.49      23167.09       326.76 o                         
  -6   5   2        375.50        396.43        93.03 o                         
  -5   5   2      45691.78      43820.28       920.64 o                         
  -4   5   2      15312.28      14768.87       175.76 o                         
  -3   5   2       4834.06       5405.60       219.37 o                         
  -2   5   2        188.16        248.01        48.46 o                         
  -1   5   2      35520.51      37551.32       270.31 o                         
   0   5   2       3582.51       3832.25       198.37 o                         
   1   5   2     116661.51     123427.09       638.65 o                         
   2   5   2       9759.15       9700.51       285.81 o                         
   3   5   2      24349.72      24345.60       325.02 o                         
   4   5   2      29101.82      28729.55       416.97 o                         
   5   5   2      19476.86      18713.85       335.86 o                         
   6   5   2      37413.88      37303.80       605.89 o                         
   7   5   2       4037.80       4223.19       225.37 o                         
   8   5   2      15752.68      15735.37       363.62 o                         
   9   5   2       1058.28        958.85       139.35 o                         
  10   5   2        136.00         77.49       164.25 o                         
  11   5   2       6747.25       6995.96       321.82 o                         
  12   5   2       7508.93       7550.57       339.29 o                         
  13   5   2       6492.78       6553.38       335.20 o                         
  14   5   2         17.71       -181.90       181.90 o                         
  15   5   2        973.07        839.76       223.69 o                         
  16   5   2          0.09        205.34       209.72 o                         
 -16   6   2       1155.67        850.69       233.14 o                         
 -15   6   2        100.33        -31.57       184.77 o                         
 -14   6   2        582.45        753.65       207.20 o                         
 -13   6   2       2018.90       2199.91       234.20 o                         
 -12   6   2          0.81       -127.13       151.94 o                         
 -11   6   2       1726.73       1800.53       200.32 o                         
 -10   6   2       2419.72       2588.22       181.59 o                         
  -9   6   2       2324.44       2398.91       167.84 o                         
  -8   6   2        267.61         24.30       103.70 o                         
  -7   6   2      24806.53      24189.96       426.58 o                         
  -6   6   2       4153.66       4106.24       171.19 o                         
  -5   6   2      50249.09      48191.56       652.77 o                         
  -4   6   2      84249.52      82542.71       494.32 o                         
  -3   6   2      11914.91      12014.22       297.16 o                         
  -2   6   2       1645.28       1891.11        90.31 o                         
  -1   6   2      20214.54      20155.71       303.18 o                         
   0   6   2      17247.22      17033.31       211.46 o                         
   1   6   2      81649.58      85270.98      1046.24 o                         
   2   6   2      94801.40      95976.52      1643.10 o                         
   3   6   2       1861.59       1914.97       135.88 o                         
   4   6   2       5792.99       5608.82       220.82 o                         
   5   6   2        196.88         -9.92       102.13 o                         
   6   6   2       4289.44       4334.41       222.61 o                         
   7   6   2      10721.11      10607.12       310.91 o                         
   8   6   2       2264.33       2760.13       209.48 o                         
   9   6   2       1146.14        997.41       183.34 o                         
  10   6   2      34375.16      35378.87       705.28 o                         
  11   6   2       3077.25       3263.11       249.77 o                         
  12   6   2       5206.30       5660.76       315.77 o                         
  13   6   2       1736.06       1233.36       217.95 o                         
  14   6   2        823.00        367.68       202.18 o                         
  15   6   2       2318.07       2330.68       272.80 o                         
 -15   7   2        190.24        -54.88       195.23 o                         
 -14   7   2       1835.14       1493.17       234.30 o                         
 -13   7   2          1.52       -162.85       162.85 o                         
 -12   7   2       2224.09       2191.44       225.84 o                         
 -11   7   2       8626.11       8562.38       343.51 o                         
 -10   7   2        175.57        -81.40       147.43 o                         
  -9   7   2      23575.39      22618.55       711.81 o                         
  -8   7   2         30.26         -9.90       101.91 o                         
  -7   7   2        154.54        -65.69        90.46 o                         
  -6   7   2      23562.61      22839.86       315.05 o                         
  -5   7   2       1610.81       1674.09       118.67 o                         
  -4   7   2     151146.31     150515.05      2603.34 o                         
  -3   7   2        346.95        344.47       239.51 o                         
  -2   7   2      11085.17      10911.39       231.35 o                         
  -1   7   2      10884.56      11447.60       202.61 o                         
   0   7   2     136128.00     135727.23      1592.28 o                         
   1   7   2      18943.29      18742.85       234.39 o                         
   2   7   2      42953.24      43026.59       692.13 o                         
   3   7   2      12811.21      12871.94       219.32 o                         
   4   7   2        891.54       1114.51       197.49 o                         
   5   7   2      35286.65      33889.31       592.81 o                         
   6   7   2       4606.56       4501.99       261.01 o                         
   7   7   2        494.38        358.08       144.02 o                         
   8   7   2        938.42        803.58       168.33 o                         
   9   7   2          3.58       -146.89       146.89 o                         
  10   7   2       6375.18       6267.49       317.00 o                         
  11   7   2         83.06         95.26       165.24 o                         
  12   7   2       1437.81       1662.15       222.99 o                         
  13   7   2        458.65        437.39       202.78 o                         
  14   7   2        778.48        422.30       211.38 o                         
  15   7   2        415.86        131.15       214.38 o                         
 -15   8   2        245.18        172.01       207.24 o                         
 -14   8   2       1256.29        848.29       214.70 o                         
 -13   8   2        200.45         23.17       178.32 o                         
 -12   8   2        467.72        481.14       178.34 o                         
 -11   8   2        134.08         35.45       158.39 o                         
 -10   8   2       1312.67       1427.60       198.92 o                         
  -9   8   2        289.01        415.42       163.33 o                         
  -8   8   2       8969.96       8906.71       250.64 o                         
  -7   8   2       4225.99       4170.05       195.37 o                         
  -6   8   2      18090.72      17322.20       293.15 o                         
  -5   8   2       3558.43       3834.47       174.27 o                         
  -4   8   2      12690.47      12196.69       290.52 o                         
  -3   8   2       4860.55       4925.75       157.61 o                         
  -2   8   2      17892.42      17749.76       252.07 o                         
  -1   8   2      21791.87      22202.44       554.49 o                         
   0   8   2      11903.57      12230.64       331.54 o                         
   1   8   2       2816.84       2912.99       166.49 o                         
   2   8   2       1371.57       1301.77       133.39 o                         
   3   8   2      22503.46      22083.46       381.31 o                         
   4   8   2      52697.52      51398.08       681.63 o                         
   5   8   2      33680.25      32519.65       479.04 o                         
   6   8   2       7319.50       7465.24       300.64 o                         
   7   8   2       8902.19       8965.05       329.66 o                         
   8   8   2       1597.13       1406.67       230.12 o                         
   9   8   2       2990.96       2900.25       238.26 o                         
  10   8   2        395.47        -86.58       158.09 o                         
  11   8   2          7.63       -156.64       156.64 o                         
  12   8   2       7780.66       7806.23       362.58 o                         
  13   8   2         83.37        -38.40       195.29 o                         
  14   8   2        164.03        -23.54       202.86 o                         
  15   8   2        256.09        262.75       222.97 o                         
 -14   9   2          9.75       -178.05       184.43 o                         
 -13   9   2        477.88         72.89       181.98 o                         
 -12   9   2       1527.28       1596.01       218.84 o                         
 -11   9   2         22.93          8.31       189.27 o                         
 -10   9   2       4406.06       4469.08       274.35 o                         
  -9   9   2         56.32         20.31       156.70 o                         
  -8   9   2      11919.99      12131.42       497.88 o                         
  -7   9   2       7942.79       7879.62       314.48 o                         
  -6   9   2       1043.15       1257.80       124.78 o                         
  -5   9   2       2281.38       2413.80       145.27 o                         
  -4   9   2      15677.58      15080.79       358.16 o                         
  -3   9   2      22916.91      22875.61       295.63 o                         
  -2   9   2      91749.76      89844.88      1265.60 o                         
  -1   9   2       5270.26       5579.07       185.49 o                         
   0   9   2        113.34        143.82        87.85 o                         
   1   9   2      25496.96      26795.66       439.81 o                         
   2   9   2      60037.21      60904.68       685.53 o                         
   3   9   2         95.91        170.73        82.07 o                         
   4   9   2       5557.44       5113.52       247.99 o                         
   5   9   2      30846.03      30924.90       491.73 o                         
   6   9   2       7362.98       8622.30       318.83 o                         
   7   9   2        867.47        908.87       178.30 o                         
   8   9   2       1274.18       1131.35       224.49 o                         
   9   9   2        330.75         44.49       162.61 o                         
  10   9   2         11.84        -74.62       161.08 o                         
  11   9   2        419.89        293.30       184.11 o                         
  12   9   2         51.76       -102.33       170.76 o                         
  13   9   2        378.65        167.10       195.16 o                         
  14   9   2       2214.41       2158.54       274.86 o                         
 -14  10   2        418.42        179.10       210.11 o                         
 -13  10   2        361.56       -113.78       184.53 o                         
 -12  10   2        159.18        -72.67       169.43 o                         
 -11  10   2        814.30        868.29       197.79 o                         
 -10  10   2        308.90        419.57       173.14 o                         
  -9  10   2       4667.94       4844.47       290.49 o                         
  -8  10   2       6321.24       6375.01       406.32 o                         
  -7  10   2       7967.01       7946.48       447.99 o                         
  -6  10   2       7306.37       7440.75       296.70 o                         
  -5  10   2      22044.18      22218.56       437.02 o                         
  -4  10   2         10.84         26.55        94.28 o                         
  -3  10   2       1698.17       1907.40       132.43 o                         
  -2  10   2       6005.62       5597.96       194.69 o                         
  -1  10   2       4989.16       5271.93       195.14 o                         
   0  10   2      30383.59      29950.31       497.17 o                         
   1  10   2       4315.27       4261.86       181.23 o                         
   2  10   2        147.84        327.86       103.07 o                         
   3  10   2       2402.80       2366.94       183.60 o                         
   4  10   2         90.64         16.32       132.21 o                         
   5  10   2       9936.84      10287.50       329.68 o                         
   6  10   2        931.35        970.66       177.91 o                         
   7  10   2        276.72        273.63       160.58 o                         
   8  10   2       1767.21       1478.01       205.07 o                         
   9  10   2       1972.75       1398.43       208.55 o                         
  10  10   2        640.48        346.46       185.02 o                         
  11  10   2       2431.36       2519.22       255.05 o                         
  12  10   2       6349.57       7133.30       371.67 o                         
  13  10   2        303.97        137.57       205.98 o                         
 -13  11   2          1.92       -181.40       181.40 o                         
 -12  11   2        909.38        890.68       206.04 o                         
 -11  11   2       1143.58       1324.97       216.16 o                         
 -10  11   2         70.45         90.00       166.25 o                         
  -9  11   2      26244.34      26760.52       876.53 o                         
  -8  11   2        484.90        718.11       170.21 o                         
  -7  11   2        652.69        526.39       158.47 o                         
  -6  11   2        320.27        360.83       149.14 o                         
  -5  11   2       1047.99       1080.29       171.18 o                         
  -4  11   2      15857.53      16182.31       311.46 o                         
  -3  11   2      19807.29      20122.09       374.48 o                         
  -2  11   2      13137.34      12045.99       260.98 o                         
  -1  11   2       1020.22        929.04       120.94 o                         
   0  11   2       6626.06       6889.67       218.50 o                         
   1  11   2      24995.60      24577.78       333.04 o                         
   2  11   2         24.19         68.24       100.65 o                         
   3  11   2         32.32        -69.75        97.86 o                         
   4  11   2      18692.80      18702.08       415.62 o                         
   5  11   2       4288.44       4505.64       260.41 o                         
   6  11   2       2197.39       2230.08       215.08 o                         
   7  11   2      11816.91      12370.33       383.61 o                         
   8  11   2       5574.00       5359.57       299.11 o                         
   9  11   2         82.66        -44.69       163.73 o                         
  10  11   2         84.45        144.94       174.67 o                         
  11  11   2         46.93       -177.74       177.74 o                         
  12  11   2       1676.90       1599.67       249.88 o                         
  13  11   2       1900.34       1615.58       286.27 o                         
 -12  12   2        828.03        855.49       217.48 o                         
 -11  12   2       1348.36       1113.31       218.01 o                         
 -10  12   2        788.73        632.08       219.25 o                         
  -9  12   2         49.53         11.47       163.35 o                         
  -8  12   2        564.63        622.00       173.05 o                         
  -7  12   2       3369.65       3255.41       237.98 o                         
  -6  12   2       1052.29        960.47       174.12 o                         
  -5  12   2       2097.51       2541.35       218.21 o                         
  -4  12   2      10000.16      10158.16       284.11 o                         
  -3  12   2       7844.89       8070.69       237.66 o                         
  -2  12   2       5932.80       5662.12       216.97 o                         
  -1  12   2        635.38        645.54       125.22 o                         
   0  12   2      14250.51      15075.43       293.42 o                         
   1  12   2        447.70        563.44       121.86 o                         
   2  12   2       5302.87       5557.98       211.10 o                         
   3  12   2       9530.93       8764.33       322.04 o                         
   4  12   2        524.29        470.64       171.21 o                         
   5  12   2       3649.08       3557.30       241.04 o                         
   6  12   2      11821.46      12076.68       403.66 o                         
   7  12   2        743.65        961.28       186.24 o                         
   8  12   2        839.60        811.00       196.67 o                         
   9  12   2       1345.52       1129.91       211.57 o                         
  10  12   2       3145.84       2933.27       270.66 o                         
  11  12   2          1.38        -11.81       190.64 o                         
  12  12   2       1468.79       1676.43       248.58 o                         
 -12  13   2       2084.79       2381.77       311.04 o                         
 -11  13   2        189.82         61.17       187.41 o                         
 -10  13   2         19.17       -116.59       174.83 o                         
  -9  13   2       1498.07       1689.98       222.58 o                         
  -8  13   2        216.05       -105.33       183.60 o                         
  -7  13   2        358.72        483.26       170.71 o                         
  -6  13   2         46.47       -172.09       196.35 o                         
  -5  13   2          3.87         51.54       141.26 o                         
  -4  13   2        739.14        747.51       166.49 o                         
  -3  13   2        848.94        665.43       138.03 o                         
  -2  13   2         65.83         40.06       124.33 o                         
  -1  13   2       3207.92       3851.88       192.24 o                         
   0  13   2       2315.77       3017.07       176.85 o                         
   1  13   2      40193.58      40803.33       695.37 o                         
   2  13   2        113.46        252.35       149.06 o                         
   3  13   2         53.56       -102.86       140.48 o                         
   4  13   2        586.48        542.07       163.48 o                         
   5  13   2       1457.70       1658.96       205.77 o                         
   6  13   2       3339.76       3540.80       258.89 o                         
   7  13   2       2807.41       2924.13       246.88 o                         
   8  13   2          1.04        -49.90       163.16 o                         
   9  13   2        765.28        646.64       215.78 o                         
  10  13   2        171.47         54.05       190.21 o                         
  11  13   2       1490.69       1378.28       246.69 o                         
 -10  14   2        317.28        188.74       191.41 o                         
  -9  14   2       2053.97       2093.18       335.36 o                         
  -8  14   2        635.21        265.40       185.24 o                         
  -7  14   2        466.63        143.00       172.97 o                         
  -6  14   2        571.10        555.55       178.04 o                         
  -5  14   2       1685.06       1598.93       201.57 o                         
  -4  14   2       3425.35       3185.23       235.92 o                         
  -3  14   2        889.16        908.27       172.81 o                         
  -2  14   2        787.08        952.18       154.18 o                         
  -1  14   2       1695.48       1527.71       155.59 o                         
   0  14   2         22.18        -82.20       114.39 o                         
   1  14   2         53.36        274.83       133.89 o                         
   2  14   2       3216.38       3190.14       268.33 o                         
   3  14   2       6167.89       6261.61       300.60 o                         
   4  14   2       1984.07       2247.61       217.82 o                         
   5  14   2       1434.29       1847.11       219.59 o                         
   6  14   2        309.31        349.91       179.58 o                         
   7  14   2         29.07         34.39       171.57 o                         
   8  14   2       2239.47       2523.33       255.85 o                         
   9  14   2       3730.84       3941.11       300.14 o                         
  10  14   2        666.02        736.38       220.49 o                         
  -9  15   2        640.97        129.99       195.86 o                         
  -8  15   2         41.98       -182.67       182.67 o                         
  -7  15   2         83.49        107.34       176.68 o                         
  -6  15   2          0.22         32.99       175.84 o                         
  -5  15   2       2670.15       2937.55       248.44 o                         
  -4  15   2       2495.83       2754.49       238.43 o                         
  -3  15   2       3794.42       4116.98       420.09 o                         
  -2  15   2        178.06        279.69       156.99 o                         
  -1  15   2        849.69        663.39       172.70 o                         
   0  15   2       3819.70       3815.16       220.43 o                         
   1  15   2        955.97        976.93       182.11 o                         
   2  15   2          9.01        101.61       157.69 o                         
   3  15   2         32.34       -151.56       154.05 o                         
   4  15   2          0.61       -131.31       160.89 o                         
   5  15   2         27.03       -158.64       158.64 o                         
   6  15   2        844.28        762.80       202.36 o                         
   7  15   2       1307.92       1512.40       230.06 o                         
   8  15   2        325.81       -145.57       192.59 o                         
   9  15   2       1283.07       1191.25       246.88 o                         
  -8  16   2         24.04        108.24       197.16 o                         
  -7  16   2        908.06        559.19       208.95 o                         
  -6  16   2       2762.17       2886.83       267.11 o                         
  -5  16   2        742.48       1039.21       200.57 o                         
  -4  16   2        783.93        901.92       189.96 o                         
  -3  16   2        227.63        291.98       174.06 o                         
  -2  16   2         16.11        -86.54       160.89 o                         
  -1  16   2        170.07          3.75       203.78 o                         
   0  16   2         26.91        122.14       207.84 o                         
   1  16   2         15.91         32.11       157.15 o                         
   2  16   2        143.84        212.29       168.20 o                         
   3  16   2        758.88        299.78       180.25 o                         
   4  16   2       1170.29       1206.25       205.84 o                         
   5  16   2          4.14       -109.69       181.84 o                         
   6  16   2        613.75        396.53       202.54 o                         
   7  16   2        159.74        139.08       200.60 o                         
  -6  17   2          6.32         -0.24       186.44 o                         
  -5  17   2        198.68        345.94       191.27 o                         
  -4  17   2       1434.10       1518.49       226.04 o                         
  -3  17   2        529.63        419.14       224.17 o                         
  -2  17   2        386.49        321.76       229.23 o                         
  -1  17   2        243.64         61.32       214.18 o                         
   0  17   2        504.27        671.94       245.17 o                         
   1  17   2        952.56        863.79       261.43 o                         
   2  17   2         56.18        -19.94       172.36 o                         
   3  17   2       1043.86        880.57       199.64 o                         
   4  17   2       2029.65       2088.18       247.27 o                         
   5  17   2       3157.77       3395.22       282.98 o                         
  -2  18   2         31.94        185.73       225.98 o                         
  -1  18   2         56.00        131.49       275.89 o                         
   0  18   2         13.45        358.17       245.84 o                         
   1  18   2         10.31        -71.69       240.21 o                         
   2  18   2        171.31        -16.07       242.61 o                         
 -17   0   3       8948.99      11377.30       868.58 o                         
 -15   0   3       2994.26       2757.59       318.14 o                         
 -13   0   3      19535.88      19255.34       947.98 o                         
 -11   0   3      20405.23      19592.08       453.75 o                         
  -9   0   3     106819.81      99696.70      3439.02 o                         
  -7   0   3     176896.95     172539.41      3053.65 o                         
  -5   0   3     159326.38     152027.20      7189.61 o                         
  -3   0   3     104979.60     102492.28      1283.62 o                         
  -1   0   3       5496.96       5459.00       244.61 o                         
   1   0   3       9553.03      11662.81       953.99 o                         
   3   0   3      92431.08      94733.31      2272.09 o                         
   5   0   3     313287.59     307654.19      1333.50 o                         
   7   0   3      70127.50      68200.39      1782.47 o                         
   9   0   3       6441.53       6610.56       266.30 o                         
  11   0   3      26886.69      27454.30       525.32 o                         
  13   0   3      62159.53      63084.34      2705.18 o                         
  15   0   3        562.04        333.64       374.54 o                         
 -17   1   3          3.31        -60.48       256.82 o                         
 -16   1   3       3836.62       4467.44       331.63 o                         
 -15   1   3       4620.94       5090.27       288.85 o                         
 -14   1   3       4884.95       4921.25       284.32 o                         
 -13   1   3        325.94        276.50       127.75 o                         
 -12   1   3       1200.32        897.88       136.94 o                         
 -11   1   3      14653.34      14611.25       289.74 o                         
 -10   1   3      88252.42      83733.98      1183.99 o                         
  -9   1   3      11519.09      11316.48       249.99 o                         
  -8   1   3      27330.25      25537.35       312.02 o                         
  -7   1   3       3109.60       3195.57       137.91 o                         
  -6   1   3       2837.14       3217.33       130.79 o                         
  -5   1   3         14.20        198.69       114.20 o                         
  -4   1   3       3853.14       4781.13       516.30 o                         
  -3   1   3          0.67         62.71        30.52 o                         
  -2   1   3      13544.48      13430.39       302.02 o                         
  -1   1   3      51000.64      53253.29       801.37 o                         
   0   1   3      93269.22      94751.35      1064.40 o                         
   1   1   3      45819.20      45569.95       362.33 o                         
   2   1   3      41136.22      43575.26       979.19 o                         
   3   1   3      23148.57      22703.50       353.18 o                         
   4   1   3      27715.68      25243.89       202.88 o                         
   5   1   3      29446.22      28422.62       401.34 o                         
   6   1   3     163736.14     158465.91      1940.25 o                         
   7   1   3         43.35        461.57       164.68 o                         
   8   1   3       5593.12       5586.26       167.83 o                         
   9   1   3         77.15        102.51        87.33 o                         
  10   1   3         28.62        -68.38        99.17 o                         
  11   1   3       5410.25       5838.52       212.21 o                         
  12   1   3       2697.57       2759.10       166.55 o                         
  13   1   3       6957.83       7237.81       306.79 o                         
  14   1   3         18.13         27.62       166.40 o                         
  15   1   3       4860.73       5945.23       544.16 o                         
  16   1   3       1110.40       1245.08       323.12 o                         
 -16   2   3         46.01          1.71       193.18 o                         
 -15   2   3        744.26        740.01       199.70 o                         
 -14   2   3        494.34        497.46       232.45 o                         
 -13   2   3       3016.71       3083.16       317.18 o                         
 -12   2   3       8403.42       7521.97       276.18 o                         
 -11   2   3        518.10        624.79       134.38 o                         
 -10   2   3       5154.88       4608.35       228.05 o                         
  -9   2   3         47.08         44.24       120.66 o                         
  -8   2   3       1149.69       1227.62       115.17 o                         
  -7   2   3        197.72        343.26       106.15 o                         
  -6   2   3      80592.22      80885.25       608.54 o                         
  -5   2   3        144.79        268.10       154.89 o                         
  -4   2   3      95425.67      94797.56      1002.58 o                         
  -3   2   3     128834.87     136495.25      1294.57 o                         
  -2   2   3     366164.41     371363.41      2865.76 o                         
  -1   2   3        618.94        656.73        33.22 o                         
   0   2   3      47757.00      50619.48       696.11 o                         
   1   2   3      79471.74     110536.98      2019.90 o                         
   2   2   3     116961.98     121658.20      1173.23 o                         
   3   2   3      99831.96     104162.34      1906.10 o                         
   4   2   3      35436.50      35756.48       872.72 o                         
   6   2   3      55078.58      49670.75       896.36 o                         
   7   2   3      46543.47      46462.49       568.27 o                         
   8   2   3      14904.76      14076.43       236.26 o                         
   9   2   3       2161.95       2510.63       139.77 o                         
  10   2   3      15512.37      15810.22       398.33 o                         
  11   2   3       6797.45       6815.38       233.93 o                         
  12   2   3        778.69        449.15       141.56 o                         
  13   2   3        733.86        428.77       171.35 o                         
  14   2   3        469.84        132.83       205.82 o                         
  15   2   3        668.39        860.81       209.82 o                         
  16   2   3        110.91        103.25       262.45 o                         
 -16   3   3         72.95         74.41       185.58 o                         
 -15   3   3        799.27        880.73       199.22 o                         
 -14   3   3       3002.69       3121.64       267.82 o                         
 -13   3   3       1717.80       1825.77       186.07 o                         
 -12   3   3        148.35         54.23       131.07 o                         
 -11   3   3       3242.63       2876.53       221.91 o                         
 -10   3   3       1760.34       1735.78       164.50 o                         
  -9   3   3       2662.87       2488.41       174.39 o                         
  -8   3   3      34401.38      33695.79       653.51 o                         
  -7   3   3      18076.22      18475.15       425.30 o                         
  -6   3   3      25334.31      24203.94       670.60 o                         
  -5   3   3      12011.39      10883.30       204.08 o                         
  -4   3   3      54044.95      56233.18       853.38 o                         
  -3   3   3      40489.27      39272.94       542.34 o                         
  -2   3   3        766.66        776.82        64.36 o                         
  -1   3   3      12856.86      14609.91       291.34 o                         
   0   3   3     125423.31     130452.09       983.04 o                         
   1   3   3      48262.56      51445.81      1673.54 o                         
   2   3   3      46545.47      44549.12       450.63 o                         
   3   3   3      28535.88      31592.02       366.86 o                         
   4   3   3      71981.24      72004.13       848.29 o                         
   5   3   3      72299.38      72977.28      1147.53 o                         
   6   3   3       5608.11       6307.13       220.37 o                         
   7   3   3        623.65        829.15        93.73 o                         
   8   3   3       4941.80       5465.84       178.70 o                         
   9   3   3        120.62         58.46        98.55 o                         
  10   3   3      12423.47      13008.61       270.26 o                         
  11   3   3        137.39         80.86       132.26 o                         
  12   3   3        584.86        440.85       172.40 o                         
  13   3   3        113.91       -105.57       155.35 o                         
  14   3   3        113.48       -147.08       163.82 o                         
  15   3   3         54.69          2.38       179.60 o                         
  16   3   3         19.37       -120.54       210.34 o                         
 -16   4   3          0.32        -87.31       188.71 o                         
 -15   4   3        436.89        709.51       200.12 o                         
 -14   4   3       1113.21        998.73       206.15 o                         
 -13   4   3      11587.71      10788.31       375.85 o                         
 -12   4   3          3.10         27.57       133.56 o                         
 -11   4   3        333.02        243.32       133.40 o                         
 -10   4   3       4638.96       4387.36       199.84 o                         
  -9   4   3      16190.58      15125.55       289.69 o                         
  -8   4   3       5544.95       5343.22       266.60 o                         
  -7   4   3       1281.88       1157.16       108.63 o                         
  -6   4   3      14880.78      15038.16       274.35 o                         
  -5   4   3      25125.39      25640.32       405.99 o                         
  -4   4   3      11255.16      11616.29       167.68 o                         
  -3   4   3      73419.97      74767.31       554.49 o                         
  -2   4   3      35962.81      34950.71       593.62 o                         
  -1   4   3       4144.14       4095.00       113.20 o                         
   0   4   3       8993.59       8862.51       275.16 o                         
   1   4   3     135361.88     137792.61      2042.93 o                         
   2   4   3     124727.49     122293.13      1606.96 o                         
   3   4   3      65189.32      63096.10      1367.48 o                         
   4   4   3      10988.70      11333.36       253.54 o                         
   5   4   3      86525.87      87505.38       664.69 o                         
   6   4   3         13.65         39.86       107.93 o                         
   7   4   3      74955.77      72815.53       820.05 o                         
   8   4   3       6203.74       6641.38       169.02 o                         
   9   4   3       5949.41       5895.18       258.61 o                         
  10   4   3       3489.68       3278.42       189.78 o                         
  11   4   3      21668.97      20811.29       466.35 o                         
  12   4   3        517.47        448.39       176.17 o                         
  13   4   3      10319.51      11853.66       408.90 o                         
  14   4   3       2424.75       2270.54       244.71 o                         
  15   4   3         30.05        219.15       190.36 o                         
  16   4   3        321.99        214.61       204.03 o                         
 -16   5   3         42.66        151.28       200.22 o                         
 -15   5   3       4071.40       3865.93       296.54 o                         
 -14   5   3      16089.39      15548.80       459.45 o                         
 -13   5   3        122.47          1.59       203.51 o                         
 -12   5   3      16806.16      16146.80       426.16 o                         
 -11   5   3       5959.65       5953.92       253.45 o                         
 -10   5   3      14661.02      14281.91       447.91 o                         
  -9   5   3        340.06        299.05       129.88 o                         
  -8   5   3       8387.10       7442.03       216.95 o                         
  -7   5   3      18691.35      18189.36       269.91 o                         
  -6   5   3      68571.45      68244.59      1028.41 o                         
  -5   5   3      26388.00      27367.00       893.78 o                         
  -4   5   3       2282.05       2837.32       122.70 o                         
  -3   5   3        443.76        408.13        97.82 o                         
  -2   5   3      18377.92      18564.88       206.53 o                         
  -1   5   3      58309.76      59381.43       733.84 o                         
   0   5   3      25209.72      25306.83       237.95 o                         
   1   5   3       5037.02       5238.89       140.76 o                         
   2   5   3     118355.14     122163.01      1097.17 o                         
   3   5   3      10384.61      10169.10       377.96 o                         
   4   5   3      19812.67      19349.40       320.39 o                         
   5   5   3       5737.46       5381.78       229.05 o                         
   6   5   3      16007.04      15577.51       330.52 o                         
   7   5   3      12308.69      12505.44       368.93 o                         
   8   5   3       9943.08      10426.50       325.49 o                         
   9   5   3       3080.99       2795.78       215.98 o                         
  10   5   3      17802.90      16887.37       419.26 o                         
  11   5   3        937.55        946.92       192.12 o                         
  12   5   3       4465.38       4957.45       300.82 o                         
  13   5   3        737.54        585.67       293.22 o                         
  14   5   3        158.60        -51.73       186.25 o                         
  15   5   3         41.62       -111.40       194.01 o                         
 -16   6   3        212.53         90.17       211.96 o                         
 -15   6   3        447.69        401.24       200.68 o                         
 -14   6   3       3455.45       3485.22       275.81 o                         
 -13   6   3        845.22        881.66       197.77 o                         
 -12   6   3       6844.38       6794.05       319.05 o                         
 -11   6   3        391.68         48.51       152.28 o                         
 -10   6   3          1.62        -31.35       120.06 o                         
  -9   6   3        685.95        600.49       133.14 o                         
  -8   6   3       3608.04       3670.59       212.65 o                         
  -7   6   3       6386.88       6442.71       218.98 o                         
  -6   6   3         20.50          3.95        84.47 o                         
  -5   6   3      54227.73      54805.17       580.69 o                         
  -4   6   3      64792.48      64996.74       427.87 o                         
  -3   6   3      11064.79      12043.17       198.70 o                         
  -2   6   3      27692.75      29221.04       676.73 o                         
  -1   6   3      39441.84      40129.04       627.42 o                         
   0   6   3      34294.61      35269.25       790.32 o                         
   1   6   3      42906.03      43481.34       493.60 o                         
   2   6   3       5164.95       5578.48       136.29 o                         
   3   6   3      50899.09      52046.18       899.62 o                         
   4   6   3       9634.44       9341.83       258.47 o                         
   5   6   3       2200.53       2118.17       157.59 o                         
   6   6   3          6.26        -42.38       110.53 o                         
   7   6   3        237.06        129.97       179.76 o                         
   8   6   3      26264.84      26503.88       479.07 o                         
   9   6   3      65869.41      64096.79       741.73 o                         
  10   6   3      23321.04      24289.42       501.51 o                         
  11   6   3       3611.44       3969.30       273.04 o                         
  12   6   3       2381.93       2219.14       239.90 o                         
  13   6   3         35.21       -176.14       176.14 o                         
  14   6   3       1508.63       1162.28       230.85 o                         
  15   6   3       5349.23       5591.78       352.26 o                         
 -15   7   3        111.18       -132.75       188.97 o                         
 -14   7   3          5.73        -92.26       189.27 o                         
 -13   7   3       1048.22       1216.37       206.88 o                         
 -12   7   3       2815.49       2863.43       239.30 o                         
 -11   7   3        713.29        415.03       166.74 o                         
 -10   7   3         79.10        168.21       152.15 o                         
  -9   7   3       7153.95       7079.73       314.86 o                         
  -8   7   3       3027.88       2882.35       201.54 o                         
  -7   7   3      29896.99      28388.52       374.25 o                         
  -6   7   3       2658.18       2586.14       149.47 o                         
  -5   7   3         11.95          9.85       107.08 o                         
  -4   7   3      27246.87      26827.18       841.58 o                         
  -3   7   3       6731.44       6851.17       481.91 o                         
  -2   7   3       2908.14       3299.49       159.63 o                         
  -1   7   3      16007.98      15692.26       374.37 o                         
   0   7   3         96.88         11.57        72.92 o                         
   1   7   3          3.45        -67.35        67.35 o                         
   2   7   3      10814.20      11129.83       165.99 o                         
   3   7   3       3233.34       3043.38       136.48 o                         
   4   7   3       9299.96       9318.71       264.51 o                         
   5   7   3       6763.68       7068.61       257.67 o                         
   6   7   3       6425.23       6740.41       280.19 o                         
   7   7   3       6816.90       7434.96       303.21 o                         
   8   7   3        391.57        310.65       156.73 o                         
   9   7   3        282.04        197.99       160.08 o                         
  10   7   3       1892.15       1984.77       218.71 o                         
  11   7   3      12568.88      12906.83       406.11 o                         
  12   7   3       1221.88       1127.14       214.02 o                         
  13   7   3       5272.98       5223.50       332.01 o                         
  14   7   3          4.81       -187.76       187.76 o                         
  15   7   3        284.87       -203.93       203.93 o                         
 -15   8   3       1497.06       1133.51       235.73 o                         
 -14   8   3         56.65       -115.31       182.82 o                         
 -13   8   3        265.97         40.30       175.70 o                         
 -12   8   3         11.44        -48.61       162.16 o                         
 -11   8   3      16433.88      16044.09       615.26 o                         
 -10   8   3       1955.11       1902.65       207.45 o                         
  -9   8   3      17294.61      16323.57       413.78 o                         
  -8   8   3       2546.02       2468.91       176.20 o                         
  -7   8   3      58052.70      56360.46      1650.41 o                         
  -6   8   3        253.26        270.00       103.05 o                         
  -5   8   3      69056.94      65179.54      1191.80 o                         
  -4   8   3         66.05        223.59        82.21 o                         
  -3   8   3      24914.37      23960.54       358.71 o                         
  -2   8   3       6091.30       7026.81       179.29 o                         
  -1   8   3     102769.41     103309.67       689.35 o                         
   0   8   3       2977.70       2854.21       134.98 o                         
   1   8   3      40167.38      42435.12      1045.78 o                         
   2   8   3      11035.21      10877.38       277.55 o                         
   3   8   3      22256.19      21797.04       528.21 o                         
   4   8   3       4761.13       4684.85       227.29 o                         
   5   8   3      25764.59      25489.73       441.71 o                         
   6   8   3       9586.74       9791.85       331.89 o                         
   7   8   3      18695.59      19456.62       430.85 o                         
   8   8   3       5180.82       5391.20       291.34 o                         
   9   8   3       2799.32       2831.94       234.09 o                         
  10   8   3        310.82        220.50       171.49 o                         
  11   8   3        387.45        772.26       191.91 o                         
  12   8   3        462.22        394.71       192.83 o                         
  13   8   3       2654.19       3393.53       290.22 o                         
  14   8   3        286.84        -14.07       208.44 o                         
 -14   9   3       1463.62       1166.35       231.77 o                         
 -13   9   3       2678.35       2466.70       256.67 o                         
 -12   9   3        183.82        122.79       176.19 o                         
 -11   9   3        285.46        233.90       167.27 o                         
 -10   9   3      16006.90      16679.52       437.68 o                         
  -9   9   3      24190.04      24011.51       571.85 o                         
  -8   9   3       4418.37       4071.49       253.20 o                         
  -7   9   3         15.52       -154.42       154.42 o                         
  -6   9   3       1535.98       1353.75       132.81 o                         
  -5   9   3       2845.02       2928.49       165.94 o                         
  -4   9   3        617.86        554.27        96.69 o                         
  -3   9   3     123212.25     121353.73      1251.57 o                         
  -2   9   3        274.18        241.43        96.17 o                         
  -1   9   3      22553.37      22963.01       398.56 o                         
   0   9   3      18551.01      18182.69       269.79 o                         
   1   9   3       2073.09       2290.51       130.11 o                         
   2   9   3       3738.51       3413.71       153.91 o                         
   3   9   3        498.61        305.57       101.52 o                         
   4   9   3       2219.96       2256.12       185.82 o                         
   5   9   3        170.41        103.36       149.56 o                         
   6   9   3      38128.68      36347.77       664.23 o                         
   7   9   3       2391.47       2102.22       207.30 o                         
   8   9   3         90.25        -89.56       152.09 o                         
   9   9   3       6519.57       6335.86       315.18 o                         
  10   9   3       1471.61       1298.62       204.58 o                         
  11   9   3       6959.68       7051.07       352.51 o                         
  12   9   3       2722.06       2621.39       267.24 o                         
  13   9   3        777.20        806.42       226.47 o                         
  14   9   3        327.30         64.65       217.13 o                         
 -14  10   3        800.37        518.22       235.69 o                         
 -13  10   3       1032.74       1113.07       219.79 o                         
 -12  10   3        835.87        528.32       193.83 o                         
 -11  10   3        186.07        399.56       169.88 o                         
 -10  10   3        796.52       1030.13       191.85 o                         
  -9  10   3      10458.92      10600.03       431.90 o                         
  -8  10   3       1997.11       1687.45       201.92 o                         
  -7  10   3       6644.41       6295.94       285.93 o                         
  -6  10   3         42.13         26.93       102.72 o                         
  -5  10   3       2312.71       2454.58       161.72 o                         
  -4  10   3      16155.86      15217.01       302.62 o                         
  -3  10   3       1359.76       1251.21       123.03 o                         
  -2  10   3       2631.24       2949.92       150.19 o                         
  -1  10   3      17088.92      16704.29       278.55 o                         
   0  10   3      20211.46      20587.14       367.42 o                         
   1  10   3        657.45       1008.02       121.20 o                         
   2  10   3       7616.97       8026.71       216.16 o                         
   3  10   3        102.03        147.02        95.53 o                         
   4  10   3       2068.05       2261.41       198.23 o                         
   5  10   3      15337.44      15177.76       386.00 o                         
   6  10   3        608.10        505.73       163.93 o                         
   7  10   3       6912.60       6921.30       316.23 o                         
   8  10   3       3889.51       4467.75       274.14 o                         
   9  10   3        462.57        250.96       168.84 o                         
  10  10   3       2852.37       2757.02       251.86 o                         
  11  10   3      12550.38      13339.93       445.11 o                         
  12  10   3        491.26        625.72       219.49 o                         
  13  10   3       2892.66       2585.24       288.88 o                         
 -13  11   3         69.68        -19.74       180.92 o                         
 -12  11   3        683.80        653.68       196.80 o                         
 -11  11   3        204.58        327.14       177.70 o                         
 -10  11   3       5851.35       6222.01       323.28 o                         
  -9  11   3         66.75        200.25       164.30 o                         
  -8  11   3         82.65         18.11       147.23 o                         
  -7  11   3       3775.47       3707.55       254.71 o                         
  -6  11   3        114.49        162.50       142.09 o                         
  -5  11   3      10740.64      10991.09       366.95 o                         
  -4  11   3       1079.61       1128.55       125.11 o                         
  -3  11   3        714.61        702.17       118.72 o                         
  -2  11   3        620.66        390.36       111.31 o                         
  -1  11   3       4966.20       5020.64       202.04 o                         
   0  11   3       9461.13       9835.95       245.84 o                         
   1  11   3        181.47        312.74       111.12 o                         
   2  11   3        121.56         35.49       100.92 o                         
   3  11   3       1058.09        925.00       149.68 o                         
   4  11   3        621.87        716.12       165.92 o                         
   5  11   3         10.49        114.44       149.61 o                         
   6  11   3       4783.78       5057.95       289.86 o                         
   7  11   3      12608.17      12489.04       391.96 o                         
   8  11   3         89.79        -35.22       161.40 o                         
   9  11   3         57.10       -295.88       295.88 o                         
  10  11   3       1712.53       1760.14       239.02 o                         
  11  11   3         37.03       -128.49       183.37 o                         
  12  11   3          0.02       -196.87       197.89 o                         
  13  11   3        144.51        -46.70       211.60 o                         
 -12  12   3        934.51        741.56       220.49 o                         
 -11  12   3         14.98       -169.29       169.29 o                         
 -10  12   3        749.67        724.68       212.17 o                         
  -9  12   3       2881.49       2545.31       232.76 o                         
  -8  12   3       2621.72       2594.92       233.74 o                         
  -7  12   3        232.95        186.12       156.10 o                         
  -6  12   3       3126.00       3302.87       230.39 o                         
  -5  12   3       1072.77       1246.67       177.61 o                         
  -4  12   3       3982.58       3883.68       213.68 o                         
  -3  12   3        445.23        380.05       117.96 o                         
  -2  12   3       2409.56       2495.47       158.35 o                         
  -1  12   3       1059.05       1185.31       135.79 o                         
   0  12   3       1935.78       1862.40       148.15 o                         
   1  12   3      12490.02      12694.35       276.30 o                         
   2  12   3       1530.02       1284.33       153.23 o                         
   3  12   3        553.91        671.23       167.51 o                         
   4  12   3        213.72        238.73       153.86 o                         
   5  12   3       7220.35       7706.58       321.35 o                         
   6  12   3        384.08        488.75       169.60 o                         
   7  12   3        455.17        426.92       169.30 o                         
   8  12   3       1001.03        724.22       201.65 o                         
   9  12   3       1276.55        971.37       214.36 o                         
  10  12   3        228.71        289.35       219.83 o                         
  11  12   3         62.14        -93.26       189.73 o                         
  12  12   3        277.02        200.01       212.26 o                         
 -11  13   3        518.74        349.34       189.11 o                         
 -10  13   3        523.25        335.91       185.93 o                         
  -9  13   3        454.05        363.55       177.98 o                         
  -8  13   3        277.08        146.00       166.09 o                         
  -7  13   3       5601.44       5587.23       402.96 o                         
  -6  13   3       2117.05       1658.06       210.45 o                         
  -5  13   3       8632.45       7966.77       323.22 o                         
  -4  13   3        542.20        633.79       162.18 o                         
  -3  13   3       4125.08       4217.29       221.86 o                         
  -2  13   3          3.76       -108.84       108.84 o                         
  -1  13   3      14000.00      14639.99       304.09 o                         
   0  13   3       1627.25       1677.04       151.59 o                         
   1  13   3       8089.28       8425.81       253.23 o                         
   2  13   3        621.42        547.64       168.13 o                         
   3  13   3        231.99        297.04       154.43 o                         
   4  13   3       3651.46       3939.96       273.43 o                         
   5  13   3        741.78        844.31       180.07 o                         
   6  13   3       1971.25       1980.70       225.71 o                         
   7  13   3        263.41         89.16       172.20 o                         
   8  13   3         61.60       -171.10       171.10 o                         
   9  13   3          1.63         -2.59       191.70 o                         
  10  13   3        989.10        910.44       225.28 o                         
  11  13   3          0.16       -133.17       206.28 o                         
 -10  14   3        462.53        590.06       245.76 o                         
  -9  14   3        454.64        367.31       196.44 o                         
  -8  14   3         13.05       -192.11       192.11 o                         
  -7  14   3        393.82        174.15       240.20 o                         
  -6  14   3       3664.52       4062.56       267.54 o                         
  -5  14   3       2109.03       2231.60       223.26 o                         
  -4  14   3       4655.90       4992.44       281.40 o                         
  -3  14   3       4369.66       4230.78       256.39 o                         
  -2  14   3       3241.76       3161.62       196.86 o                         
  -1  14   3       1182.78       1058.21       142.18 o                         
   0  14   3       9165.66       9249.28       271.88 o                         
   1  14   3        300.37        -15.42       147.80 o                         
   2  14   3      16145.06      16295.29       417.30 o                         
   3  14   3      11205.45      11978.05       376.95 o                         
   4  14   3        119.61         14.17       155.34 o                         
   5  14   3        140.70        -77.18       165.87 o                         
   6  14   3        111.72        217.97       178.95 o                         
   7  14   3        139.20        198.96       180.43 o                         
   8  14   3       2977.45       3648.11       289.15 o                         
   9  14   3       3666.02       4107.13       306.18 o                         
  10  14   3        510.52        484.95       218.74 o                         
  -9  15   3        981.45        530.44       200.65 o                         
  -8  15   3        101.13       -175.31       175.31 o                         
  -7  15   3        254.41        347.44       185.97 o                         
  -6  15   3       1407.86       1484.17       225.96 o                         
  -5  15   3       4834.72       4945.17       293.44 o                         
  -4  15   3         77.95         66.40       157.33 o                         
  -3  15   3       3503.31       3704.81       253.01 o                         
  -2  15   3        149.57         49.61       154.37 o                         
  -1  15   3        189.41        -43.33       155.03 o                         
   0  15   3         99.15        319.82       160.48 o                         
   1  15   3       3371.58       4275.15       265.23 o                         
   2  15   3        337.85        398.11       170.93 o                         
   3  15   3        444.21        514.76       180.01 o                         
   4  15   3        408.00        458.34       182.60 o                         
   5  15   3       2125.12       2273.44       241.66 o                         
   6  15   3         24.49        -41.98       181.55 o                         
   7  15   3          8.48       -172.44       172.44 o                         
   8  15   3        771.36        817.08       221.80 o                         
   9  15   3        111.41         94.97       203.29 o                         
  -8  16   3         87.50        195.01       199.48 o                         
  -7  16   3       2273.75       2679.07       261.84 o                         
  -6  16   3       1021.48        792.77       203.53 o                         
  -5  16   3        230.83        183.26       176.15 o                         
  -4  16   3        579.34        350.86       183.40 o                         
  -3  16   3         35.19        -23.94       163.08 o                         
  -2  16   3         20.24        -68.83       182.91 o                         
  -1  16   3       1528.46       1510.51       271.46 o                         
   0  16   3          0.62       -123.62       167.16 o                         
   1  16   3         90.53         94.58       160.22 o                         
   2  16   3        372.44        169.42       172.54 o                         
   3  16   3         34.45       -172.57       172.57 o                         
   4  16   3        179.24        115.69       178.77 o                         
   5  16   3        835.39        582.10       327.60 o                         
   6  16   3        447.67        492.12       208.28 o                         
   7  16   3         55.68       -186.62       186.62 o                         
  -6  17   3        106.50         -1.85       189.40 o                         
  -5  17   3        119.87        -91.02       179.45 o                         
  -4  17   3        335.65        300.18       281.18 o                         
  -3  17   3       2455.88       2484.57       289.29 o                         
  -2  17   3        100.53        -54.96       219.33 o                         
  -1  17   3        256.42        184.77       220.95 o                         
   0  17   3        903.48       1507.56       282.90 o                         
   1  17   3       1705.18       1514.61       565.02 o                         
   2  17   3         16.69       -174.20       174.20 o                         
   3  17   3       1460.05       1809.20       235.02 o                         
   4  17   3        229.58         38.42       233.63 o                         
   5  17   3         54.63        -32.67       193.82 o                         
  -2  18   3        618.63        548.03       248.92 o                         
  -1  18   3         17.95          2.55       229.25 o                         
   0  18   3       1985.64       1697.92       302.04 o                         
   1  18   3        792.96        449.39       335.64 o                         
   2  18   3        653.01        927.92       400.20 o                         
 -16   0   4          9.90        226.97       422.66 o                         
 -14   0   4      12369.26      12088.96       463.96 o                         
 -12   0   4      18365.15      17766.38       893.44 o                         
 -10   0   4      13617.18      12895.31       381.65 o                         
  -8   0   4      75175.39      72297.53      2548.79 o                         
  -6   0   4      60407.61      56486.70       702.18 o                         
  -4   0   4     104943.91     132129.44      1233.49 o                         
  -2   0   4        133.10        260.61        37.49 o                         
   0   0   4      67884.34      68386.17       662.86 o                         
   2   0   4     100043.93     102326.91       643.48 o                         
   4   0   4      50928.89      54557.91      1132.84 o                         
   8   0   4          0.44        -18.25       107.12 o                         
  10   0   4      18346.72      17607.68       469.58 o                         
  12   0   4      30663.61      31035.84       564.90 o                         
  14   0   4        117.18       -288.72       288.72 o                         
  16   0   4       1253.13       2053.14       550.98 o                         
 -17   1   4        539.54        256.66       235.91 o                         
 -16   1   4       5446.79       6196.16       359.88 o                         
 -15   1   4       1288.44       1072.21       192.60 o                         
 -14   1   4          4.53        -72.14       159.81 o                         
 -13   1   4        606.53        495.96       134.35 o                         
 -12   1   4       9440.45       8962.17       257.30 o                         
 -11   1   4       9193.63       8877.00       245.46 o                         
 -10   1   4        626.51        517.45       120.59 o                         
  -9   1   4       2458.07       2595.56       157.82 o                         
  -8   1   4      40500.45      39411.72       396.20 o                         
  -7   1   4      12570.13      12216.12       338.25 o                         
  -6   1   4       2162.62       3993.93       839.59 o                         
  -5   1   4      12927.71      12259.34       214.62 o                         
  -4   1   4      53714.45      51669.34      1293.65 o                         
  -3   1   4      26228.85      26162.06      1075.68 o                         
  -2   1   4     165301.00     173742.41      4422.27 o                         
  -1   1   4      82229.66      83283.72       714.59 o                         
   0   1   4      64393.57      65446.60       869.13 o                         
   1   1   4       1372.23       1991.74        87.05 o                         
   2   1   4        357.88        181.55       119.15 o                         
   3   1   4     180303.86     179627.75      2815.13 o                         
   4   1   4       1068.10       1977.93        92.67 o                         
   5   1   4        300.23        417.73        73.26 o                         
   6   1   4          1.80          2.21        75.70 o                         
   7   1   4       3619.85       3497.23       147.35 o                         
   8   1   4      14119.67      14000.53       229.30 o                         
   9   1   4        370.76        430.19        99.96 o                         
  10   1   4      49170.47      48143.11       764.83 o                         
  11   1   4        166.06        133.76       112.47 o                         
  12   1   4      11985.41      11870.93       306.95 o                         
  13   1   4       3868.67       3834.27       280.65 o                         
  14   1   4       9559.56       9593.98       395.67 o                         
  15   1   4        353.20        197.52       251.08 o                         
  16   1   4       1565.07       1351.49       346.07 o                         
 -16   2   4          1.07        -59.92       275.86 o                         
 -15   2   4       1666.79       1809.59       266.29 o                         
 -14   2   4        257.99        208.77       151.51 o                         
 -13   2   4       2240.44       2168.01       186.38 o                         
 -12   2   4        265.26        234.20       130.00 o                         
 -11   2   4      16388.34      16064.65       541.87 o                         
 -10   2   4       3186.71       3124.59       188.90 o                         
  -9   2   4        321.78        136.42       114.87 o                         
  -8   2   4      22029.49      20470.46       317.52 o                         
  -7   2   4       1634.76       1594.43       122.58 o                         
  -6   2   4       5597.33       5589.09       286.85 o                         
  -5   2   4      13002.00      13673.12       401.57 o                         
  -4   2   4     117685.79     122234.27      1101.10 o                         
  -3   2   4     232590.31     236388.64      4314.49 o                         
  -2   2   4      36552.82      36862.20       532.50 o                         
  -1   2   4        308.21        457.34       123.98 o                         
   0   2   4      48681.68      52770.41       629.50 o                         
   1   2   4     596936.25     601980.50      5826.76 o                         
   2   2   4     131263.95     131868.11      1213.16 o                         
   3   2   4      39674.43      38847.25       555.79 o                         
   4   2   4      11998.11      13005.92       224.07 o                         
   5   2   4     122580.15     125101.38      1490.41 o                         
   6   2   4       1456.49       2516.16       225.96 o                         
   7   2   4       1613.74       1557.84       104.47 o                         
   8   2   4       2950.43       3137.17       155.43 o                         
   9   2   4       2800.63       2611.92       149.35 o                         
  10   2   4      18661.85      18953.09       303.62 o                         
  11   2   4       4014.83       4096.75       193.89 o                         
  12   2   4         29.14        -35.36       149.04 o                         
  13   2   4        630.15        529.49       172.97 o                         
  14   2   4       1496.93       1525.29       213.74 o                         
  15   2   4       4010.31       4502.61       325.83 o                         
  16   2   4       1461.95       1287.34       320.11 o                         
 -16   3   4          3.10       -186.65       186.65 o                         
 -15   3   4       2091.39       2178.99       237.62 o                         
 -14   3   4       2194.55       2279.18       270.72 o                         
 -13   3   4        801.26        695.22       155.97 o                         
 -12   3   4       2474.98       2430.49       211.84 o                         
 -11   3   4      15904.64      15080.53       394.73 o                         
 -10   3   4       3351.13       3278.75       186.29 o                         
  -9   3   4       5657.29       5283.94       217.34 o                         
  -8   3   4      20938.20      21703.46       437.08 o                         
  -7   3   4      36049.35      34645.68       710.88 o                         
  -6   3   4     170763.45     163444.00      2129.20 o                         
  -5   3   4     169593.98     166592.58      1593.09 o                         
  -4   3   4     209632.73     211355.78      2697.55 o                         
  -3   3   4       9285.75      10176.38       191.35 o                         
  -2   3   4      28077.33      28968.47       361.37 o                         
  -1   3   4      75737.23      75868.66      1453.02 o                         
   0   3   4     263978.31     262733.19      2061.73 o                         
   1   3   4         26.35        -64.92        64.92 o                         
   2   3   4      14288.27      16422.02       747.81 o                         
   3   3   4     139532.33     136179.70      1811.91 o                         
   4   3   4      65504.20      67946.41       647.73 o                         
   5   3   4      74327.64      72466.73      1033.62 o                         
   6   3   4          7.05        -27.09        56.80 o                         
   7   3   4       2513.86       2770.66       129.59 o                         
   8   3   4       5274.80       5329.34       176.11 o                         
   9   3   4       4048.33       4024.34       178.92 o                         
  10   3   4      17371.55      17101.21       294.39 o                         
  11   3   4       3433.46       3141.98       234.42 o                         
  12   3   4         54.88        -39.02       153.02 o                         
  13   3   4        780.09        645.32       181.58 o                         
  14   3   4       1570.08       1894.06       229.93 o                         
  15   3   4       2137.46       2386.29       254.45 o                         
  16   3   4        827.59       1255.50       651.63 o                         
 -16   4   4        302.94        289.33       193.72 o                         
 -15   4   4        802.50        889.11       205.86 o                         
 -14   4   4       3232.78       2964.97       259.44 o                         
 -13   4   4       1186.85       1036.94       171.66 o                         
 -12   4   4         12.70        197.07       138.16 o                         
 -11   4   4       6808.48       7465.95       292.18 o                         
 -10   4   4       4900.52       4581.85       212.27 o                         
  -9   4   4        318.37        148.64       125.14 o                         
  -8   4   4       6260.73       6035.90       221.22 o                         
  -7   4   4      16174.99      16375.34       273.57 o                         
  -6   4   4       1453.83       1467.14       115.82 o                         
  -5   4   4       1885.61       1875.85       180.70 o                         
  -4   4   4      36908.38      36981.13       813.45 o                         
  -3   4   4      14796.07      14446.38       238.76 o                         
  -2   4   4       3238.98       3021.84       109.05 o                         
  -1   4   4       1406.61       1662.02        95.89 o                         
   0   4   4       9323.21      10024.08       225.50 o                         
   1   4   4      75211.07      73803.84      2029.62 o                         
   2   4   4      33582.43      34110.47       877.23 o                         
   3   4   4      17420.47      17635.73       299.12 o                         
   4   4   4      14320.82      15201.15       531.45 o                         
   5   4   4       2545.71       2632.87       133.24 o                         
   6   4   4      29931.38      29276.04       331.02 o                         
   7   4   4         10.97         57.32        77.40 o                         
   8   4   4       3227.79       3307.55       153.69 o                         
   9   4   4       4079.88       4117.85       173.53 o                         
  10   4   4          5.09       -144.47       144.47 o                         
  11   4   4         16.87          0.57       161.48 o                         
  12   4   4        568.73        482.33       179.26 o                         
  13   4   4        865.15        645.68       194.39 o                         
  14   4   4         19.02       -128.75       203.16 o                         
  15   4   4       1833.36       1466.26       238.39 o                         
  16   4   4       1636.38       1704.91       331.86 o                         
 -16   5   4        926.46        802.39       219.60 o                         
 -15   5   4       2356.78       2494.85       263.58 o                         
 -14   5   4        821.72        563.58       194.18 o                         
 -13   5   4       8855.34       8843.21       356.62 o                         
 -12   5   4       1729.02       1718.79       222.40 o                         
 -11   5   4        787.70        825.86       150.54 o                         
 -10   5   4         65.50        424.07       138.38 o                         
  -9   5   4        135.31        133.74       116.22 o                         
  -8   5   4      14603.13      13544.87       274.99 o                         
  -7   5   4      28719.50      27438.25       336.07 o                         
  -6   5   4       3994.12       3941.41       184.64 o                         
  -5   5   4       9620.29       9503.82       375.76 o                         
  -4   5   4       7829.05       7710.89       179.76 o                         
  -3   5   4        502.03        519.72        84.50 o                         
  -2   5   4      45828.57      45305.20       551.71 o                         
  -1   5   4      21397.60      20215.37       267.41 o                         
   0   5   4     150576.66     148847.08      1277.99 o                         
   1   5   4     119119.39     122400.16      1644.95 o                         
   2   5   4       7033.97       7511.74       323.47 o                         
   3   5   4      80706.01      79851.62       472.13 o                         
   4   5   4      10175.29       9671.00       256.92 o                         
   5   5   4      53025.16      50232.04       624.47 o                         
   6   5   4      43028.44      42877.08       513.69 o                         
   7   5   4      11010.20      11479.18       321.00 o                         
   8   5   4      11265.92      11899.85       344.94 o                         
   9   5   4      19837.50      18467.19       425.42 o                         
  10   5   4       9038.27       9214.06       346.08 o                         
  11   5   4      14294.81      13980.72       436.99 o                         
  12   5   4        760.80        649.63       186.72 o                         
  13   5   4       6042.88       5980.50       333.87 o                         
  14   5   4         21.65        -37.48       193.70 o                         
  15   5   4        198.99        293.66       208.93 o                         
 -16   6   4        271.23        130.11       206.38 o                         
 -15   6   4        234.06        219.35       193.40 o                         
 -14   6   4        102.00        -20.97       178.76 o                         
 -13   6   4       1825.53       1513.97       216.13 o                         
 -12   6   4        716.06        480.56       169.56 o                         
 -11   6   4       1479.99       1713.41       169.33 o                         
 -10   6   4      12977.49      12164.86       314.58 o                         
  -9   6   4        140.67        -11.98       121.41 o                         
  -8   6   4         13.20        -58.59        97.81 o                         
  -7   6   4       5172.99       5253.46       198.14 o                         
  -6   6   4       4812.44       4783.27       175.89 o                         
  -5   6   4      50766.71      49912.61       803.84 o                         
  -4   6   4      29418.91      28609.27       562.83 o                         
  -3   6   4      76222.41      75765.82      2264.04 o                         
  -2   6   4      32255.97      31305.23       711.93 o                         
  -1   6   4      11284.07      11256.60       197.70 o                         
   0   6   4       3727.79       3960.42       189.15 o                         
   1   6   4     208283.02     211047.78      2573.00 o                         
   2   6   4      25956.82      25030.79       908.46 o                         
   3   6   4      49460.72      51823.17      1056.81 o                         
   4   6   4      14522.20      14414.95       303.48 o                         
   5   6   4       6968.61       6453.11       245.26 o                         
   6   6   4       1098.29        959.86       151.56 o                         
   7   6   4      13808.21      14614.19       504.60 o                         
   8   6   4      54408.96      53950.46       660.58 o                         
   9   6   4       5333.85       6092.79       300.87 o                         
  10   6   4          5.71        108.79       160.85 o                         
  11   6   4          1.87       -139.16       165.57 o                         
  12   6   4        735.47        602.52       195.92 o                         
  13   6   4        991.43       1101.77       221.04 o                         
  14   6   4        928.81        763.03       225.21 o                         
  15   6   4       2894.32       2945.59       299.62 o                         
 -15   7   4       1231.82        853.82       221.09 o                         
 -14   7   4         98.04       -177.46       177.46 o                         
 -13   7   4       1618.88       1552.04       220.13 o                         
 -12   7   4       1513.39       1138.82       196.87 o                         
 -11   7   4       4568.97       4552.47       267.84 o                         
 -10   7   4        962.67        811.47       147.43 o                         
  -9   7   4      23138.36      22176.51       384.03 o                         
  -8   7   4      50070.52      49534.90      1190.25 o                         
  -7   7   4       1900.89       2020.35       145.96 o                         
  -6   7   4      26956.89      25902.45       316.47 o                         
  -5   7   4          3.96         48.36       141.23 o                         
  -4   7   4      61839.12      62186.08      1855.52 o                         
  -3   7   4       3369.69       3346.87       339.29 o                         
  -2   7   4       4647.50       4470.33       243.10 o                         
  -1   7   4       1035.28        958.26        90.72 o                         
   0   7   4       8707.66       8083.41       184.57 o                         
   1   7   4      19647.12      20185.18       264.30 o                         
   2   7   4      25091.03      26471.21       721.04 o                         
   3   7   4       1991.06       1904.24       125.44 o                         
   4   7   4       3952.58       3699.95       201.93 o                         
   5   7   4      46673.80      46494.86       642.00 o                         
   6   7   4      19628.40      19995.46       409.90 o                         
   7   7   4       3266.18       3403.75       226.13 o                         
   8   7   4       2114.70       2313.40       211.50 o                         
   9   7   4       3512.24       3517.56       246.78 o                         
  10   7   4        595.06        580.29       183.29 o                         
  11   7   4          6.26         22.73       172.63 o                         
  12   7   4       4478.34       4623.66       304.79 o                         
  13   7   4       2591.46       2771.64       273.69 o                         
  14   7   4         27.21       -187.82       187.82 o                         
  15   7   4        782.71        678.94       241.13 o                         
 -15   8   4          9.80        199.87       202.93 o                         
 -14   8   4        498.05        560.45       203.45 o                         
 -13   8   4          2.28       -159.83       168.93 o                         
 -12   8   4      17333.42      15443.02       784.62 o                         
 -11   8   4        125.56         87.61       156.64 o                         
 -10   8   4       6533.88       6650.36       309.87 o                         
  -9   8   4       5279.73       5444.81       262.31 o                         
  -8   8   4      39566.21      37457.36       819.93 o                         
  -7   8   4        210.39        205.98       109.37 o                         
  -6   8   4      21418.63      21705.36       315.98 o                         
  -5   8   4        173.67        316.43       156.28 o                         
  -4   8   4      21112.23      20390.31       271.46 o                         
  -3   8   4       9147.35       9659.08       208.99 o                         
  -2   8   4      17484.28      18458.75       408.29 o                         
  -1   8   4       4290.87       4602.08       162.60 o                         
   0   8   4       4293.52       4146.12       190.77 o                         
   1   8   4      17721.89      18206.00       453.78 o                         
   2   8   4       4230.95       4259.08       159.85 o                         
   3   8   4        824.55        669.54       108.83 o                         
   4   8   4        425.39        132.32       125.73 o                         
   5   8   4      16041.94      15570.27       372.81 o                         
   6   8   4       7097.30       7428.80       313.72 o                         
   7   8   4        923.93        732.54       172.16 o                         
   8   8   4         37.23         96.95       152.69 o                         
   9   8   4         90.58        -88.62       153.57 o                         
  10   8   4       8905.37       8514.42       356.73 o                         
  11   8   4        928.30        590.23       196.16 o                         
  12   8   4        203.19         30.73       182.54 o                         
  13   8   4        762.01        889.37       227.33 o                         
  14   8   4        965.19       1181.18       243.14 o                         
 -14   9   4       2484.93       2645.01       338.71 o                         
 -13   9   4        248.89        -42.79       184.81 o                         
 -12   9   4        205.06         33.72       166.46 o                         
 -11   9   4        572.67        799.90       195.34 o                         
 -10   9   4      26260.41      26247.03       551.58 o                         
  -9   9   4       1200.97       1391.19       194.47 o                         
  -8   9   4        159.09         72.57       117.03 o                         
  -7   9   4         56.82        -55.36       104.60 o                         
  -6   9   4        652.28        530.89       184.64 o                         
  -5   9   4          5.36         98.87       100.91 o                         
  -4   9   4      17377.31      17481.95       458.69 o                         
  -3   9   4          1.43         99.92        90.10 o                         
  -2   9   4      22355.11      20694.22       286.14 o                         
  -1   9   4       8719.60       8102.23       211.20 o                         
   0   9   4       4909.39       4495.21       180.14 o                         
   1   9   4       4439.66       4425.55       177.98 o                         
   2   9   4      18356.43      18217.14       346.01 o                         
   3   9   4       5860.96       5999.62       220.16 o                         
   4   9   4        768.21        809.18       157.32 o                         
   5   9   4       1340.53       1275.25       178.74 o                         
   6   9   4         84.47         83.42       146.41 o                         
   7   9   4        393.61        238.68       157.42 o                         
   8   9   4      37920.91      39511.37       691.89 o                         
   9   9   4          5.33         29.76       160.19 o                         
  10   9   4         16.79       -161.79       161.79 o                         
  11   9   4        282.69        539.50       191.48 o                         
  12   9   4         23.98         28.41       187.89 o                         
  13   9   4        231.94        410.91       216.27 o                         
  14   9   4       1541.68       1182.65       256.47 o                         
 -14  10   4          8.76         99.35       194.37 o                         
 -13  10   4        862.07        748.24       206.45 o                         
 -12  10   4       1789.12       1983.74       232.67 o                         
 -11  10   4        539.98        493.36       181.44 o                         
 -10  10   4       2764.60       3260.51       250.48 o                         
  -9  10   4         90.55        177.43       154.52 o                         
  -8  10   4         62.09       -133.81       133.81 o                         
  -7  10   4       2423.92       2488.21       250.03 o                         
  -6  10   4       7661.21       7411.84       268.31 o                         
  -5  10   4      14603.12      14230.77       456.90 o                         
  -4  10   4        444.45        399.77       101.98 o                         
  -3  10   4       8608.71       8553.00       258.18 o                         
  -2  10   4       1115.57       1129.55       123.78 o                         
  -1  10   4          4.40        -95.20        95.20 o                         
   0  10   4       1338.30       1471.58       130.27 o                         
   1  10   4      38620.53      38161.22       911.38 o                         
   2  10   4      10606.83      11574.91       316.63 o                         
   3  10   4         28.29         18.25        95.99 o                         
   4  10   4      33174.05      32400.91       400.30 o                         
   5  10   4        169.71         98.17       148.90 o                         
   6  10   4       1330.64       1235.11       187.52 o                         
   7  10   4        143.99         59.64       157.36 o                         
   8  10   4        999.81        830.10       191.05 o                         
   9  10   4         38.93        -79.25       163.19 o                         
  10  10   4       3021.74       3173.67       265.91 o                         
  11  10   4        655.37        604.20       211.23 o                         
  12  10   4       1011.04       1096.32       234.22 o                         
  13  10   4         82.47        133.46       214.26 o                         
 -13  11   4        931.85        805.83       210.76 o                         
 -12  11   4       1253.86       1079.53       214.55 o                         
 -11  11   4      14571.61      14578.77       449.50 o                         
 -10  11   4       2171.03       2009.29       229.14 o                         
  -9  11   4       4743.90       4562.28       281.01 o                         
  -8  11   4        100.73       -140.55       140.55 o                         
  -7  11   4        203.12        -97.39       135.83 o                         
  -6  11   4        595.65        552.66       222.26 o                         
  -5  11   4       9920.85       9499.37       264.15 o                         
  -4  11   4       9717.96       9757.12       274.77 o                         
  -3  11   4       1376.05       1447.93       162.96 o                         
  -2  11   4         19.69        -90.04       117.61 o                         
  -1  11   4      26789.64      25579.00       354.84 o                         
   0  11   4      31067.92      32036.66       390.74 o                         
   1  11   4       1678.00       1928.94       146.75 o                         
   2  11   4         46.45        226.55       108.90 o                         
   3  11   4        710.51        757.01       137.90 o                         
   4  11   4         25.12        -13.19       141.92 o                         
   5  11   4      39250.63      39679.96       683.10 o                         
   6  11   4      19445.34      19066.45       447.42 o                         
   7  11   4       2108.80       1819.06       212.66 o                         
   8  11   4        504.09        564.41       186.93 o                         
   9  11   4       3074.67       3041.80       262.18 o                         
  10  11   4       2203.90       2387.15       295.42 o                         
  11  11   4       1160.09        987.12       231.06 o                         
  12  11   4         32.78        191.44       214.11 o                         
 -12  12   4        892.64        633.50       204.46 o                         
 -11  12   4          9.50       -150.52       169.89 o                         
 -10  12   4        743.29        506.41       188.56 o                         
  -9  12   4       1773.94       1454.66       208.49 o                         
  -8  12   4          5.90        -64.40       150.14 o                         
  -7  12   4       4177.72       4350.27       268.65 o                         
  -6  12   4       1558.31       1211.52       175.89 o                         
  -5  12   4        140.26         62.92       133.42 o                         
  -4  12   4       9118.05       9097.70       431.55 o                         
  -3  12   4       7824.62       8023.25       245.97 o                         
  -2  12   4        412.08        382.08       122.20 o                         
  -1  12   4       6150.08       5874.33       223.75 o                         
   0  12   4         94.33        180.88       114.22 o                         
   1  12   4       3940.53       4362.27       230.02 o                         
   2  12   4       2257.32       2361.42       173.69 o                         
   3  12   4       1096.27       1314.58       182.07 o                         
   4  12   4       1727.35       2139.36       208.50 o                         
   5  12   4       2527.65       2674.86       223.20 o                         
   6  12   4       6515.35       6319.12       307.03 o                         
   7  12   4        123.82         17.30       158.74 o                         
   8  12   4       4368.25       4446.68       291.34 o                         
   9  12   4         72.23        -68.70       181.26 o                         
  10  12   4       1443.25       1338.72       237.18 o                         
  11  12   4       1165.38       1421.60       243.77 o                         
  12  12   4       1148.03        991.03       248.41 o                         
 -11  13   4       1359.08       1155.90       215.23 o                         
 -10  13   4          4.68         70.19       173.91 o                         
  -9  13   4        887.08        655.78       255.48 o                         
  -8  13   4       4772.04       4695.43       292.08 o                         
  -7  13   4        265.29        363.62       162.78 o                         
  -6  13   4        251.39        313.87       160.79 o                         
  -5  13   4       4839.89       4991.90       276.25 o                         
  -4  13   4        258.83        567.48       161.50 o                         
  -3  13   4        105.30        234.03       126.98 o                         
  -2  13   4       7199.38       6638.96       237.69 o                         
  -1  13   4       4232.45       4894.80       217.96 o                         
   0  13   4       2859.36       2896.61       177.08 o                         
   1  13   4       2045.66       2203.83       181.57 o                         
   2  13   4         15.64         -8.61       177.00 o                         
   3  13   4        127.96         74.95       149.31 o                         
   4  13   4        595.08        204.42       162.48 o                         
   5  13   4       3411.43       3715.94       258.38 o                         
   6  13   4       5407.09       4889.66       296.21 o                         
   7  13   4         87.99       -116.01       170.28 o                         
   8  13   4       3210.09       4051.30       292.78 o                         
   9  13   4         66.42        138.24       194.03 o                         
  10  13   4        225.60        -24.54       228.18 o                         
  11  13   4        229.15        126.37       211.41 o                         
 -10  14   4         58.65         28.44       208.72 o                         
  -9  14   4         52.40        -90.52       169.32 o                         
  -8  14   4        118.19       -109.13       166.67 o                         
  -7  14   4       1018.12       1297.57       208.03 o                         
  -6  14   4         23.75        199.51       161.45 o                         
  -5  14   4        306.83        499.06       168.64 o                         
  -4  14   4       4841.66       5274.85       307.57 o                         
  -3  14   4       5759.16       5342.06       291.67 o                         
  -2  14   4        508.58        418.63       140.29 o                         
  -1  14   4         16.80       -101.07       114.49 o                         
   0  14   4        891.02        857.34       159.72 o                         
   1  14   4          4.57         45.61       144.11 o                         
   2  14   4       5330.27       6058.46       301.23 o                         
   3  14   4         25.23         60.58       154.67 o                         
   4  14   4         81.50       -152.56       152.56 o                         
   5  14   4        397.41        -81.84       221.22 o                         
   6  14   4        153.77        308.08       181.75 o                         
   7  14   4          1.26        -91.69       182.09 o                         
   8  14   4       2612.03       2781.68       273.16 o                         
   9  14   4        107.62        183.85       201.28 o                         
  10  14   4        599.74        456.33       214.90 o                         
  -9  15   4        461.34        177.42       198.14 o                         
  -8  15   4         74.12       -151.14       176.18 o                         
  -7  15   4          7.38        179.35       175.19 o                         
  -6  15   4       1783.67       2141.62       226.29 o                         
  -5  15   4       1452.48       1525.58       217.63 o                         
  -4  15   4        393.62        589.65       176.73 o                         
  -3  15   4        424.24         94.33       193.55 o                         
  -2  15   4       1475.03       1351.87       194.39 o                         
  -1  15   4       2341.16       2303.58       215.79 o                         
   0  15   4         24.77        103.48       155.25 o                         
   1  15   4       2040.32       2347.45       222.96 o                         
   2  15   4       1108.59       1483.77       206.30 o                         
   3  15   4         78.13        -56.77       161.37 o                         
   4  15   4       4598.68       4551.59       285.42 o                         
   5  15   4       1966.41       1868.30       234.37 o                         
   6  15   4        199.27        173.18       187.99 o                         
   7  15   4       2369.18       2712.06       273.58 o                         
   8  15   4       1152.34       1346.42       239.55 o                         
   9  15   4        355.70       -101.86       406.62 o                         
  -8  16   4       1207.82       1080.57       225.91 o                         
  -7  16   4        989.25       1016.77       214.60 o                         
  -6  16   4          4.40         15.21       172.32 o                         
  -5  16   4        624.87        702.38       190.14 o                         
  -4  16   4       1496.16       1795.42       222.90 o                         
  -3  16   4        942.13        672.92       183.80 o                         
  -2  16   4          1.82       -177.19       177.19 o                         
  -1  16   4         66.26       -109.96       325.21 o                         
   0  16   4       1218.14       1449.78       228.09 o                         
   1  16   4       2233.15       2576.91       237.22 o                         
   2  16   4        315.29        299.89       170.36 o                         
   3  16   4         52.93       -112.74       163.47 o                         
   4  16   4        490.45        289.52       189.79 o                         
   5  16   4         14.88        -21.06       189.55 o                         
   6  16   4       1352.87       1678.88       241.77 o                         
   7  16   4        444.29        396.07       211.87 o                         
  -5  17   4         11.70       -124.30       268.24 o                         
  -4  17   4        302.21        348.87       216.58 o                         
  -3  17   4        204.52        238.83       270.17 o                         
  -2  17   4         73.38         22.70       216.57 o                         
  -1  17   4         95.01       -183.42       210.38 o                         
   0  17   4        111.02        -33.77       221.72 o                         
   1  17   4       1234.46       1233.43       235.12 o                         
   2  17   4        118.42         39.18       178.01 o                         
   3  17   4       1312.28       1494.05       236.53 o                         
   4  17   4        294.97        -92.55       195.52 o                         
   5  17   4        692.93        883.91       227.81 o                         
  -1  18   4          8.44        -65.31       231.99 o                         
   0  18   4        732.25        455.27       255.75 o                         
   1  18   4        310.13       -130.73       372.13 o                         
 -17   0   5        561.26        411.43       395.39 o                         
 -15   0   5        532.91        572.94       245.09 o                         
 -13   0   5       5283.43       5425.00       320.67 o                         
 -11   0   5       9119.59       8870.58       344.50 o                         
  -9   0   5      32474.62      32875.68       534.22 o                         
  -7   0   5       3850.04       6756.13       604.72 o                         
  -5   0   5      34664.94      40911.41      1129.23 o                         
  -3   0   5      10283.91       9906.26       750.28 o                         
  -1   0   5       4139.85       3880.50       532.13 o                         
   1   0   5      61233.85      63695.57      2339.06 o                         
   3   0   5      16311.42      18394.89       255.04 o                         
   5   0   5     270732.22     267139.03      6227.20 o                         
   7   0   5        330.90        441.89       121.54 o                         
   9   0   5      13381.53      13690.44       353.99 o                         
  11   0   5      77973.39      79479.12      2479.81 o                         
  13   0   5        904.02        746.22       227.15 o                         
 -16   1   5       2621.45       2246.57       259.30 o                         
 -15   1   5       2693.56       3237.49       409.56 o                         
 -14   1   5        113.30         21.75       172.12 o                         
 -13   1   5         72.16         12.21       141.92 o                         
 -12   1   5      14584.82      13476.52       302.97 o                         
 -11   1   5        207.86        317.93       124.58 o                         
 -10   1   5      13938.68      13303.07       282.35 o                         
  -9   1   5     110938.77     105893.93      3428.00 o                         
  -8   1   5       7272.38       7267.43       464.90 o                         
  -7   1   5        664.98        468.81        90.98 o                         
  -6   1   5      13705.08      13894.39       372.98 o                         
  -5   1   5        140.50        284.76        68.41 o                         
  -4   1   5       8826.06       8578.91       333.85 o                         
  -3   1   5      72332.72      94153.26      2890.13 o                         
  -2   1   5     127145.34     129733.95       997.04 o                         
  -1   1   5      77449.11      79951.29       854.03 o                         
   0   1   5      17272.38      17760.86       143.76 o                         
   1   1   5     133691.00     135814.72       499.05 o                         
   2   1   5      60892.16      61185.03       646.25 o                         
   3   1   5      56948.75      59249.12       317.71 o                         
   4   1   5      46046.31      45669.43       817.85 o                         
   5   1   5      12003.04      12089.32       279.73 o                         
   6   1   5      46765.70      46428.22       786.01 o                         
   7   1   5        474.97        423.47        85.45 o                         
   8   1   5        364.82        306.89        91.10 o                         
   9   1   5      68305.12      67177.99       486.56 o                         
  10   1   5       1498.46       1743.13       137.21 o                         
  11   1   5       1814.45       1802.08       166.20 o                         
  12   1   5        284.55        215.06       132.31 o                         
  13   1   5       2437.30       2307.67       225.88 o                         
  14   1   5        217.51        162.56       182.66 o                         
  15   1   5        145.98       -117.93       260.47 o                         
  16   1   5        126.09        -52.40       282.66 o                         
 -16   2   5        526.41        487.33       259.61 o                         
 -15   2   5        442.97        208.01       161.09 o                         
 -14   2   5       8647.91       8924.95       423.51 o                         
 -13   2   5        119.63        166.46       134.79 o                         
 -12   2   5       5171.13       4891.94       229.37 o                         
 -11   2   5       7716.83       7119.30       301.40 o                         
 -10   2   5      38280.97      37066.23      1207.26 o                         
  -9   2   5      28209.75      27768.73      1015.67 o                         
  -8   2   5       4598.04       4313.19       193.33 o                         
  -7   2   5       8527.63       9059.04       512.12 o                         
  -6   2   5       4743.33       4358.61       311.63 o                         
  -5   2   5      86118.65      84257.41      1361.45 o                         
  -4   2   5      27932.50      28225.56      1209.35 o                         
  -3   2   5      31388.53      30630.23       463.53 o                         
  -2   2   5       7728.88       8187.68      1053.53 o                         
  -1   2   5        105.41        303.32       150.84 o                         
   0   2   5     346489.62     348668.12      3207.87 o                         
   1   2   5      47234.09      54176.04      1748.44 o                         
   2   2   5      20876.62      20726.26       323.20 o                         
   3   2   5      24438.56      26501.42       406.01 o                         
   4   2   5       9475.06       9246.68       333.07 o                         
   5   2   5      16001.66      16548.13       249.00 o                         
   6   2   5       8272.69       8195.40       205.01 o                         
   7   2   5        488.24        626.98        92.09 o                         
   8   2   5        941.52        769.61       103.30 o                         
   9   2   5      29804.09      29773.69       567.46 o                         
  10   2   5        334.02        268.51       116.80 o                         
  11   2   5         30.44          0.05       117.24 o                         
  12   2   5       3803.09       4141.38       257.45 o                         
  13   2   5        593.92        429.83       174.54 o                         
  14   2   5       4180.18       4611.26       285.63 o                         
  15   2   5        786.23        631.33       275.63 o                         
  16   2   5       1003.39        788.36       308.25 o                         
 -16   3   5       6508.47       6545.30       340.45 o                         
 -15   3   5         11.01        -91.56       164.67 o                         
 -14   3   5       1751.58       1829.07       276.58 o                         
 -13   3   5       7993.71       7972.39       315.33 o                         
 -12   3   5       4747.07       4682.03       242.20 o                         
 -11   3   5        921.09        729.29       138.01 o                         
 -10   3   5      24586.09      25276.02       677.08 o                         
  -9   3   5      19285.96      17120.85       320.32 o                         
  -8   3   5      31176.10      29420.78       845.94 o                         
  -7   3   5     161573.66     161026.72      1383.65 o                         
  -6   3   5      97514.65      95778.82      1744.04 o                         
  -5   3   5      16603.38      16245.08       531.80 o                         
  -4   3   5      33555.42      33333.25       406.59 o                         
  -3   3   5        700.14       1513.86       357.30 o                         
  -2   3   5      53926.98      52391.89       561.20 o                         
  -1   3   5     157785.91     154912.02      2724.76 o                         
   0   3   5      17946.96      17643.95       264.74 o                         
   1   3   5     144761.77     146290.50      1634.54 o                         
   2   3   5      11083.10      11430.51       144.44 o                         
   3   3   5      14385.28      14906.90       253.51 o                         
   4   3   5      12146.77      12250.19       437.66 o                         
   5   3   5      17793.43      17495.30       231.40 o                         
   6   3   5      66050.61      67798.86      1376.91 o                         
   7   3   5     119084.94     117580.02      1369.79 o                         
   8   3   5       3099.95       3063.09       149.66 o                         
   9   3   5      23333.60      23776.39       317.84 o                         
  10   3   5       3050.73       2985.58       160.62 o                         
  11   3   5        769.43        790.07       181.27 o                         
  12   3   5       5069.23       4849.71       283.20 o                         
  13   3   5       5843.77       6490.35       321.81 o                         
  14   3   5       4033.86       4661.57       296.60 o                         
  15   3   5        143.23        320.45       195.63 o                         
 -16   4   5       1126.06       1115.05       225.44 o                         
 -15   4   5        804.60        665.76       199.70 o                         
 -14   4   5       4074.88       4116.08       285.37 o                         
 -13   4   5        264.66        320.54       149.96 o                         
 -12   4   5         88.91         -2.12       133.90 o                         
 -11   4   5       3365.87       2951.43       215.55 o                         
 -10   4   5       1486.29       1282.45       150.46 o                         
  -9   4   5      18996.82      18710.19       346.49 o                         
  -8   4   5        556.46        463.14       114.48 o                         
  -7   4   5      19839.20      20225.68       537.94 o                         
  -6   4   5       5769.18       5633.03       289.75 o                         
  -5   4   5     104449.32     103707.02       744.10 o                         
  -4   4   5       2721.12       2693.07       123.60 o                         
  -3   4   5       2713.07       2917.49       122.81 o                         
  -2   4   5      14015.45      14188.61       297.35 o                         
  -1   4   5       1481.39       1820.71       103.26 o                         
   0   4   5        739.42        893.93        98.65 o                         
   1   4   5       1000.38       1019.01        72.71 o                         
   2   4   5      10885.49      11104.46       221.91 o                         
   3   4   5      10108.67      10489.33       195.38 o                         
   4   4   5       1830.01       1756.02       106.34 o                         
   5   4   5      15489.80      14953.31       376.34 o                         
   6   4   5       1959.57       2169.77       143.08 o                         
   7   4   5      31762.86      31750.56       375.14 o                         
   8   4   5        212.90         56.83        88.75 o                         
   9   4   5       2097.88       2255.08       136.52 o                         
  10   4   5         82.97       -138.99       138.99 o                         
  11   4   5       2888.04       2979.19       243.70 o                         
  12   4   5        350.66        383.34       181.98 o                         
  13   4   5       4887.67       5478.90       307.08 o                         
  14   4   5       1523.80       1475.20       228.24 o                         
  15   4   5          6.92          4.01       199.64 o                         
 -16   5   5       1604.01       1417.96       236.57 o                         
 -15   5   5         12.67       -174.56       174.56 o                         
 -14   5   5       4033.48       4284.45       291.36 o                         
 -13   5   5       3680.64       3491.98       256.28 o                         
 -12   5   5       7427.57       6943.61       374.60 o                         
 -11   5   5       1483.51       1283.30       161.20 o                         
 -10   5   5      11515.84      10072.08       307.91 o                         
  -9   5   5          4.44        220.36       118.85 o                         
  -8   5   5       5428.98       5278.37       215.36 o                         
  -7   5   5       4044.40       4128.09       240.32 o                         
  -6   5   5      47395.78      46946.49       601.14 o                         
  -5   5   5      41467.79      41098.40       727.32 o                         
  -4   5   5      44104.64      41957.99       820.04 o                         
  -3   5   5      36328.34      36146.84       336.51 o                         
  -2   5   5      36985.83      35709.32       307.69 o                         
  -1   5   5      64261.07      65876.05      1410.65 o                         
   0   5   5     228860.48     226151.17      2776.16 o                         
   1   5   5     118387.99     119542.27      2552.16 o                         
   2   5   5      65707.58      66060.96      1141.86 o                         
   3   5   5        795.95        718.38       107.83 o                         
   4   5   5      24458.80      24029.30       796.28 o                         
   5   5   5      18390.57      18012.81       245.94 o                         
   6   5   5      71257.27      69055.93      1179.98 o                         
   7   5   5       7240.23       7335.49       421.95 o                         
   8   5   5      16809.09      16417.48       394.80 o                         
   9   5   5         24.03        -50.10       144.82 o                         
  10   5   5        615.04        522.78       178.69 o                         
  11   5   5       3989.49       4427.57       279.93 o                         
  12   5   5          2.92       -158.57       158.57 o                         
  13   5   5       2093.97       1763.38       240.28 o                         
  14   5   5        244.37        272.80       193.95 o                         
  15   5   5        631.75        793.82       225.19 o                         
 -16   6   5        235.49        590.27       219.32 o                         
 -15   6   5        523.26        222.81       193.36 o                         
 -14   6   5       4716.34       4497.70       345.20 o                         
 -13   6   5       1893.90       1570.73       225.50 o                         
 -12   6   5        514.55        578.43       178.57 o                         
 -11   6   5      11069.37      10058.85       305.28 o                         
 -10   6   5       5229.69       5167.16       248.33 o                         
  -9   6   5       8659.22       8677.83       344.39 o                         
  -8   6   5         76.37        -66.99       105.27 o                         
  -7   6   5       4072.68       4235.64       189.13 o                         
  -6   6   5      11959.53      11660.59       306.37 o                         
  -5   6   5      14884.26      14360.42       266.25 o                         
  -4   6   5         19.51        167.52       108.58 o                         
  -3   6   5      54233.39      51273.60      1328.00 o                         
  -2   6   5       9698.30      10327.83       200.17 o                         
  -1   6   5          1.19        -61.60        83.12 o                         
   0   6   5     160607.58     161235.31      2031.24 o                         
   1   6   5      31571.53      31248.91       998.78 o                         
   2   6   5       2315.85       2310.43       181.74 o                         
   3   6   5      32810.36      32437.54       395.29 o                         
   4   6   5          0.35         19.87       117.26 o                         
   5   6   5        445.09        398.24       155.45 o                         
   6   6   5      71152.26      68063.56       941.20 o                         
   7   6   5      36367.25      35908.28       534.80 o                         
   8   6   5       2365.67       2320.95       209.52 o                         
   9   6   5         15.57       -146.58       146.58 o                         
  10   6   5       4096.04       4269.45       270.51 o                         
  11   6   5       3232.88       3022.43       251.12 o                         
  12   6   5        595.15        306.86       182.98 o                         
  13   6   5        134.67       -157.90       191.24 o                         
  14   6   5       3468.67       3393.79       296.92 o                         
  15   6   5         72.84        210.61       216.83 o                         
 -15   7   5       4113.22       3982.38       308.22 o                         
 -14   7   5       1881.88       2129.66       247.12 o                         
 -13   7   5        131.64        124.98       172.47 o                         
 -12   7   5        525.27        128.33       165.66 o                         
 -11   7   5        751.48        404.15       155.56 o                         
 -10   7   5        221.00        164.59       132.13 o                         
  -9   7   5      28856.43      27845.84       428.10 o                         
  -8   7   5       3300.23       3624.38       183.73 o                         
  -7   7   5       2545.48       2460.71       152.61 o                         
  -6   7   5         32.59        464.96       361.81 o                         
  -5   7   5      24796.46      24346.04       419.05 o                         
  -4   7   5      74936.16      72058.33      1352.89 o                         
  -3   7   5       4423.15       4739.85       217.39 o                         
  -2   7   5       8178.58       7852.12       322.38 o                         
  -1   7   5       1121.14       1055.76        96.77 o                         
   0   7   5        983.43        862.45        98.86 o                         
   1   7   5       1703.08       2174.38       131.39 o                         
   2   7   5      20834.88      19937.94       647.68 o                         
   3   7   5        147.19         35.71        89.23 o                         
   4   7   5      26582.66      25264.41       329.82 o                         
   5   7   5      61990.02      59553.90       631.75 o                         
   6   7   5       3559.33       4232.17       244.10 o                         
   7   7   5      10184.73      10788.50       350.29 o                         
   8   7   5       1819.03       1889.74       203.65 o                         
   9   7   5      15163.19      15378.58       458.18 o                         
  10   7   5       4935.38       4987.84       297.07 o                         
  11   7   5         70.35       -165.28       165.28 o                         
  12   7   5       1476.35       1142.70       217.50 o                         
  13   7   5        203.12        180.54       202.44 o                         
  14   7   5        724.35        530.17       226.23 o                         
 -15   8   5        206.57        236.36       209.94 o                         
 -14   8   5        911.11       1219.42       222.52 o                         
 -13   8   5      12017.42      11140.11       508.07 o                         
 -12   8   5       1510.81       1145.70       201.65 o                         
 -11   8   5          4.49       -133.39       145.19 o                         
 -10   8   5       2552.56       2896.40       248.98 o                         
  -9   8   5       1016.23        920.95       148.67 o                         
  -8   8   5         12.59        119.53       116.08 o                         
  -7   8   5        908.08       1045.15       123.95 o                         
  -6   8   5        162.89        176.89       102.81 o                         
  -5   8   5      38231.85      35530.66       926.30 o                         
  -4   8   5       2185.99       2359.95       152.22 o                         
  -3   8   5         61.97         57.04        82.38 o                         
  -2   8   5       2315.86       2469.84       188.36 o                         
  -1   8   5      18730.29      18880.04       266.88 o                         
   0   8   5        145.32         77.94       126.60 o                         
   1   8   5         93.49        117.25        82.99 o                         
   2   8   5       2882.38       2765.43       137.12 o                         
   3   8   5       1160.44       1304.99       129.32 o                         
   4   8   5         36.41        -71.69       103.27 o                         
   5   8   5      32067.67      31457.94       493.60 o                         
   6   8   5       1187.34       1002.28       176.84 o                         
   7   8   5       1147.47       1386.34       192.49 o                         
   8   8   5        323.91         77.59       153.89 o                         
   9   8   5         31.02       -154.31       154.31 o                         
  10   8   5       4352.39       4142.17       280.13 o                         
  11   8   5      16685.17      16826.10       474.26 o                         
  12   8   5        287.59         79.18       193.26 o                         
  13   8   5       1302.38       1199.78       240.80 o                         
  14   8   5        152.89         35.99       216.97 o                         
 -14   9   5          2.28        -92.55       187.16 o                         
 -13   9   5         24.74        -84.88       184.36 o                         
 -12   9   5       1742.44       1938.08       226.09 o                         
 -11   9   5      13960.89      13826.74       516.75 o                         
 -10   9   5        262.59        377.25       165.12 o                         
  -9   9   5       1958.69       2326.78       211.89 o                         
  -8   9   5        623.64        274.28       125.67 o                         
  -7   9   5       5436.24       5144.13       362.21 o                         
  -6   9   5         51.23         70.61       119.36 o                         
  -5   9   5      33825.95      34156.34       829.08 o                         
  -4   9   5       4117.99       4091.58       171.93 o                         
  -3   9   5      25687.84      25643.02       704.52 o                         
  -2   9   5      18843.49      18615.63       631.36 o                         
  -1   9   5       3082.50       3394.37       161.00 o                         
   0   9   5       1522.13       1587.71       125.89 o                         
   1   9   5       1021.12        912.59       113.02 o                         
   2   9   5       4322.08       4015.96       208.86 o                         
   3   9   5        152.41         90.78       112.00 o                         
   4   9   5       5629.59       5063.84       216.47 o                         
   5   9   5       1033.92        856.48       171.26 o                         
   6   9   5      11030.76      10581.28       348.90 o                         
   7   9   5       4176.50       4581.64       272.32 o                         
   8   9   5        212.12        209.67       161.68 o                         
   9   9   5         29.05       -158.65       158.65 o                         
  10   9   5       5043.11       5779.82       329.21 o                         
  11   9   5       4092.74       4850.26       320.77 o                         
  12   9   5       1341.44       1134.19       237.45 o                         
  13   9   5        772.71        469.64       228.12 o                         
 -14  10   5        340.37        295.72       206.44 o                         
 -13  10   5         75.50        150.88       179.45 o                         
 -12  10   5         72.71         75.05       176.91 o                         
 -11  10   5       1355.12       1048.83       193.83 o                         
 -10  10   5        345.66        189.56       166.48 o                         
  -9  10   5        752.80        691.59       175.21 o                         
  -8  10   5        581.10        617.61       163.11 o                         
  -7  10   5        502.52        450.64       125.32 o                         
  -6  10   5        880.42        845.69       129.54 o                         
  -5  10   5       1378.38       1404.73       141.71 o                         
  -4  10   5        848.55        848.85       113.23 o                         
  -3  10   5      22498.44      22294.46       644.20 o                         
  -2  10   5        486.52        619.99       130.64 o                         
  -1  10   5       1661.06       1676.49       137.15 o                         
   0  10   5      20990.45      20803.30       350.29 o                         
   1  10   5       6057.47       6009.01       218.69 o                         
   2  10   5       6370.25       6319.65       218.70 o                         
   3  10   5      39209.85      37946.50       485.65 o                         
   4  10   5        797.91        839.99       169.21 o                         
   5  10   5        424.01        398.58       160.50 o                         
   6  10   5      13470.46      12348.85       377.59 o                         
   7  10   5         99.37         -8.73       156.89 o                         
   8  10   5       3143.33       3532.13       252.98 o                         
   9  10   5       1524.98       1427.71       217.91 o                         
  10  10   5        971.61        970.73       210.21 o                         
  11  10   5         71.64        170.09       196.88 o                         
  12  10   5         24.04        -92.73       200.21 o                         
  13  10   5        125.69       -123.18       209.58 o                         
 -13  11   5       1031.14        912.18       213.63 o                         
 -12  11   5       1590.33       1473.05       223.08 o                         
 -11  11   5         26.50         45.30       171.13 o                         
 -10  11   5        238.11        168.57       202.00 o                         
  -9  11   5        199.44        220.98       158.90 o                         
  -8  11   5        125.75         49.70       144.68 o                         
  -7  11   5        477.72        414.32       153.05 o                         
  -6  11   5        770.29        607.44       127.33 o                         
  -5  11   5       4529.37       4600.99       212.84 o                         
  -4  11   5      22527.72      22240.60       331.51 o                         
  -3  11   5        766.42        919.99       144.20 o                         
  -2  11   5      19226.03      18829.43       587.95 o                         
  -1  11   5      16890.59      17605.53       317.17 o                         
   0  11   5         59.59        -57.01       119.70 o                         
   1  11   5      28999.61      30078.20       387.34 o                         
   2  11   5       8992.99       8842.64       417.78 o                         
   3  11   5       3555.38       3972.82       217.32 o                         
   4  11   5      27087.55      27786.05       498.67 o                         
   5  11   5        772.87        918.96       178.42 o                         
   6  11   5       1369.06       1378.25       196.85 o                         
   7  11   5       2274.08       2258.30       317.88 o                         
   8  11   5        823.29        957.10       195.06 o                         
   9  11   5       2093.97       2146.83       244.59 o                         
  10  11   5          2.27       -133.41       182.43 o                         
  11  11   5         57.40        -13.75       193.14 o                         
  12  11   5        864.02        828.66       232.06 o                         
 -12  12   5        209.75       -117.90       184.07 o                         
 -11  12   5        892.17        836.52       208.68 o                         
 -10  12   5       2606.08       2667.75       246.26 o                         
  -9  12   5       5793.74       5377.43       305.55 o                         
  -8  12   5       1853.08       1934.59       215.74 o                         
  -7  12   5        404.58        345.47       155.00 o                         
  -6  12   5         86.07         11.78       134.10 o                         
  -5  12   5       7058.89       6637.66       293.03 o                         
  -4  12   5       1112.56       1324.34       144.44 o                         
  -3  12   5        177.31        149.80       113.12 o                         
  -2  12   5       5056.51       5487.73       224.86 o                         
  -1  12   5        203.20        176.27       117.29 o                         
   0  12   5         63.34         58.79       109.43 o                         
   1  12   5        497.78        332.36       122.49 o                         
   2  12   5       7376.86       7256.44       265.00 o                         
   3  12   5       1416.85       1443.14       187.34 o                         
   4  12   5        400.32        354.27       184.69 o                         
   5  12   5       1038.67       1062.39       190.64 o                         
   6  12   5       2443.29       2476.09       231.22 o                         
   7  12   5        548.71        737.34       189.14 o                         
   8  12   5         34.68       -171.02       171.02 o                         
   9  12   5          0.06        -98.04       187.43 o                         
  10  12   5       6041.27       6050.53       356.32 o                         
  11  12   5        145.97        169.65       205.38 o                         
 -11  13   5        527.93        431.00       194.11 o                         
 -10  13   5         50.44        166.77       178.77 o                         
  -9  13   5        993.22        824.86       197.32 o                         
  -8  13   5       1745.19       1793.17       209.50 o                         
  -7  13   5        651.20        643.88       176.26 o                         
  -6  13   5       2964.29       3159.69       237.84 o                         
  -5  13   5      13142.83      13515.72       394.35 o                         
  -4  13   5       1583.94       1885.81       178.19 o                         
  -3  13   5       5699.40       5785.03       271.34 o                         
  -2  13   5       4822.24       4872.98       217.32 o                         
  -1  13   5       1960.94       1978.96       160.81 o                         
   0  13   5       1889.70       1754.13       155.61 o                         
   1  13   5       9530.05       9210.44       293.97 o                         
   2  13   5         97.44        313.56       154.40 o                         
   3  13   5        993.61       1421.03       189.49 o                         
   4  13   5       1153.46       1248.24       196.94 o                         
   5  13   5       3060.82       3135.70       251.04 o                         
   6  13   5       6190.44       6575.96       328.10 o                         
   7  13   5         73.65          6.59       169.80 o                         
   8  13   5        547.26        438.30       213.11 o                         
   9  13   5        801.79        584.96       214.90 o                         
  10  13   5        530.48        433.79       219.23 o                         
  11  13   5        938.97        980.48       256.06 o                         
 -10  14   5        392.72        266.99       261.87 o                         
  -9  14   5       3451.55       3163.81       270.78 o                         
  -8  14   5        654.46        550.21       187.60 o                         
  -7  14   5         56.01        155.32       166.22 o                         
  -6  14   5       2121.11       2362.17       222.95 o                         
  -5  14   5       2587.06       2458.65       222.45 o                         
  -4  14   5          1.75         -1.45       147.01 o                         
  -3  14   5       1390.97       1653.66       171.58 o                         
  -2  14   5          3.15       -118.53       118.53 o                         
  -1  14   5        539.15        662.21       141.52 o                         
   0  14   5       5955.52       5655.98       258.45 o                         
   1  14   5       8799.02       9634.76       346.37 o                         
   2  14   5       1876.55       1914.50       211.28 o                         
   3  14   5         27.99         22.61       154.26 o                         
   4  14   5        353.45        172.36       172.20 o                         
   5  14   5        410.45        473.98       188.73 o                         
   6  14   5        623.35        309.26       183.88 o                         
   7  14   5       3678.62       3855.22       290.65 o                         
   8  14   5         43.32       -189.27       189.27 o                         
   9  14   5        212.31       -109.61       197.45 o                         
  -9  15   5         17.16         99.76       183.27 o                         
  -8  15   5        195.16        458.69       187.65 o                         
  -7  15   5       3040.78       3208.69       259.86 o                         
  -6  15   5         32.81         77.76       163.43 o                         
  -5  15   5        234.92        315.26       163.72 o                         
  -4  15   5        755.63        680.01       181.73 o                         
  -3  15   5        762.48        943.04       187.60 o                         
  -2  15   5       1793.92       1922.50       186.32 o                         
  -1  15   5       3064.12       3058.51       212.24 o                         
   0  15   5       1822.85       1837.25       209.65 o                         
   1  15   5        565.44        835.22       178.05 o                         
   2  15   5       1976.79       1872.72       215.06 o                         
   3  15   5         46.61       -163.33       163.33 o                         
   4  15   5        697.72        559.37       185.19 o                         
   5  15   5        698.13        697.38       200.37 o                         
   6  15   5         10.81         -7.41       179.88 o                         
   7  15   5        305.49        268.68       235.69 o                         
   8  15   5        470.37        321.12       219.54 o                         
  -7  16   5       1019.70        757.76       208.51 o                         
  -6  16   5       1520.62       1474.69       223.40 o                         
  -5  16   5        659.98        939.59       199.46 o                         
  -4  16   5         71.63        -31.74       166.79 o                         
  -3  16   5       1226.35       1489.68       250.58 o                         
  -2  16   5         46.91       -101.00       180.85 o                         
  -1  16   5        568.02        422.15       227.46 o                         
   0  16   5          3.42        -80.80       156.03 o                         
   1  16   5        867.74        797.61       197.20 o                         
   2  16   5          5.85         31.00       167.14 o                         
   3  16   5        495.06        275.96       180.25 o                         
   4  16   5        112.20         11.03       176.77 o                         
   5  16   5        777.07        764.31       215.06 o                         
   6  16   5        260.53        429.99       217.45 o                         
   7  16   5         33.42          3.04       205.94 o                         
  -5  17   5       1306.73       1024.24       216.41 o                         
  -4  17   5       1724.02       1895.96       280.15 o                         
  -3  17   5         50.47        194.19       210.81 o                         
  -2  17   5        389.93        371.79       233.39 o                         
  -1  17   5          2.87        502.75       233.29 o                         
   0  17   5       1523.03       1764.38       298.32 o                         
   1  17   5       1002.98        909.80       227.05 o                         
   2  17   5        423.46        424.21       198.47 o                         
   3  17   5       1140.33       1177.81       220.10 o                         
   4  17   5        127.01        113.44       199.95 o                         
 -16   0   6         41.61        227.77       415.44 o                         
 -14   0   6       3490.76       3370.86       483.21 o                         
 -12   0   6      46443.84      44460.37       861.76 o                         
 -10   0   6      32621.05      30687.40       581.12 o                         
  -8   0   6       1413.63       2856.08       225.89 o                         
  -6   0   6      19670.44      22385.14       439.72 o                         
  -4   0   6     537165.19     519560.56      2131.32 o                         
   0   0   6     111677.12     114835.82      2581.27 o                         
   2   0   6      13179.19      14784.24       225.36 o                         
   4   0   6     130187.94     133153.61      1142.86 o                         
   6   0   6     179184.86     178540.27      6201.14 o                         
   8   0   6       3478.31       4111.14       275.49 o                         
  10   0   6      28006.10      27244.46      1093.14 o                         
  12   0   6      19713.11      18575.27       463.97 o                         
 -16   1   6       1340.03       1285.51       207.30 o                         
 -15   1   6        812.63        752.98       175.69 o                         
 -14   1   6      13607.60      13208.88       704.63 o                         
 -13   1   6       3256.99       3038.39       221.10 o                         
 -12   1   6       4275.52       3924.54       197.97 o                         
 -11   1   6        461.24        277.20       116.27 o                         
 -10   1   6      19895.79      19133.34       355.50 o                         
  -9   1   6       2717.99       3320.09       180.45 o                         
  -8   1   6       2497.22       2433.78       151.09 o                         
  -7   1   6        232.81        127.10        78.05 o                         
  -6   1   6       5144.00       4829.91       177.63 o                         
  -5   1   6      70026.69      68480.38       963.59 o                         
  -4   1   6       7330.94       7698.70       174.68 o                         
  -3   1   6     220324.61     225585.33      2831.26 o                         
  -2   1   6      40544.30      40920.39       332.19 o                         
  -1   1   6      25461.42      24966.26       341.00 o                         
   0   1   6      36271.85      37346.77       216.39 o                         
   1   1   6     115315.15     111598.60      1003.87 o                         
   2   1   6      57480.66      58749.87       457.72 o                         
   3   1   6      49087.06      48300.77       702.78 o                         
   4   1   6      24303.52      24884.21       306.36 o                         
   5   1   6       6079.05       6292.85       190.08 o                         
   6   1   6      80641.40      80158.84      1184.11 o                         
   7   1   6      12423.09      11980.48       216.47 o                         
   8   1   6      17024.40      16803.16       256.33 o                         
   9   1   6         66.06        -93.95        93.95 o                         
  10   1   6       3422.53       3594.02       195.09 o                         
  11   1   6      29867.17      29129.43       444.18 o                         
  12   1   6         22.23       -108.11       167.39 o                         
  13   1   6       3623.97       4005.36       257.80 o                         
  14   1   6         48.71       -232.92       232.92 o                         
  15   1   6        427.87        163.36       278.81 o                         
 -16   2   6       3010.52       2912.02       280.37 o                         
 -15   2   6        100.41        261.02       159.28 o                         
 -14   2   6         17.95        -64.10       150.93 o                         
 -13   2   6       1669.09       2075.34       184.74 o                         
 -12   2   6       5809.28       5164.34       364.47 o                         
 -11   2   6      19958.54      18920.57       707.29 o                         
 -10   2   6      47600.77      43503.80      1882.37 o                         
  -9   2   6      28170.31      27814.18       728.94 o                         
  -8   2   6       1648.43       2438.26       283.10 o                         
  -7   2   6        193.65        139.15        96.89 o                         
  -6   2   6      18939.99      19200.22       457.37 o                         
  -5   2   6       3836.09       4589.77       236.11 o                         
  -4   2   6      26760.37      24895.04       295.88 o                         
  -3   2   6        133.55        255.50        64.25 o                         
  -2   2   6       9835.19       9804.42       503.09 o                         
  -1   2   6      29765.97      27442.74       187.42 o                         
   0   2   6         24.59         91.27       237.47 o                         
   1   2   6     127250.16     123421.48       811.06 o                         
   2   2   6      25856.51      28180.49       285.81 o                         
   3   2   6      19926.14      19293.93       300.56 o                         
   4   2   6      28005.21      28949.08       512.20 o                         
   5   2   6       5944.12       6121.56       177.81 o                         
   6   2   6        497.58        371.46        86.80 o                         
   7   2   6      46287.02      46254.77       812.66 o                         
   8   2   6      14648.62      13862.43       315.36 o                         
   9   2   6       2083.51       1926.07       136.70 o                         
  10   2   6        469.94        842.35       125.42 o                         
  11   2   6      11114.21      12035.57       275.42 o                         
  12   2   6         69.36         -1.24       157.43 o                         
  13   2   6       1060.62       1441.02       205.07 o                         
  14   2   6         48.05         31.02       183.59 o                         
  15   2   6        221.06        -72.66       256.64 o                         
 -16   3   6          3.79       -133.27       187.97 o                         
 -15   3   6         35.98        -54.32       164.98 o                         
 -14   3   6       1165.64       1177.39       181.36 o                         
 -13   3   6       4768.20       4352.80       247.64 o                         
 -12   3   6        105.41        100.31       124.29 o                         
 -11   3   6       1007.56       1089.60       155.23 o                         
 -10   3   6        119.65        302.19       128.51 o                         
  -9   3   6          5.27         64.62       117.27 o                         
  -8   3   6      43069.92      42313.59       636.56 o                         
  -7   3   6      20419.26      20423.73       390.92 o                         
  -6   3   6       7955.89       7728.08       264.51 o                         
  -5   3   6      22085.53      22522.39       573.71 o                         
  -4   3   6      26574.73      25086.22       585.51 o                         
  -3   3   6      11270.15      10897.00       163.45 o                         
  -2   3   6      92495.88      94215.91      1672.39 o                         
  -1   3   6      14298.79      13660.42       262.95 o                         
   0   3   6      18010.16      20971.04       271.77 o                         
   1   3   6       7185.77       7625.84       191.49 o                         
   2   3   6      51070.27      51298.14       477.63 o                         
   3   3   6       5604.99       5708.38       144.47 o                         
   4   3   6      21154.41      20733.40       567.53 o                         
   5   3   6      28140.36      28891.62       602.40 o                         
   6   3   6      18291.84      19627.05       249.72 o                         
   7   3   6        116.40         97.70        87.34 o                         
   8   3   6       5806.58       5328.83       202.35 o                         
   9   3   6       9621.01       9718.92       231.83 o                         
  10   3   6       1901.09       1993.01       173.87 o                         
  11   3   6       5531.40       5692.82       281.62 o                         
  12   3   6       2230.96       2463.41       223.09 o                         
  13   3   6       1836.97       1957.55       227.90 o                         
  14   3   6        592.65        419.08       196.91 o                         
  15   3   6        991.16       1002.45       240.46 o                         
 -16   4   6        576.92        479.31       201.61 o                         
 -15   4   6       5192.61       5433.12       321.12 o                         
 -14   4   6          3.12        157.00       176.56 o                         
 -13   4   6        865.34        771.94       191.70 o                         
 -12   4   6       1301.42       1208.71       164.63 o                         
 -11   4   6         17.97        -69.86       133.82 o                         
 -10   4   6      39214.02      36969.71       606.93 o                         
  -9   4   6        209.07        268.27       135.67 o                         
  -8   4   6      15091.63      14484.57       385.68 o                         
  -7   4   6       1960.48       2366.44       163.22 o                         
  -6   4   6       1622.95       1667.24       120.29 o                         
  -5   4   6      16385.87      15992.83       334.20 o                         
  -4   4   6     210772.06     201290.64      1480.22 o                         
  -3   4   6      12835.77      12354.89       412.45 o                         
  -2   4   6      12035.24      11072.01       160.74 o                         
  -1   4   6      20444.58      19579.64       274.98 o                         
   0   4   6      19262.90      18384.41       435.37 o                         
   1   4   6        358.46        319.61       102.91 o                         
   2   4   6      18883.90      21436.03       410.14 o                         
   3   4   6       7354.31       7692.36       469.29 o                         
   4   4   6       1089.73       1414.11       206.75 o                         
   5   4   6        717.30        498.92       108.53 o                         
   6   4   6       6702.54       7145.50       230.52 o                         
   7   4   6       5056.59       4964.24       285.75 o                         
   8   4   6       8331.08       9002.44       273.97 o                         
   9   4   6        516.13        231.03       131.05 o                         
  10   4   6       2336.54       2709.92       227.51 o                         
  11   4   6       2797.94       3298.85       253.35 o                         
  12   4   6        604.07        304.84       176.97 o                         
  13   4   6       1253.49       1617.63       229.62 o                         
  14   4   6       1778.45       2044.03       243.92 o                         
  15   4   6       1247.80       1361.34       244.70 o                         
 -16   5   6        207.27        328.52       210.12 o                         
 -15   5   6        966.32        910.00       208.69 o                         
 -14   5   6        400.25        201.39       182.32 o                         
 -13   5   6       1097.30       1196.86       203.20 o                         
 -12   5   6       1383.32       1366.08       169.89 o                         
 -11   5   6       8492.41       7576.90       277.06 o                         
 -10   5   6       5005.32       4767.07       282.66 o                         
  -9   5   6       5055.82       4970.83       390.80 o                         
  -8   5   6        116.85         91.03       107.33 o                         
  -7   5   6      40425.69      39799.59       449.15 o                         
  -6   5   6      29696.03      28299.58       334.27 o                         
  -5   5   6       1706.88       1890.59       119.21 o                         
  -4   5   6       1261.67       1583.14       271.34 o                         
  -3   5   6      29189.88      28792.92       503.21 o                         
  -2   5   6       4409.72       4300.26       213.46 o                         
  -1   5   6     240602.11     235770.56      3297.93 o                         
   0   5   6       1815.15       1978.75       130.75 o                         
   1   5   6     150295.84     148919.41      2543.48 o                         
   2   5   6      30181.21      32476.58      1171.38 o                         
   3   5   6       5378.60       5005.10       205.62 o                         
   4   5   6       7786.85       7338.21       252.82 o                         
   5   5   6      11389.92      11096.79       320.77 o                         
   6   5   6      10794.28      11279.34       278.38 o                         
   7   5   6        208.11         76.10       128.20 o                         
   8   5   6      13180.76      12644.94       311.90 o                         
   9   5   6       1337.98       1398.28       193.29 o                         
  10   5   6         67.84       -114.13       157.21 o                         
  11   5   6      17503.81      17242.96       454.73 o                         
  12   5   6          0.93         54.48       175.32 o                         
  13   5   6       2657.05       3155.50       281.28 o                         
  14   5   6       1419.58       1739.75       242.14 o                         
  15   5   6       1949.83       1860.17       261.36 o                         
 -15   6   6          0.16        -94.68       182.14 o                         
 -14   6   6       1355.81       1680.83       271.34 o                         
 -13   6   6        692.98        628.77       187.31 o                         
 -12   6   6       5478.95       4886.85       284.68 o                         
 -11   6   6       3113.23       3016.69       200.99 o                         
 -10   6   6        704.86        958.07       149.63 o                         
  -9   6   6      26074.61      25360.35       826.41 o                         
  -8   6   6      36352.38      36460.13       653.00 o                         
  -7   6   6      20194.49      19065.84       316.35 o                         
  -6   6   6      23330.51      22483.05       309.22 o                         
  -5   6   6      32091.56      30209.95      1355.78 o                         
  -4   6   6      46066.47      45216.30       616.71 o                         
  -3   6   6      16341.57      16363.98       303.81 o                         
  -2   6   6      30064.22      30449.93       614.22 o                         
  -1   6   6      30945.65      30815.55       723.25 o                         
   0   6   6      76732.80      76536.50      1065.67 o                         
   1   6   6     184545.92     181051.19      2996.57 o                         
   2   6   6      58837.70      58339.04      1157.48 o                         
   3   6   6        625.95        634.47       316.63 o                         
   4   6   6       1548.07       1384.73       132.21 o                         
   5   6   6       4782.32       4769.99       182.27 o                         
   6   6   6       3979.00       4414.56       248.93 o                         
   7   6   6       5673.43       5683.86       279.99 o                         
   8   6   6        200.54         68.79       151.41 o                         
   9   6   6       4525.85       4593.43       280.37 o                         
  10   6   6        389.06        245.06       169.78 o                         
  11   6   6       1959.16       2404.35       240.28 o                         
  12   6   6         42.12       -111.63       180.24 o                         
  13   6   6         65.74        116.16       200.63 o                         
  14   6   6         46.68         61.40       208.47 o                         
  15   6   6          9.58         72.65       258.68 o                         
 -15   7   6       1346.85        860.80       220.73 o                         
 -14   7   6       1844.15       1843.87       242.52 o                         
 -13   7   6        214.20        290.92       198.07 o                         
 -12   7   6       2772.38       2321.59       225.73 o                         
 -11   7   6       1411.18       1137.89       181.97 o                         
 -10   7   6       1050.89        965.27       154.33 o                         
  -9   7   6      22029.66      21726.27       481.05 o                         
  -8   7   6        733.70        921.13       136.10 o                         
  -7   7   6       1643.44       1860.74       142.02 o                         
  -6   7   6      38599.68      36833.49      1015.45 o                         
  -5   7   6       1193.74       1283.01       114.27 o                         
  -4   7   6       2112.70       2591.32       147.32 o                         
  -3   7   6        983.47       1223.62       208.25 o                         
  -2   7   6       2268.25       2766.76       137.06 o                         
  -1   7   6       5559.81       5620.97       199.69 o                         
   0   7   6      16559.89      15382.90       249.57 o                         
   1   7   6        440.95        531.26       127.20 o                         
   2   7   6      14596.34      14119.49       418.01 o                         
   3   7   6       2508.44       2620.36       158.66 o                         
   4   7   6      12896.52      12242.63       285.68 o                         
   5   7   6      14341.50      13739.76       371.98 o                         
   6   7   6       3436.88       3214.06       220.42 o                         
   7   7   6         61.49        127.63       152.02 o                         
   8   7   6      14746.02      14173.99       397.10 o                         
   9   7   6       9437.08       9072.84       354.28 o                         
  10   7   6        301.97         88.09       169.84 o                         
  11   7   6       1531.96       2146.85       241.97 o                         
  12   7   6         97.19        238.82       199.39 o                         
  13   7   6          0.07       -196.69       220.41 o                         
  14   7   6       1025.11       1156.23       249.59 o                         
 -15   8   6        818.26       1282.21       240.50 o                         
 -14   8   6       3661.57       3705.59       406.41 o                         
 -13   8   6       1449.02       1074.11       213.21 o                         
 -12   8   6       1142.38       1314.91       292.64 o                         
 -11   8   6       2818.38       2506.21       227.77 o                         
 -10   8   6       6768.43       6693.39       325.40 o                         
  -9   8   6       1806.22       1882.81       171.46 o                         
  -8   8   6       2971.68       2844.63       240.78 o                         
  -7   8   6        165.94         39.18       104.49 o                         
  -6   8   6       1399.09       1432.27       127.48 o                         
  -5   8   6       9929.50       9756.41       233.43 o                         
  -4   8   6      31151.90      29346.99       543.45 o                         
  -3   8   6        724.58       1000.78       184.83 o                         
  -2   8   6      14694.86      15513.37       519.38 o                         
  -1   8   6       1007.45       1007.70       102.24 o                         
   0   8   6       7834.95       7530.34       198.60 o                         
   1   8   6       3834.62       3855.19       187.16 o                         
   2   8   6      14616.83      14753.84       435.70 o                         
   3   8   6       2238.93       2133.01       155.95 o                         
   4   8   6      20138.56      20293.53       427.24 o                         
   5   8   6        785.18        741.29       174.42 o                         
   6   8   6      48082.45      46149.96       613.63 o                         
   7   8   6         90.49          6.75       151.17 o                         
   8   8   6       4521.46       5009.76       283.55 o                         
   9   8   6        364.98        206.00       169.56 o                         
  10   8   6       2179.45       2014.75       233.86 o                         
  11   8   6        470.87        528.33       200.02 o                         
  12   8   6      18100.81      18782.14       601.06 o                         
  13   8   6        228.23        206.21       209.75 o                         
  14   8   6        645.55        110.76       221.52 o                         
 -14   9   6       1554.89       1494.72       418.13 o                         
 -13   9   6        263.66        219.05       183.24 o                         
 -12   9   6       2341.01       2650.08       244.77 o                         
 -11   9   6        851.48       1006.37       188.39 o                         
 -10   9   6       2580.63       2290.05       222.26 o                         
  -9   9   6       3683.31       3578.49       243.33 o                         
  -8   9   6      15961.97      15050.50       425.42 o                         
  -7   9   6        296.88        190.94       118.22 o                         
  -6   9   6       1877.48       1893.26       140.23 o                         
  -5   9   6      12377.79      12076.29       262.42 o                         
  -4   9   6       6540.86       6048.73       205.12 o                         
  -3   9   6      57610.94      57498.37      1603.51 o                         
  -2   9   6      13753.86      13554.28       494.30 o                         
  -1   9   6        674.47        541.81       104.23 o                         
   0   9   6      16558.13      16339.16       314.68 o                         
   1   9   6      14396.40      14182.03       328.27 o                         
   2   9   6       9253.17       9678.82       392.14 o                         
   3   9   6      10179.06      10712.56       283.89 o                         
   4   9   6      20177.51      19273.87       343.99 o                         
   5   9   6        259.18         72.08       149.48 o                         
   6   9   6      23285.54      23866.34       475.91 o                         
   7   9   6       4546.40       4373.94       264.60 o                         
   8   9   6          2.60        -71.45       155.44 o                         
   9   9   6        707.68        371.82       177.94 o                         
  10   9   6       7006.71       7440.50       358.54 o                         
  11   9   6       3800.16       3674.76       293.69 o                         
  12   9   6       4238.92       4173.89       314.87 o                         
  13   9   6        376.05        534.92       228.73 o                         
 -14  10   6        581.65        661.13       211.08 o                         
 -13  10   6        830.01        510.03       200.03 o                         
 -12  10   6         39.49       -169.20       169.20 o                         
 -11  10   6         69.72        -66.08       159.10 o                         
 -10  10   6       5437.16       5023.53       300.40 o                         
  -9  10   6       2473.15       2514.82       284.69 o                         
  -8  10   6        313.04        318.73       154.41 o                         
  -7  10   6       3532.12       3366.65       202.06 o                         
  -6  10   6       1414.06       1158.98       164.61 o                         
  -5  10   6       4720.78       4610.53       215.33 o                         
  -4  10   6      41186.80      39582.09      1116.01 o                         
  -3  10   6       1484.05       1526.49       171.17 o                         
  -2  10   6          0.39        119.52       100.71 o                         
  -1  10   6        211.70        138.96       115.37 o                         
   0  10   6        896.34        897.91       130.84 o                         
   1  10   6      32969.85      32582.61       399.27 o                         
   2  10   6       3325.75       3707.82       188.19 o                         
   3  10   6          7.41       -117.18       117.18 o                         
   4  10   6        403.32        238.28       154.66 o                         
   5  10   6          3.85       -110.86       165.07 o                         
   6  10   6        734.10        345.60       166.53 o                         
   7  10   6       1285.65        944.77       189.63 o                         
   8  10   6        110.22        -86.98       159.14 o                         
   9  10   6        900.33       1174.08       212.61 o                         
  10  10   6       1169.45       1359.63       228.11 o                         
  11  10   6        387.95        390.33       211.87 o                         
  12  10   6        476.75        461.60       219.65 o                         
  13  10   6        200.07          1.55       216.89 o                         
 -13  11   6        363.30        391.80       195.65 o                         
 -12  11   6         29.96         54.10       183.44 o                         
 -11  11   6          8.17       -122.31       164.97 o                         
 -10  11   6        136.70        136.57       168.39 o                         
  -9  11   6       1899.19       1992.85       215.67 o                         
  -8  11   6        309.19         35.70       148.89 o                         
  -7  11   6       1655.15       1598.77       189.00 o                         
  -6  11   6       8673.66       8418.42       366.92 o                         
  -5  11   6       2804.11       2989.65       162.73 o                         
  -4  11   6         79.48        312.29       111.19 o                         
  -3  11   6       7296.22       7487.39       243.44 o                         
  -2  11   6      22108.05      21101.55       379.55 o                         
  -1  11   6         91.80         78.60       113.19 o                         
   0  11   6       2368.30       2438.78       164.67 o                         
   1  11   6       1921.99       2285.25       161.37 o                         
   2  11   6       8445.96       9365.59       288.79 o                         
   3  11   6      10238.84      10408.04       292.98 o                         
   4  11   6       1489.21       1441.29       191.65 o                         
   5  11   6       2220.69       2095.73       227.01 o                         
   6  11   6       5797.88       5549.91       297.47 o                         
   7  11   6        648.70        365.47       177.33 o                         
   8  11   6       1663.66       1895.64       232.26 o                         
   9  11   6        130.76        188.55       186.61 o                         
  10  11   6         51.81        226.81       200.68 o                         
  11  11   6         25.05        -85.36       292.99 o                         
  12  11   6        605.81        589.27       231.05 o                         
 -12  12   6          0.00        -71.55       181.40 o                         
 -11  12   6       1714.55       1719.91       235.20 o                         
 -10  12   6        520.70        436.55       186.16 o                         
  -9  12   6       3249.65       3299.66       278.98 o                         
  -8  12   6       1094.71       1223.22       196.51 o                         
  -7  12   6         11.12       -136.36       136.36 o                         
  -6  12   6        463.28        410.57       149.76 o                         
  -5  12   6       1235.76       1316.73       157.55 o                         
  -4  12   6      21392.12      20675.88       467.67 o                         
  -3  12   6       7312.14       7821.63       367.30 o                         
  -2  12   6        276.16        278.62       121.74 o                         
  -1  12   6        570.49        504.63       126.84 o                         
   0  12   6        833.68        692.06       130.82 o                         
   1  12   6       4853.53       4899.93       235.95 o                         
   2  12   6       5360.63       5577.08       254.53 o                         
   3  12   6       2891.93       3274.13       229.54 o                         
   4  12   6        385.33        548.13       165.50 o                         
   5  12   6       1581.49       1523.82       230.25 o                         
   6  12   6       1030.78        956.85       198.76 o                         
   7  12   6       1390.76        996.54       209.18 o                         
   8  12   6         67.15         20.29       178.36 o                         
   9  12   6       2417.05       2299.04       259.82 o                         
  10  12   6       2000.93       1839.56       254.25 o                         
  11  12   6         70.99       -200.65       200.65 o                         
 -11  13   6        280.73        146.43       200.15 o                         
 -10  13   6       1248.30       1026.34       211.49 o                         
  -9  13   6          2.57        117.93       173.54 o                         
  -8  13   6        699.62        644.11       185.76 o                         
  -7  13   6       2935.37       2850.98       238.09 o                         
  -6  13   6       6194.93       5750.10       424.35 o                         
  -5  13   6       1812.77       1802.42       196.50 o                         
  -4  13   6        343.47        256.62       136.94 o                         
  -3  13   6        985.35        976.07       143.41 o                         
  -2  13   6          3.45        -23.17       118.13 o                         
  -1  13   6         38.49         43.99       119.35 o                         
   0  13   6        206.94        238.50       133.20 o                         
   1  13   6         53.25         67.87       131.64 o                         
   2  13   6       3964.00       4024.37       249.79 o                         
   3  13   6         42.78       -139.17       139.17 o                         
   4  13   6       3585.93       3519.19       250.37 o                         
   5  13   6       2114.25       1924.80       223.90 o                         
   6  13   6       3473.70       3331.37       265.60 o                         
   7  13   6        488.34        540.21       197.97 o                         
   8  13   6       5639.54       6148.94       345.27 o                         
   9  13   6         12.45        174.93       283.15 o                         
  10  13   6         71.15       -205.56       205.56 o                         
 -10  14   6       1107.53       1181.28       223.73 o                         
  -9  14   6       2999.32       2985.28       265.58 o                         
  -8  14   6       2376.90       2628.90       259.28 o                         
  -7  14   6        173.52        315.89       170.82 o                         
  -6  14   6       4683.06       4477.97       277.22 o                         
  -5  14   6       1057.28       1054.29       186.56 o                         
  -4  14   6        585.82        811.20       181.33 o                         
  -3  14   6        342.56        249.57       181.16 o                         
  -2  14   6       3369.98       3542.69       197.24 o                         
  -1  14   6        979.84        904.27       162.11 o                         
   0  14   6       9778.42       9983.49       335.57 o                         
   1  14   6      10616.47      11289.53       371.69 o                         
   2  14   6       1168.88        842.66       184.21 o                         
   3  14   6        116.61        -40.11       159.40 o                         
   4  14   6       1812.65       1641.79       218.93 o                         
   5  14   6       1472.73       1470.39       221.85 o                         
   6  14   6        887.98        599.07       243.09 o                         
   7  14   6       4075.27       4264.71       306.44 o                         
   8  14   6         40.12       -189.03       189.03 o                         
   9  14   6        104.98       -199.21       199.21 o                         
  -9  15   6         18.98         -7.66       190.39 o                         
  -8  15   6       3059.37       3599.96       353.53 o                         
  -7  15   6        428.42        551.40       206.98 o                         
  -6  15   6        141.24        132.56       169.27 o                         
  -5  15   6          2.95       -150.10       157.93 o                         
  -4  15   6        127.42          2.93       155.61 o                         
  -3  15   6         23.20         79.44       160.37 o                         
  -2  15   6        233.68        465.16       293.95 o                         
  -1  15   6        954.16       1006.92       171.81 o                         
   0  15   6       2658.79       2833.27       233.20 o                         
   1  15   6       1260.05       1232.00       195.28 o                         
   2  15   6       3352.08       3617.08       256.93 o                         
   3  15   6        199.42        218.71       177.34 o                         
   4  15   6        614.25        428.46       190.62 o                         
   5  15   6        528.79        422.93       195.73 o                         
   6  15   6       5840.60       6253.18       344.29 o                         
   7  15   6        345.52         52.20       206.59 o                         
   8  15   6        646.40        699.75       232.24 o                         
  -7  16   6       1091.05       1233.13       269.95 o                         
  -6  16   6         16.51         78.79       179.91 o                         
  -5  16   6        182.35         20.83       175.02 o                         
  -4  16   6        965.04        857.48       269.61 o                         
  -3  16   6        494.95        639.51       216.16 o                         
  -2  16   6         36.19        165.13       187.22 o                         
  -1  16   6          0.01       -119.78       175.61 o                         
   0  16   6       1082.58       1342.35       204.62 o                         
   1  16   6         22.91        241.50       171.58 o                         
   2  16   6         76.74       -170.04       170.04 o                         
   3  16   6          2.33        -25.67       180.50 o                         
   4  16   6        869.15        879.71       215.30 o                         
   5  16   6         55.37        276.51       194.10 o                         
   6  16   6       2431.86       2837.98       282.50 o                         
  -5  17   6         36.32        -59.72       205.15 o                         
  -4  17   6          2.84        122.68       280.35 o                         
  -3  17   6        226.87        164.65       221.03 o                         
  -2  17   6          9.36        156.54       295.54 o                         
  -1  17   6        371.83        150.63       228.57 o                         
   0  17   6        741.09        456.52       240.59 o                         
   1  17   6         25.72        -74.74       195.19 o                         
   2  17   6         70.80        286.81       186.42 o                         
   3  17   6          0.21       -139.62       191.49 o                         
   4  17   6        665.39        581.78       211.83 o                         
 -15   0   7        179.38         62.94       297.14 o                         
 -13   0   7      30187.62      31202.15       666.99 o                         
 -11   0   7       5718.14       6126.76       699.75 o                         
  -9   0   7        663.73       1335.03       185.42 o                         
  -7   0   7       6086.25       6700.64       246.92 o                         
  -5   0   7      73840.34      71300.74      1593.59 o                         
  -3   0   7      13698.90      16227.28      1128.43 o                         
  -1   0   7     101711.33      98083.30      2365.93 o                         
   1   0   7      42268.05      41586.59       556.59 o                         
   3   0   7       1567.04       1453.24       117.90 o                         
   5   0   7     181610.11     183910.03      1305.26 o                         
   7   0   7       7658.61       7842.36       282.94 o                         
   9   0   7         12.52        142.57       231.38 o                         
  11   0   7        184.34        178.17       171.58 o                         
  15   0   7        899.00        594.29       459.55 o                         
 -16   1   7        316.11        481.45       188.95 o                         
 -15   1   7       2293.51       2574.92       215.23 o                         
 -14   1   7        144.67        198.17       166.00 o                         
 -13   1   7       5748.79       5717.88       370.20 o                         
 -12   1   7       1761.11       1660.26       177.90 o                         
 -11   1   7       5255.96       5257.43       211.49 o                         
 -10   1   7          6.68        -23.53       131.39 o                         
  -9   1   7      26115.91      24604.90       571.97 o                         
  -8   1   7      24348.85      25404.98       580.96 o                         
  -7   1   7         52.65         42.33        89.60 o                         
  -6   1   7      15402.76      14713.56       582.16 o                         
  -5   1   7       3784.13       4383.96       295.70 o                         
  -4   1   7        791.66        984.20        55.79 o                         
  -3   1   7      30425.87      30352.23       661.57 o                         
  -2   1   7      11828.04      11995.81       197.56 o                         
  -1   1   7      17018.86      17240.00       441.51 o                         
   0   1   7      10852.95      11354.04       217.05 o                         
   1   1   7     329281.12     323073.12      2588.28 o                         
   2   1   7      17593.93      16208.86       201.20 o                         
   4   1   7         13.39        -13.35        62.17 o                         
   5   1   7        181.91        293.20       100.99 o                         
   6   1   7      10636.26       9458.30       346.47 o                         
   7   1   7      91661.55      90272.47      1340.15 o                         
   8   1   7       4623.95       4741.75       192.57 o                         
   9   1   7        103.91        -27.05       107.54 o                         
  10   1   7       7876.99       7743.15       253.88 o                         
  11   1   7       2089.52       2128.58       161.93 o                         
  12   1   7        913.20        868.92       230.94 o                         
  13   1   7       4452.02       4072.11       270.41 o                         
  14   1   7        677.12        -36.84       268.21 o                         
  15   1   7       2330.03       2493.93       380.39 o                         
 -16   2   7       1944.76       2070.91       246.42 o                         
 -15   2   7        718.66        921.32       183.01 o                         
 -14   2   7      12392.97      12550.67       512.13 o                         
 -13   2   7       1035.13       1092.08       156.09 o                         
 -12   2   7       4562.74       4366.98       265.55 o                         
 -11   2   7      21677.01      21361.55      1016.15 o                         
 -10   2   7        616.45        641.95       132.23 o                         
  -9   2   7         65.48        379.85       129.69 o                         
  -8   2   7      16636.94      15898.47       725.24 o                         
  -7   2   7       1330.33       1452.39       350.04 o                         
  -6   2   7      51510.08      51313.27       986.94 o                         
  -5   2   7      17620.54      17293.46       365.11 o                         
  -4   2   7      18160.81      17174.45       198.35 o                         
  -3   2   7      63109.16      73596.52      1894.65 o                         
  -2   2   7        113.29        271.78        60.17 o                         
  -1   2   7       4361.58       4450.78       130.39 o                         
   0   2   7       1030.80        857.15        62.28 o                         
   1   2   7      19598.55      21042.17       197.39 o                         
   2   2   7     182165.80     182119.86      1596.56 o                         
   3   2   7      45870.39      43179.60       329.43 o                         
   4   2   7       5089.37       5631.38       280.64 o                         
   5   2   7       4507.91       4198.97       163.68 o                         
   6   2   7      16089.69      16028.46       314.17 o                         
   7   2   7       2348.99       2475.85       141.88 o                         
   8   2   7        312.73        210.08       103.89 o                         
   9   2   7        125.01        -40.33       124.14 o                         
  10   2   7      16653.79      17180.19       368.91 o                         
  11   2   7          1.16        -48.96       154.25 o                         
  12   2   7       2066.83       1629.11       201.75 o                         
  13   2   7       1001.36       1207.07       206.69 o                         
  14   2   7        586.23        650.88       193.93 o                         
  15   2   7        370.01        457.24       287.14 o                         
 -16   3   7          5.53        143.91       190.68 o                         
 -15   3   7       4684.69       4630.76       283.88 o                         
 -14   3   7       7064.34       7385.78       529.51 o                         
 -13   3   7          8.56        -77.94       169.01 o                         
 -12   3   7       3276.34       3596.87       206.77 o                         
 -11   3   7       1540.78       1664.61       160.96 o                         
 -10   3   7       2278.01       2716.61       184.64 o                         
  -9   3   7      67362.65      64569.48      1722.51 o                         
  -8   3   7          7.05         42.33       104.55 o                         
  -7   3   7       1174.76       1406.70       243.67 o                         
  -6   3   7       1339.56       1468.31       111.51 o                         
  -5   3   7      95641.57      95227.12      2297.03 o                         
  -4   3   7      30070.00      29304.05       369.62 o                         
  -3   3   7        310.62        720.73       152.07 o                         
  -2   3   7      49518.16      49062.82      1230.99 o                         
  -1   3   7      55446.76      57662.75       615.15 o                         
   0   3   7      26490.54      25910.43       351.65 o                         
   1   3   7      49372.27      47879.78       519.18 o                         
   2   3   7      79789.08      79344.56       767.61 o                         
   3   3   7      14930.81      15587.61       209.37 o                         
   4   3   7      24718.17      26519.72       692.15 o                         
   5   3   7      75297.23      73843.71      1557.44 o                         
   6   3   7      29957.62      29636.65       399.95 o                         
   7   3   7      85118.86      83543.01      1423.15 o                         
   8   3   7      45957.42      45674.96       840.85 o                         
   9   3   7      12726.01      12749.29       256.67 o                         
  10   3   7        109.49         -0.69       149.26 o                         
  11   3   7        419.76        343.95       163.35 o                         
  12   3   7      19736.13      20426.44       501.13 o                         
  13   3   7        337.68        237.21       186.90 o                         
  14   3   7        725.92        778.29       210.71 o                         
  15   3   7        832.71        439.43       299.80 o                         
 -16   4   7       3243.03       2959.87       312.87 o                         
 -15   4   7        119.86        231.24       186.61 o                         
 -14   4   7       2755.14       2360.58       215.53 o                         
 -13   4   7       3164.79       2984.62       224.46 o                         
 -12   4   7        542.54        407.33       145.40 o                         
 -11   4   7       3133.28       3553.78       201.96 o                         
 -10   4   7         40.84         61.73       119.15 o                         
  -9   4   7        105.25        293.82       127.04 o                         
  -8   4   7        146.69        274.90       114.94 o                         
  -7   4   7      22197.78      20848.46       337.56 o                         
  -6   4   7         39.14         60.85        79.03 o                         
  -5   4   7       5891.39       5870.96       184.27 o                         
  -4   4   7      12534.84      11496.72       550.44 o                         
  -3   4   7     118737.70     118237.33      1548.67 o                         
  -2   4   7      32855.47      32368.20       542.80 o                         
  -1   4   7      46597.75      47614.31       757.30 o                         
   0   4   7       1644.50       1465.32       213.69 o                         
   1   4   7      30049.49      30237.77       487.12 o                         
   2   4   7       2198.92       2425.99       111.78 o                         
   3   4   7      41964.74      42624.34       860.21 o                         
   4   4   7       1868.42       1706.50        93.31 o                         
   5   4   7       1318.32       1616.81       173.86 o                         
   6   4   7       6751.82       6745.63       159.99 o                         
   7   4   7        205.80        342.70       105.23 o                         
   8   4   7        181.60        228.73        97.10 o                         
   9   4   7       6729.20       6790.46       305.43 o                         
  10   4   7       2963.20       3346.64       242.36 o                         
  11   4   7      20688.90      22302.32       501.52 o                         
  12   4   7         50.29         80.27       167.46 o                         
  13   4   7       1938.78       1772.82       229.09 o                         
  14   4   7        969.21       1273.17       235.80 o                         
  15   4   7         53.53        -90.06       209.19 o                         
 -16   5   7         31.25        279.84       230.09 o                         
 -15   5   7       2133.42       2156.79       357.64 o                         
 -14   5   7       2730.62       2489.51       248.18 o                         
 -13   5   7        758.52        807.46       172.03 o                         
 -12   5   7      16191.61      15426.52       372.81 o                         
 -11   5   7        257.39        123.15       132.42 o                         
 -10   5   7       1356.86       1485.43       177.81 o                         
  -9   5   7       9387.16       9173.37       282.61 o                         
  -8   5   7      13714.12      12612.17       302.74 o                         
  -7   5   7      28870.10      26021.43       354.56 o                         
  -6   5   7          9.89         -9.70        85.89 o                         
  -5   5   7       2684.83       2760.60       140.81 o                         
  -4   5   7     105945.01     102752.19      1726.45 o                         
  -3   5   7       3804.94       3879.93       193.55 o                         
  -2   5   7      78675.98      73168.58       970.53 o                         
  -1   5   7      15662.92      15283.35       394.39 o                         
   0   5   7      50414.35      51109.38      1281.15 o                         
   1   5   7       1813.19       1881.42       119.58 o                         
   2   5   7       2179.47       2399.15       202.70 o                         
   3   5   7       4729.39       4527.96       131.86 o                         
   4   5   7       1620.96       1769.24       136.35 o                         
   5   5   7        131.98         67.86       108.51 o                         
   6   5   7      12655.73      12199.76       295.99 o                         
   7   5   7       1917.33       1698.52       197.79 o                         
   8   5   7       4134.70       3734.13       206.73 o                         
   9   5   7       2209.82       2038.51       213.03 o                         
  10   5   7       1599.11       1437.73       201.97 o                         
  11   5   7       1325.74       1646.49       223.06 o                         
  12   5   7         12.73         18.65       178.46 o                         
  13   5   7        764.88        792.67       216.77 o                         
  14   5   7       5224.70       5257.34       329.66 o                         
  15   5   7       1183.42       1171.34       247.65 o                         
 -15   6   7       1758.09       1521.89       270.97 o                         
 -14   6   7       8920.62       8536.24       507.85 o                         
 -13   6   7       1859.49       1445.74       212.92 o                         
 -12   6   7         26.88        -28.87       139.39 o                         
 -11   6   7        588.27        506.10       145.42 o                         
 -10   6   7       1948.93       1924.88       194.25 o                         
  -9   6   7      68048.20      67359.36      1148.46 o                         
  -8   6   7      31901.59      30951.57       428.43 o                         
  -7   6   7      13049.29      12224.12       477.43 o                         
  -6   6   7         67.75         72.48        86.72 o                         
  -5   6   7      13187.94      12489.81       328.99 o                         
  -4   6   7       7317.09       7538.61       196.47 o                         
  -3   6   7      11507.54      10851.85       309.66 o                         
  -2   6   7        576.08        660.24        88.44 o                         
  -1   6   7       1831.58       1925.55       121.78 o                         
   0   6   7       2030.64       2335.10       169.59 o                         
   1   6   7      30614.01      29284.15       325.63 o                         
   2   6   7      35957.74      37675.00       870.46 o                         
   3   6   7       1514.77       1681.81       136.97 o                         
   4   6   7       3213.11       3397.45       211.49 o                         
   5   6   7       6465.85       6118.40       247.09 o                         
   6   6   7      44435.47      42077.83       540.26 o                         
   7   6   7         90.55        142.83       134.13 o                         
   8   6   7       5913.18       5703.76       295.19 o                         
   9   6   7         35.53       -231.64       231.64 o                         
  10   6   7       5090.27       5053.32       295.92 o                         
  11   6   7        126.04        161.20       174.36 o                         
  12   6   7        313.27        265.74       194.90 o                         
  13   6   7        458.15        303.11       229.78 o                         
  14   6   7       1236.75       1577.18       262.53 o                         
 -15   7   7         47.50         15.02       226.56 o                         
 -14   7   7        913.69       1012.05       209.92 o                         
 -13   7   7       7965.83       7389.39       351.87 o                         
 -12   7   7        330.32         37.89       154.10 o                         
 -11   7   7        907.05        952.00       158.40 o                         
 -10   7   7        286.32         54.62       132.11 o                         
  -9   7   7      12387.13      12316.97       444.63 o                         
  -8   7   7        632.81        866.73       150.95 o                         
  -7   7   7      22895.50      22118.96       735.19 o                         
  -6   7   7       6454.83       6692.85       342.53 o                         
  -5   7   7       1598.00       1793.23       136.27 o                         
  -4   7   7      62955.27      58877.51      1518.42 o                         
  -3   7   7      19055.52      18385.62       281.99 o                         
  -2   7   7      14737.91      14397.96       384.79 o                         
  -1   7   7        336.85        186.25        81.88 o                         
   0   7   7       5638.51       5551.16       179.59 o                         
   1   7   7      99081.20      98362.45      2871.78 o                         
   2   7   7      29689.13      29394.90       443.25 o                         
   3   7   7       2652.32       2860.14       173.59 o                         
   4   7   7      16941.07      16801.32       336.29 o                         
   5   7   7      21709.07      20911.79       447.88 o                         
   6   7   7       9659.74      10060.77       358.29 o                         
   7   7   7      71914.59      67261.20       749.41 o                         
   8   7   7       1638.31       1698.44       205.10 o                         
   9   7   7          0.43        -58.17       157.49 o                         
  10   7   7        573.84        614.00       186.54 o                         
  11   7   7        144.56        266.38       187.30 o                         
  12   7   7       3587.02       3825.28       298.00 o                         
  13   7   7       1456.96       1389.48       246.79 o                         
  14   7   7       1028.81       1231.65       257.83 o                         
 -15   8   7        565.92        649.23       245.45 o                         
 -14   8   7       1279.26       1256.51       264.68 o                         
 -13   8   7        268.22        348.00       182.52 o                         
 -12   8   7       2786.79       2714.88       236.01 o                         
 -11   8   7       2231.86       2144.00       220.72 o                         
 -10   8   7       3427.08       3150.41       207.33 o                         
  -9   8   7         51.37        110.55       122.24 o                         
  -8   8   7          3.57         33.65       118.93 o                         
  -7   8   7        325.72        233.54       109.49 o                         
  -6   8   7       4058.90       3951.29       180.40 o                         
  -5   8   7        248.49        160.41       174.22 o                         
  -4   8   7       3227.31       2726.41       147.98 o                         
  -3   8   7      11984.49      12479.63       808.47 o                         
  -2   8   7       6832.47       7029.29       200.98 o                         
  -1   8   7          1.78        -16.03        90.30 o                         
   0   8   7       3000.02       2809.91       169.45 o                         
   1   8   7       5467.40       5628.15       197.94 o                         
   2   8   7      13172.92      13696.48       385.99 o                         
   3   8   7        677.54        817.86       143.67 o                         
   4   8   7       1057.55       1349.62       163.05 o                         
   5   8   7      44190.01      44686.79       511.90 o                         
   6   8   7         19.81        -33.70       142.89 o                         
   7   8   7      12458.54      13820.62       390.34 o                         
   8   8   7         92.82         82.49       170.51 o                         
   9   8   7       1286.64       1028.68       198.73 o                         
  10   8   7        974.74        634.42       202.86 o                         
  11   8   7       1223.58       1184.46       230.85 o                         
  12   8   7          2.99        137.46       199.58 o                         
  13   8   7        142.01       -202.08       202.08 o                         
 -14   9   7        358.35        426.68       229.76 o                         
 -13   9   7         23.25       -176.09       176.09 o                         
 -12   9   7        269.62         69.34       166.23 o                         
 -11   9   7       1173.22        646.17       179.98 o                         
 -10   9   7       4002.40       3737.62       264.23 o                         
  -9   9   7        148.70         84.88       127.24 o                         
  -8   9   7       5199.13       5215.99       404.00 o                         
  -7   9   7        163.29         49.41       115.49 o                         
  -6   9   7       4330.93       4031.54       223.81 o                         
  -5   9   7       4386.03       4716.35       258.14 o                         
  -4   9   7       4828.22       4875.23       200.38 o                         
  -3   9   7       1050.44       1187.32       125.66 o                         
  -2   9   7       1065.43       1187.01       125.21 o                         
  -1   9   7        502.58        279.60       104.24 o                         
   0   9   7        233.60         58.14       101.68 o                         
   1   9   7       8854.21       9242.06       379.09 o                         
   2   9   7        305.66        355.14       121.01 o                         
   3   9   7      55871.44      55557.07       629.15 o                         
   4   9   7        484.12        724.71       145.16 o                         
   5   9   7       1975.21       1811.88       200.64 o                         
   6   9   7       2176.96       2031.23       206.11 o                         
   7   9   7      14658.40      14024.25       401.89 o                         
   8   9   7         39.81       -155.40       155.40 o                         
   9   9   7       8646.23       9504.37       378.80 o                         
  10   9   7        572.28        604.58       198.68 o                         
  11   9   7       3875.83       5001.36       328.07 o                         
  12   9   7        428.73        201.71       207.56 o                         
  13   9   7       4475.01       4947.92       349.38 o                         
 -13  10   7        246.73        188.77       280.03 o                         
 -12  10   7        188.32        165.36       179.84 o                         
 -11  10   7      10664.95       9449.64       366.19 o                         
 -10  10   7        492.54        248.45       170.74 o                         
  -9  10   7         86.01        182.14       153.58 o                         
  -8  10   7       9104.17       9047.85       588.29 o                         
  -7  10   7        426.16        196.27       125.58 o                         
  -6  10   7          1.79        -30.72       106.93 o                         
  -5  10   7      33963.18      33420.46      1076.82 o                         
  -4  10   7       2578.09       2964.09       170.41 o                         
  -3  10   7         65.30        170.01       104.48 o                         
  -2  10   7       2667.36       2551.91       156.52 o                         
  -1  10   7        120.25         -8.14       100.32 o                         
   0  10   7          2.01         36.17       122.23 o                         
   1  10   7         90.37         37.09       113.22 o                         
   2  10   7       8374.60       8764.20       296.00 o                         
   3  10   7       1137.00       1183.46       154.77 o                         
   4  10   7       1096.54        757.24       164.88 o                         
   5  10   7         90.36        -40.12       148.04 o                         
   6  10   7      13950.73      13432.33       392.39 o                         
   7  10   7        299.55        293.29       167.39 o                         
   8  10   7       2604.13       2826.18       252.04 o                         
   9  10   7       2535.25       2823.79       257.04 o                         
  10  10   7       2844.79       3198.93       285.47 o                         
  11  10   7        110.31          4.54       202.94 o                         
  12  10   7        104.96         63.17       216.34 o                         
 -13  11   7          0.07       -178.76       256.69 o                         
 -12  11   7        451.36        266.18       188.75 o                         
 -11  11   7       1264.88       1113.91       207.48 o                         
 -10  11   7         82.03         -5.22       166.01 o                         
  -9  11   7       8304.91       8082.30       418.34 o                         
  -8  11   7       2040.86       2318.06       217.71 o                         
  -7  11   7      10609.64      10037.14       363.14 o                         
  -6  11   7      10772.35      10427.18       432.13 o                         
  -5  11   7        857.69        680.00       137.24 o                         
  -4  11   7      33795.38      30012.10       394.86 o                         
  -3  11   7        559.82        865.55       152.92 o                         
  -2  11   7        710.02        662.01       125.22 o                         
  -1  11   7       2924.74       3068.09       192.38 o                         
   0  11   7       5653.06       5790.93       229.94 o                         
   1  11   7       9236.17      10198.62       293.37 o                         
   2  11   7      43122.68      40166.83       745.43 o                         
   3  11   7       3638.96       3650.61       236.69 o                         
   4  11   7        120.41         20.25       147.40 o                         
   5  11   7       1873.70       1850.58       202.84 o                         
   6  11   7       9102.36       9870.84       359.92 o                         
   7  11   7        570.39        447.82       180.26 o                         
   8  11   7        999.05        914.24       212.02 o                         
   9  11   7       2321.41       2706.63       267.36 o                         
  10  11   7       1490.81       1416.58       237.47 o                         
  11  11   7        544.82        418.42       221.60 o                         
  12  11   7       3784.66       3602.62       315.09 o                         
 -12  12   7       1644.33       1417.00       268.00 o                         
 -11  12   7        389.04        476.88       190.00 o                         
 -10  12   7       1925.89       1928.67       233.88 o                         
  -9  12   7       7068.94       7183.19       498.58 o                         
  -8  12   7          5.24        291.63       161.02 o                         
  -7  12   7       1107.84       1168.70       186.37 o                         
  -6  12   7        369.34        326.91       133.56 o                         
  -5  12   7        415.63        540.75       131.64 o                         
  -4  12   7        871.25       1115.77       138.56 o                         
  -3  12   7      12263.73      12012.78       303.87 o                         
  -2  12   7         47.79       -115.12       115.12 o                         
  -1  12   7       1445.04       1598.66       197.37 o                         
   0  12   7       3070.80       3161.00       230.83 o                         
   1  12   7       2101.60       2134.99       185.56 o                         
   2  12   7       6554.05       6688.19       265.68 o                         
   3  12   7        217.63         99.86       151.63 o                         
   4  12   7        805.46        782.88       290.33 o                         
   5  12   7       4907.69       4620.36       411.29 o                         
   6  12   7       2403.38       2361.16       233.38 o                         
   7  12   7          9.41        -80.77       177.56 o                         
   8  12   7       1131.86        925.70       219.30 o                         
   9  12   7        714.63        566.68       214.75 o                         
  10  12   7        256.33         88.94       202.64 o                         
  11  12   7       3348.83       3253.35       306.86 o                         
 -11  13   7          5.21       -213.01       213.01 o                         
 -10  13   7          1.33        -23.14       178.90 o                         
  -9  13   7        821.16        753.60       192.61 o                         
  -8  13   7        581.83        703.74       185.65 o                         
  -7  13   7       1611.86       1845.10       218.07 o                         
  -6  13   7         47.14       -119.76       141.90 o                         
  -5  13   7         16.32        -35.74       123.78 o                         
  -4  13   7       4196.91       3940.75       259.19 o                         
  -3  13   7       2344.43       2718.93       179.55 o                         
  -2  13   7        447.09        356.55       127.84 o                         
  -1  13   7         37.51        147.84       123.40 o                         
   0  13   7       8775.00       8885.77       294.85 o                         
   1  13   7        237.31        184.10       134.50 o                         
   2  13   7       1358.20       1411.39       191.90 o                         
   3  13   7       1645.22       1645.24       204.83 o                         
   4  13   7        618.21        489.09       175.09 o                         
   5  13   7        427.08        398.36       176.97 o                         
   6  13   7         97.62        229.72       185.78 o                         
   7  13   7        694.25       1006.43       216.80 o                         
   8  13   7        244.05        202.92       189.08 o                         
   9  13   7         36.29         67.49       198.12 o                         
  10  13   7        473.19        203.62       217.27 o                         
 -10  14   7        115.72        281.33       239.84 o                         
  -9  14   7       2374.96       2660.55       264.36 o                         
  -8  14   7       1493.49       1698.24       269.25 o                         
  -7  14   7        568.39        552.40       188.22 o                         
  -6  14   7         56.24         60.01       160.52 o                         
  -5  14   7         83.13         71.69       158.89 o                         
  -4  14   7        187.11        -58.20       151.30 o                         
  -3  14   7       3512.97       3475.55       221.33 o                         
  -2  14   7       4789.61       5192.97       240.48 o                         
  -1  14   7       1668.16       1870.42       185.06 o                         
   0  14   7       1025.80        806.59       160.33 o                         
   1  14   7         69.93        -56.18       153.64 o                         
   2  14   7       4277.92       4351.15       316.95 o                         
   3  14   7        640.91        477.34       176.19 o                         
   4  14   7        284.34        224.40       169.66 o                         
   5  14   7        169.09        -81.50       173.64 o                         
   6  14   7         87.07        114.22       183.60 o                         
   7  14   7          6.21        -68.62       188.72 o                         
   8  14   7        123.05        -79.17       196.68 o                         
   9  14   7        148.57         -5.39       207.96 o                         
  -9  15   7          2.76         37.59       192.21 o                         
  -8  15   7        664.56        569.12       223.27 o                         
  -7  15   7        112.98        116.09       176.35 o                         
  -6  15   7       1825.28       1943.93       228.20 o                         
  -5  15   7        452.48        612.03       188.42 o                         
  -4  15   7        540.39        389.49       177.35 o                         
  -3  15   7        955.68        784.83       183.52 o                         
  -2  15   7       1607.22       1897.87       212.15 o                         
  -1  15   7        473.77        598.22       161.96 o                         
   0  15   7       3075.43       2815.17       239.06 o                         
   1  15   7       2864.63       3317.75       254.76 o                         
   2  15   7       1847.86       1770.07       216.54 o                         
   3  15   7         20.81       -217.40       217.40 o                         
   4  15   7          6.19       -169.50       169.50 o                         
   5  15   7         18.67       -173.08       182.05 o                         
   6  15   7        531.54        722.56       217.58 o                         
   7  15   7        377.00        142.27       210.67 o                         
  -7  16   7       1789.39       1487.59       231.36 o                         
  -6  16   7        458.63        327.64       186.81 o                         
  -5  16   7       1048.13        792.49       203.18 o                         
  -4  16   7        115.08        -36.62       192.45 o                         
  -3  16   7       1328.98       1281.83       244.10 o                         
  -2  16   7        424.39        278.59       213.33 o                         
  -1  16   7       2873.46       3191.45       278.14 o                         
   0  16   7          1.36        169.40       173.68 o                         
   1  16   7        335.58        407.21       221.10 o                         
   2  16   7         80.93        -82.17       170.90 o                         
   3  16   7        189.62       -125.82       197.72 o                         
   4  16   7        868.60        608.12       210.03 o                         
   5  16   7        288.79        133.64       208.79 o                         
   6  16   7        945.14        874.73       230.36 o                         
  -4  17   7       1171.63        992.02       252.47 o                         
  -3  17   7       1893.76       1903.29       303.12 o                         
  -2  17   7       1890.99       1845.60       307.91 o                         
  -1  17   7        148.37        230.16       223.42 o                         
   0  17   7        901.34        893.21       232.91 o                         
   1  17   7        765.11        744.80       201.62 o                         
   2  17   7         92.36        -93.24       185.61 o                         
   3  17   7        897.31        648.03       218.38 o                         
 -16   0   8        974.18       1861.46       516.49 o                         
 -14   0   8       1786.61       1843.46       261.91 o                         
 -12   0   8      27030.52      25892.58      1533.04 o                         
 -10   0   8       8464.58       8418.00       352.88 o                         
  -8   0   8       2542.24       2513.31       216.58 o                         
  -6   0   8     157558.67     153946.42      3331.14 o                         
  -4   0   8     120341.59     116101.60      1327.04 o                         
  -2   0   8      88019.69      88443.12      1015.11 o                         
   0   0   8      10574.40      10017.51       430.68 o                         
   2   0   8     126016.27     131699.56      1057.05 o                         
   4   0   8      36138.41      36715.19       431.48 o                         
   6   0   8      18775.42      19545.83       368.10 o                         
   8   0   8         76.64       -126.83       126.83 o                         
  10   0   8      18380.46      19780.18       448.03 o                         
  12   0   8        293.17        330.48       187.56 o                         
  14   0   8       1348.53       1123.62       513.29 o                         
 -16   1   8       2658.38       2715.02       285.90 o                         
 -15   1   8        332.85        286.88       186.37 o                         
 -14   1   8          4.90         51.03       149.21 o                         
 -13   1   8        120.09         90.81       134.02 o                         
 -12   1   8          1.50        243.21       137.48 o                         
 -11   1   8       4729.85       4339.87       236.08 o                         
 -10   1   8       2323.48       2313.52       152.49 o                         
  -9   1   8        459.52        529.67       119.58 o                         
  -8   1   8      17806.88      19012.89       593.60 o                         
  -7   1   8       5583.28       5785.45       199.92 o                         
  -6   1   8       4412.60       4951.04       207.28 o                         
  -5   1   8      21297.07      20902.30       317.66 o                         
  -4   1   8      12245.65      13101.69       386.87 o                         
  -3   1   8     122375.12     124141.95       598.80 o                         
  -2   1   8       1493.33       2770.11       396.82 o                         
  -1   1   8        129.66        226.93        94.12 o                         
   0   1   8      59187.79      57888.55       561.57 o                         
   1   1   8      87269.25      85491.10       425.05 o                         
   2   1   8      40834.75      40440.98       419.75 o                         
   3   1   8       7448.20       7639.90       162.77 o                         
   4   1   8      98292.14     103568.27       592.68 o                         
   5   1   8        123.34        110.70        78.36 o                         
   6   1   8       2252.78       2421.51       131.16 o                         
   7   1   8       7380.83       7471.44       222.93 o                         
   8   1   8      11576.92      10388.18       252.10 o                         
   9   1   8       2542.29       2466.24       153.83 o                         
  10   1   8       5055.44       4907.86       213.88 o                         
  11   1   8      12437.42      12978.21       290.81 o                         
  12   1   8        482.00        272.34       172.90 o                         
  13   1   8       1170.18        869.46       245.56 o                         
  14   1   8       5827.23       6358.84       483.68 o                         
  15   1   8       1219.10       1311.29       558.20 o                         
 -16   2   8        934.95       1306.93       236.12 o                         
 -15   2   8       1886.82       1878.01       204.82 o                         
 -14   2   8        224.17        236.62       152.64 o                         
 -13   2   8          0.25        114.40       131.12 o                         
 -12   2   8       6027.52       6139.37       236.98 o                         
 -11   2   8       2147.49       2205.75       200.96 o                         
 -10   2   8       3633.97       3998.16       332.97 o                         
  -9   2   8      16805.15      17518.89       537.88 o                         
  -8   2   8      36547.68      36577.19      1376.50 o                         
  -7   2   8      20257.89      19524.25       305.66 o                         
  -6   2   8      18880.46      18961.52       428.08 o                         
  -5   2   8      96307.08      93318.56       474.86 o                         
  -4   2   8      45632.89      46226.50       470.33 o                         
  -3   2   8     126073.27     122987.05      2604.26 o                         
  -2   2   8       2326.52       2717.74       319.38 o                         
  -1   2   8        417.89        127.59       132.31 o                         
   0   2   8       4340.72       4824.31       193.72 o                         
   1   2   8      13462.83      14388.22       200.35 o                         
   2   2   8      15095.92      15508.59       304.56 o                         
   3   2   8      19119.29      18938.35       325.14 o                         
   4   2   8      18952.87      18664.31       241.91 o                         
   5   2   8      28346.93      29806.59       312.57 o                         
   6   2   8       1086.36       1320.92       153.62 o                         
   7   2   8      79637.86      76469.12       550.21 o                         
   8   2   8       4341.44       4542.87       189.73 o                         
   9   2   8       1029.93        940.35       128.03 o                         
  10   2   8        146.24       -117.96       117.96 o                         
  11   2   8       3230.15       3004.79       228.90 o                         
  12   2   8       2198.10       1811.86       213.77 o                         
  13   2   8       4918.00       5928.88       381.42 o                         
  14   2   8       1285.73       1210.67       301.18 o                         
  15   2   8        114.60        -59.49       279.17 o                         
 -16   3   8          1.99         25.00       222.70 o                         
 -15   3   8        298.61        310.03       318.46 o                         
 -14   3   8       3209.41       3218.99       330.88 o                         
 -13   3   8        613.56        877.96       164.49 o                         
 -12   3   8       4767.85       4746.84       263.17 o                         
 -11   3   8       7043.74       6982.19       261.15 o                         
 -10   3   8        329.44        254.92       126.40 o                         
  -9   3   8       4934.93       5131.35       376.71 o                         
  -8   3   8      23500.06      22457.48       515.36 o                         
  -7   3   8       7555.83       7805.34       227.37 o                         
  -6   3   8      89543.26      85095.56      1149.38 o                         
  -5   3   8       1236.40       1377.47       125.37 o                         
  -4   3   8       4390.15       3878.07       479.95 o                         
  -3   3   8     209660.84     197661.30      3161.15 o                         
  -2   3   8      24465.21      28868.89      1266.07 o                         
  -1   3   8      36731.66      35820.07       495.68 o                         
   0   3   8        282.67        429.14        63.55 o                         
   1   3   8       2932.67       3032.65       125.34 o                         
   2   3   8       1074.89       1098.32        89.06 o                         
   3   3   8      78182.41      74494.36       863.11 o                         
   4   3   8      65076.42      65847.88       451.60 o                         
   5   3   8       5918.82       6101.36       256.99 o                         
   6   3   8          9.27         24.80        89.26 o                         
   7   3   8      37979.74      38995.81       880.93 o                         
   8   3   8       8879.33       8753.21       229.24 o                         
   9   3   8       3443.99       3749.34       177.13 o                         
  10   3   8       3768.62       4133.59       248.21 o                         
  11   3   8         32.87         13.20       158.50 o                         
  12   3   8          8.64        -67.28       162.00 o                         
  13   3   8       1400.78       1202.41       218.18 o                         
  14   3   8         98.59         74.10       193.27 o                         
  15   3   8        186.41          7.22       278.06 o                         
 -16   4   8        105.77         34.93       368.34 o                         
 -15   4   8       3125.63       3226.28       376.89 o                         
 -14   4   8        148.56        244.12       159.22 o                         
 -13   4   8        373.34        266.11       152.39 o                         
 -12   4   8       3096.24       3307.95       213.13 o                         
 -11   4   8       1326.61       1116.96       149.33 o                         
 -10   4   8         20.94         -6.28       169.94 o                         
  -9   4   8       7607.39       7764.82       263.28 o                         
  -8   4   8      37071.13      37001.12       949.00 o                         
  -7   4   8       3619.97       3526.60       182.46 o                         
  -6   4   8      16141.11      15142.42       280.39 o                         
  -5   4   8       5357.92       5372.28       175.95 o                         
  -4   4   8      13080.84      13325.36       379.92 o                         
  -3   4   8      48781.99      45872.18       980.14 o                         
  -2   4   8      46133.53      45259.35       678.24 o                         
  -1   4   8      50323.07      47473.84       868.69 o                         
   0   4   8        906.01       1121.66       165.29 o                         
   1   4   8        171.94        151.27       132.57 o                         
   2   4   8      43723.58      43938.17       358.72 o                         
   3   4   8      13051.47      12585.24       313.71 o                         
   4   4   8       6169.36       6139.40       178.35 o                         
   5   4   8       5916.49       5624.21       220.09 o                         
   6   4   8      12852.06      12761.20       243.85 o                         
   7   4   8        126.62        154.91       105.15 o                         
   8   4   8       2590.06       2970.76       174.14 o                         
   9   4   8       4858.79       5943.27       292.87 o                         
  10   4   8        828.84        510.71       174.57 o                         
  11   4   8       3393.05       3273.61       254.99 o                         
  12   4   8      16709.23      17431.79       464.85 o                         
  13   4   8        212.82        101.28       191.83 o                         
  14   4   8        990.38       1115.22       230.59 o                         
  15   4   8          7.24       -386.38       405.23 o                         
 -16   5   8        113.28        242.58       232.66 o                         
 -15   5   8        690.13        522.63       238.91 o                         
 -14   5   8       3755.86       3739.25       279.96 o                         
 -13   5   8       4291.98       4348.37       258.29 o                         
 -12   5   8       4229.98       4243.33       242.46 o                         
 -11   5   8        756.73        672.52       145.55 o                         
 -10   5   8       1660.03       1678.93       163.50 o                         
  -9   5   8      25323.05      24812.35       428.60 o                         
  -8   5   8      62737.52      59351.18      1075.53 o                         
  -7   5   8       2970.62       3112.33       178.96 o                         
  -6   5   8      18878.25      18232.23       376.61 o                         
  -5   5   8        834.35        813.08        97.23 o                         
  -4   5   8       6672.67       6458.56       277.25 o                         
  -3   5   8     160319.02     153064.62      2190.97 o                         
  -2   5   8      18604.92      19017.76       531.31 o                         
  -1   5   8       6231.63       6359.38       175.52 o                         
   0   5   8        558.33        379.26        84.61 o                         
   1   5   8      40312.06      39181.73       681.12 o                         
   2   5   8      10318.68      10371.44       204.27 o                         
   3   5   8       9216.21       8821.03       183.29 o                         
   4   5   8       1243.69       1581.91        91.51 o                         
   5   5   8       1684.84       1657.54       157.41 o                         
   6   5   8      22585.08      22522.74       383.44 o                         
   7   5   8      15174.91      14341.03       341.03 o                         
   8   5   8        175.64         -6.07       134.64 o                         
   9   5   8       1479.47       1426.67       200.82 o                         
  10   5   8       4415.89       4468.40       278.81 o                         
  11   5   8       8793.74      10151.71       388.86 o                         
  12   5   8        114.18        291.61       189.97 o                         
  13   5   8       9189.21       9198.05       390.41 o                         
  14   5   8         27.86        -78.68       201.93 o                         
 -15   6   8       2107.11       1951.56       288.78 o                         
 -14   6   8        117.36        197.42       211.66 o                         
 -13   6   8        387.64        308.75       177.44 o                         
 -12   6   8         11.22         -6.30       133.35 o                         
 -11   6   8       4295.57       4480.69       240.22 o                         
 -10   6   8      35084.84      32405.76       596.40 o                         
  -9   6   8       4254.24       4436.01       224.02 o                         
  -8   6   8      20633.40      20532.63       360.01 o                         
  -7   6   8       4801.22       4788.55       217.86 o                         
  -6   6   8        139.67        138.21       137.64 o                         
  -5   6   8      13313.63      12739.82       249.27 o                         
  -4   6   8      13139.83      12358.87       478.32 o                         
  -3   6   8      57604.31      54644.16       549.28 o                         
  -2   6   8       1264.75       1452.69       128.73 o                         
  -1   6   8        253.14        196.76       138.80 o                         
   0   6   8      18076.61      17078.16       290.33 o                         
   1   6   8        493.66        428.08       126.06 o                         
   2   6   8       1826.31       2078.30       115.28 o                         
   3   6   8       1837.35       1988.30       176.80 o                         
   4   6   8      17025.63      16720.55       332.84 o                         
   5   6   8        898.22        738.39       143.74 o                         
   6   6   8          3.77        -36.29       136.71 o                         
   7   6   8       7459.90       6659.98       268.03 o                         
   8   6   8       3783.90       3278.02       236.29 o                         
   9   6   8        502.29         57.61       163.11 o                         
  10   6   8        723.44        442.88       182.92 o                         
  11   6   8       4991.17       4698.96       298.03 o                         
  12   6   8        360.29        808.34       214.74 o                         
  13   6   8       2471.22       2578.94       275.72 o                         
  14   6   8        905.76        961.36       237.42 o                         
 -15   7   8          8.68        161.96       233.89 o                         
 -14   7   8       1266.97       1244.94       254.07 o                         
 -13   7   8        910.01       1033.94       204.38 o                         
 -12   7   8       4049.75       4214.11       271.49 o                         
 -11   7   8       2146.34       2344.49       274.47 o                         
 -10   7   8        294.14        196.62       153.15 o                         
  -9   7   8        448.65        521.68       144.42 o                         
  -8   7   8         36.35        165.31       123.48 o                         
  -7   7   8         18.87       -106.40       106.40 o                         
  -6   7   8        971.54        909.47       153.85 o                         
  -5   7   8        797.98        782.41       203.51 o                         
  -4   7   8       1823.24       1836.61       129.58 o                         
  -3   7   8       1042.83       1025.01       119.48 o                         
  -2   7   8       2039.58       2217.11       191.70 o                         
  -1   7   8       2339.68       2259.93       127.37 o                         
   0   7   8      17122.72      16915.91       288.11 o                         
   1   7   8      13829.47      13852.57       258.22 o                         
   2   7   8      24998.76      26386.70       536.37 o                         
   3   7   8        375.63        457.69       112.63 o                         
   4   7   8      28525.26      28614.02       429.02 o                         
   5   7   8        418.47         47.64       143.40 o                         
   6   7   8        358.04        312.57       147.42 o                         
   7   7   8       2065.79       1559.80       197.14 o                         
   8   7   8       1219.83        878.99       185.14 o                         
   9   7   8       8251.42       8747.49       354.39 o                         
  10   7   8        232.44       -137.97       171.26 o                         
  11   7   8        130.49         -7.59       178.01 o                         
  12   7   8        238.34        140.35       199.21 o                         
  13   7   8        228.00         -5.21       220.87 o                         
  14   7   8       1373.45       1538.67       266.63 o                         
 -14   8   8       1788.57       1439.84       283.61 o                         
 -13   8   8        136.89        225.36       213.92 o                         
 -12   8   8        635.18        626.56       179.24 o                         
 -11   8   8        777.66        528.53       172.03 o                         
 -10   8   8        145.27         83.22       168.20 o                         
  -9   8   8       1979.13       2169.31       181.72 o                         
  -8   8   8          0.25         75.69       117.52 o                         
  -7   8   8      15999.28      15271.90       356.08 o                         
  -6   8   8      17067.45      16000.06       855.47 o                         
  -5   8   8      20469.25      19729.57       691.09 o                         
  -4   8   8      11023.29      10460.77       273.47 o                         
  -3   8   8      12636.40      12394.85       296.11 o                         
  -2   8   8       2832.80       2961.42       159.49 o                         
  -1   8   8      10573.26      10627.58       242.64 o                         
   0   8   8      87400.97      85760.21      1867.02 o                         
   1   8   8      14802.27      14075.34       500.20 o                         
   2   8   8      46723.19      46308.98       901.66 o                         
   3   8   8         87.10        234.64       137.13 o                         
   4   8   8      24250.22      22933.63       582.27 o                         
   5   8   8         12.01       -145.28       145.28 o                         
   6   8   8      13529.00      12742.07       372.16 o                         
   7   8   8       1436.76       1152.33       191.00 o                         
   8   8   8       6607.53       6990.30       319.72 o                         
   9   8   8          0.38       -168.34       168.34 o                         
  10   8   8       5790.61       6196.39       450.65 o                         
  11   8   8        980.35       1086.14       230.03 o                         
  12   8   8       1996.53       2132.66       270.20 o                         
  13   8   8         26.44       -158.05       203.52 o                         
 -14   9   8        251.61        301.46       275.64 o                         
 -13   9   8       1163.19        981.22       249.43 o                         
 -12   9   8        780.51        598.45       353.34 o                         
 -11   9   8       4351.28       4092.16       313.45 o                         
 -10   9   8       2336.20       2248.31       220.59 o                         
  -9   9   8        265.87        153.27       126.99 o                         
  -8   9   8       7534.51       7555.22       270.32 o                         
  -7   9   8       6310.62       5862.04       282.69 o                         
  -6   9   8          6.03         35.12       104.11 o                         
  -5   9   8       4613.50       4651.84       203.64 o                         
  -4   9   8        138.36        293.87       117.61 o                         
  -3   9   8      15034.23      14832.97       476.64 o                         
  -2   9   8      19058.55      19382.55       360.94 o                         
  -1   9   8         24.25         -0.50        98.99 o                         
   0   9   8        657.06        674.14       120.41 o                         
   1   9   8      10588.22       9967.96       466.34 o                         
   2   9   8      87280.48      87418.02      1647.85 o                         
   3   9   8        301.91        102.01       136.21 o                         
   4   9   8          6.23        -95.91       124.57 o                         
   5   9   8        344.60        168.07       152.64 o                         
   6   9   8        596.41        477.54       168.48 o                         
   7   9   8        136.81        165.06       157.83 o                         
   8   9   8      16138.03      15742.70       435.41 o                         
   9   9   8         24.33       -117.98       173.74 o                         
  10   9   8        498.54        651.32       208.19 o                         
  11   9   8       2492.16       3135.44       289.51 o                         
  12   9   8        216.56        -68.26       206.64 o                         
  13   9   8        165.53        -34.35       218.28 o                         
 -13  10   8       1092.71        977.54       248.04 o                         
 -12  10   8       8604.48       8113.08       432.28 o                         
 -11  10   8         44.03       -122.01       158.19 o                         
 -10  10   8        221.47        106.38       161.26 o                         
  -9  10   8       1831.55       1591.28       203.25 o                         
  -8  10   8       5814.79       5926.14       345.66 o                         
  -7  10   8        955.96        813.55       143.46 o                         
  -6  10   8      10193.71       9295.99       550.09 o                         
  -5  10   8        339.50        618.09       123.60 o                         
  -4  10   8       1510.06       1799.96       146.03 o                         
  -3  10   8       2233.92       2257.30       213.92 o                         
  -2  10   8       6484.10       6264.04       450.87 o                         
  -1  10   8       3250.15       3366.82       177.44 o                         
   0  10   8       7393.67       7229.44       284.77 o                         
   1  10   8       4705.89       5032.19       215.70 o                         
   2  10   8        442.80        606.75       145.64 o                         
   3  10   8        472.56        379.43       186.72 o                         
   4  10   8       1482.65       1016.63       300.98 o                         
   5  10   8        221.47        182.12       154.87 o                         
   6  10   8        422.74        494.38       169.55 o                         
   7  10   8        895.98        703.28       183.66 o                         
   8  10   8       6675.88       6555.21       330.82 o                         
   9  10   8        464.43        388.33       195.89 o                         
  10  10   8         69.30        153.56       194.01 o                         
  11  10   8        375.71          8.29       210.73 o                         
  12  10   8         89.90       -115.97       213.30 o                         
 -13  11   8       2754.24       2571.07       313.85 o                         
 -12  11   8        542.69        354.58       225.39 o                         
 -11  11   8        154.62        156.40       208.97 o                         
 -10  11   8        151.47        -70.65       165.83 o                         
  -9  11   8       1491.72       1599.14       211.10 o                         
  -8  11   8      14063.27      13875.08       671.66 o                         
  -7  11   8       3179.41       3508.62       223.88 o                         
  -6  11   8         27.67         50.11       116.90 o                         
  -5  11   8       5782.61       5018.11       440.70 o                         
  -4  11   8       4438.13       4603.94       207.89 o                         
  -3  11   8       8630.60       8695.29       311.51 o                         
  -2  11   8        175.24         60.83       110.36 o                         
  -1  11   8       1100.96        930.23       129.12 o                         
   0  11   8        281.76        212.54       123.42 o                         
   1  11   8       1771.35       2073.08       256.99 o                         
   2  11   8          3.45        297.35       157.09 o                         
   3  11   8       4651.42       4505.54       260.76 o                         
   4  11   8        818.93        770.21       172.43 o                         
   5  11   8       1318.57       1156.47       191.14 o                         
   6  11   8       7265.31       7856.61       411.18 o                         
   7  11   8         99.34        110.05       173.76 o                         
   8  11   8         27.20        -49.60       184.93 o                         
   9  11   8       8214.47       9504.38       402.82 o                         
  10  11   8        376.63        376.69       210.05 o                         
  11  11   8        445.32        227.13       222.93 o                         
 -12  12   8        107.89         37.73       224.46 o                         
 -11  12   8       1116.82       1007.06       433.90 o                         
 -10  12   8       3267.30       3228.95       334.20 o                         
  -9  12   8        621.03       1042.33       193.51 o                         
  -8  12   8         95.33        253.04       170.54 o                         
  -7  12   8       3562.97       3375.30       249.49 o                         
  -6  12   8         72.46       -119.45       119.45 o                         
  -5  12   8        582.70        411.92       131.36 o                         
  -4  12   8       2891.58       3145.02       235.92 o                         
  -3  12   8        462.42        351.26       120.78 o                         
  -2  12   8       9776.23      10455.11       311.16 o                         
  -1  12   8       6521.41       6228.41       243.21 o                         
   0  12   8        597.34        808.98       153.89 o                         
   1  12   8       5007.76       5080.33       252.04 o                         
   2  12   8      10725.46      10502.91       348.48 o                         
   3  12   8          5.50        -44.44       145.17 o                         
   4  12   8      13800.40      14053.79       400.94 o                         
   5  12   8       2903.01       2339.85       230.50 o                         
   6  12   8          5.52        -77.12       168.13 o                         
   7  12   8        267.00        124.51       185.98 o                         
   8  12   8        402.43        270.50       197.51 o                         
   9  12   8         92.51          9.79       194.49 o                         
  10  12   8        103.13       -193.60       203.46 o                         
 -11  13   8        549.27        647.03       244.76 o                         
 -10  13   8         77.48        -22.48       204.78 o                         
  -9  13   8        819.21        656.83       221.68 o                         
  -8  13   8       3106.86       3156.26       258.07 o                         
  -7  13   8         84.18        106.31       165.61 o                         
  -6  13   8        929.01        758.30       173.48 o                         
  -5  13   8        904.04        745.22       149.11 o                         
  -4  13   8        208.49        162.15       127.98 o                         
  -3  13   8       7192.22       7352.45       289.90 o                         
  -2  13   8          0.67       -120.52       120.52 o                         
  -1  13   8       2384.36       2302.98       190.91 o                         
   0  13   8       5994.74       6000.47       272.23 o                         
   1  13   8         15.83         -6.60       146.62 o                         
   2  13   8        988.67       1282.68       189.26 o                         
   3  13   8       1877.13       1710.10       212.77 o                         
   4  13   8       1420.79       1174.06       204.97 o                         
   5  13   8        392.80        644.04       192.05 o                         
   6  13   8       4345.53       3932.47       292.34 o                         
   7  13   8        587.16        393.47       203.20 o                         
   8  13   8        293.37       -115.11       187.55 o                         
   9  13   8        492.43         55.86       211.55 o                         
 -10  14   8        906.58        949.91       410.10 o                         
  -9  14   8          9.47         76.26       321.53 o                         
  -8  14   8        312.21         93.61       179.23 o                         
  -7  14   8          4.41        -71.22       167.18 o                         
  -6  14   8         10.61       -162.06       169.94 o                         
  -5  14   8        137.39         -0.35       157.36 o                         
  -4  14   8       2859.54       2912.00       217.57 o                         
  -3  14   8       1266.32       1399.85       176.98 o                         
  -2  14   8       1646.56       1829.92       189.32 o                         
  -1  14   8       4289.18       4203.05       239.53 o                         
   0  14   8         30.81       -147.98       149.68 o                         
   1  14   8        591.16        533.64       174.18 o                         
   2  14   8       1688.04       2136.66       222.13 o                         
   3  14   8          5.50        -72.52       162.69 o                         
   4  14   8         46.99        123.37       177.45 o                         
   5  14   8       1753.94       1724.92       230.10 o                         
   6  14   8         73.88         79.51       191.11 o                         
   7  14   8       1305.46       1080.51       234.88 o                         
   8  14   8       1687.29       1224.67       247.18 o                         
  -8  15   8        430.49        284.05       217.99 o                         
  -7  15   8       1057.87        794.86       208.19 o                         
  -6  15   8       1701.53       1441.66       218.09 o                         
  -5  15   8        219.13        -44.96       169.59 o                         
  -4  15   8        160.06        376.82       242.40 o                         
  -3  15   8        713.48        662.05       186.84 o                         
  -2  15   8        208.64         15.84       162.85 o                         
  -1  15   8        592.94        446.21       172.86 o                         
   0  15   8        365.72        120.72       173.52 o                         
   1  15   8        188.98        208.08       170.09 o                         
   2  15   8       1786.35       1631.09       219.12 o                         
   3  15   8       1316.82       1154.23       207.14 o                         
   4  15   8         60.85         12.84       180.02 o                         
   5  15   8        502.78        543.96       207.61 o                         
   6  15   8       1783.14       1908.64       258.23 o                         
   7  15   8        112.51       -132.51       203.98 o                         
  -6  16   8          3.04       -176.35       176.35 o                         
  -5  16   8         79.80        149.12       183.71 o                         
  -4  16   8        915.64       1021.72       230.52 o                         
  -3  16   8        115.38        522.08       244.23 o                         
  -2  16   8        215.97        142.69       210.15 o                         
  -1  16   8        286.90        287.18       193.47 o                         
   0  16   8       2077.91       2585.94       238.91 o                         
   1  16   8        155.34        161.54       175.75 o                         
   2  16   8       2319.60       2040.35       238.89 o                         
   3  16   8         45.34         42.96       187.49 o                         
   4  16   8        199.02        211.19       201.32 o                         
   5  16   8        429.41        372.98       207.70 o                         
  -3  17   8          5.41         61.71       233.79 o                         
  -2  17   8          2.12        101.38       226.52 o                         
  -1  17   8        136.54        189.56       237.45 o                         
   0  17   8          9.70         62.79       201.75 o                         
   1  17   8        711.02       1025.90       232.75 o                         
   2  17   8       1689.64       1838.49       238.63 o                         
 -15   0   9       1802.21       1854.25       506.07 o                         
 -13   0   9      66648.62      64579.73      2009.03 o                         
 -11   0   9       2665.73       2536.32       227.90 o                         
  -9   0   9       8861.67       8852.29       320.50 o                         
  -7   0   9      36054.20      36209.73       666.87 o                         
  -5   0   9       1910.28       2663.44       211.73 o                         
  -3   0   9     288054.94     282307.81     10976.70 o                         
  -1   0   9      37046.66      36949.66       676.67 o                         
   1   0   9     469025.69     458751.47      2044.84 o                         
   3   0   9     199324.78     195079.94      1400.31 o                         
   5   0   9      13102.53      13969.40       299.15 o                         
   7   0   9      21670.56      23584.54       647.62 o                         
   9   0   9      56258.00      56100.84      1550.68 o                         
  11   0   9       9863.76      11248.29       401.65 o                         
  13   0   9       2655.59       2016.25       555.79 o                         
  15   0   9        535.54        437.10       476.39 o                         
 -16   1   9         49.72       -298.45       298.45 o                         
 -15   1   9          5.57        152.49       182.54 o                         
 -14   1   9       2261.01       2460.05       201.04 o                         
 -13   1   9       1938.82       2035.46       181.55 o                         
 -12   1   9       1964.78       2165.10       213.11 o                         
 -11   1   9       5883.22       6141.18       268.02 o                         
 -10   1   9       4890.92       4790.62       235.76 o                         
  -9   1   9        706.40        793.10       189.15 o                         
  -8   1   9        262.04        234.22       140.39 o                         
  -7   1   9       7236.54       8842.95       348.32 o                         
  -6   1   9       8560.55       9039.62       326.10 o                         
  -5   1   9       8626.81       8307.85       226.07 o                         
  -4   1   9       1982.00       2132.40       140.95 o                         
  -3   1   9       6622.54       8581.70       475.08 o                         
  -2   1   9        226.45        124.59       112.29 o                         
  -1   1   9        489.71        792.87        87.42 o                         
   0   1   9       2726.33       3095.59        90.38 o                         
   1   1   9       1336.80       1751.28       178.62 o                         
   2   1   9      42203.05      42226.34       322.77 o                         
   3   1   9      68681.52      70448.04       511.07 o                         
   4   1   9       1137.18       1198.64        93.08 o                         
   5   1   9       7994.69       8535.41       257.93 o                         
   6   1   9       6196.78       6031.03       253.14 o                         
   7   1   9        343.14        288.63       103.67 o                         
   8   1   9      23396.32      23266.73       374.25 o                         
   9   1   9       5560.71       5492.88       215.80 o                         
  10   1   9       7444.06       7450.29       234.76 o                         
  11   1   9       2848.35       3003.05       203.70 o                         
  12   1   9        385.68        150.93       166.61 o                         
  13   1   9         15.11       -146.27       249.33 o                         
  14   1   9       2341.95       2604.09       401.60 o                         
  15   1   9         79.85        449.93       502.86 o                         
 -16   2   9       3729.37       4108.63       397.63 o                         
 -15   2   9       3125.19       2961.35       252.00 o                         
 -14   2   9          1.63         38.50       201.89 o                         
 -13   2   9        970.93        889.13       162.16 o                         
 -12   2   9        378.77        731.01       138.14 o                         
 -11   2   9       1166.22       1163.82       152.23 o                         
 -10   2   9        231.99        387.39       125.45 o                         
  -9   2   9      30282.42      31599.61       431.92 o                         
  -8   2   9      15355.63      15969.68       418.01 o                         
  -7   2   9       2091.00       2464.47       193.35 o                         
  -6   2   9     166405.56     165398.83      1024.24 o                         
  -5   2   9      16464.70      18272.96       563.52 o                         
  -4   2   9       8440.12       8584.89       219.71 o                         
  -3   2   9        890.07       3074.13       476.74 o                         
  -2   2   9         21.15       -109.88       109.88 o                         
  -1   2   9        147.78        294.32        85.93 o                         
   0   2   9      37631.49      37824.55       356.48 o                         
   1   2   9       1297.43       1083.00       136.71 o                         
   2   2   9      67255.87      65000.77       774.55 o                         
   3   2   9      20211.99      19979.11       358.74 o                         
   4   2   9      34995.89      33415.07       585.97 o                         
   5   2   9      16208.48      16275.58       261.12 o                         
   6   2   9       2652.54       2819.62       144.26 o                         
   7   2   9       8061.65       8775.50       231.82 o                         
   8   2   9       6429.65       6700.39       213.82 o                         
   9   2   9          4.00       -104.47       104.47 o                         
  10   2   9       1709.03       1493.18       167.73 o                         
  11   2   9        924.07       1037.36       181.84 o                         
  12   2   9         61.38         45.24       165.65 o                         
  13   2   9       1471.92       1560.68       261.84 o                         
  14   2   9        896.82        523.14       350.48 o                         
  15   2   9        208.61        266.77       544.56 o                         
 -16   3   9         56.39       -148.57       420.25 o                         
 -15   3   9        314.51        701.04       190.89 o                         
 -14   3   9          8.25       -165.65       165.65 o                         
 -13   3   9       6165.06       6073.32       304.45 o                         
 -12   3   9       6036.63       5988.31       253.09 o                         
 -11   3   9       7647.40       7431.72       303.84 o                         
 -10   3   9       2687.36       2734.57       181.88 o                         
  -9   3   9        976.46       1041.03       141.76 o                         
  -8   3   9       9543.99       9965.78       266.44 o                         
  -7   3   9      33990.25      33090.49       386.94 o                         
  -6   3   9         26.36        126.09        89.66 o                         
  -5   3   9       8140.10       8436.03       585.02 o                         
  -4   3   9      23908.33      22275.55       450.77 o                         
  -3   3   9       2004.44       2275.07       184.06 o                         
  -2   3   9      22363.78      20367.37      1061.75 o                         
  -1   3   9       5874.39       6465.15       134.05 o                         
   0   3   9      59624.47      58102.09       480.29 o                         
   1   3   9       9218.09       9099.93       282.92 o                         
   2   3   9        499.92        540.78        81.73 o                         
   3   3   9       1160.01       1299.57        96.66 o                         
   4   3   9       6747.47       7046.24       176.32 o                         
   5   3   9      31450.74      32048.93       392.15 o                         
   6   3   9      25833.15      26627.51       598.02 o                         
   7   3   9      51472.51      49530.61       922.14 o                         
   8   3   9       4069.24       4205.66       183.70 o                         
   9   3   9       1832.50       1753.26       168.08 o                         
  10   3   9         53.98       -145.27       145.27 o                         
  11   3   9       5586.55       5878.42       298.58 o                         
  12   3   9         18.55       -116.30       170.44 o                         
  13   3   9        235.56        135.70       186.47 o                         
  14   3   9        256.34        355.92       208.66 o                         
 -16   4   9       1087.55       1356.17       250.90 o                         
 -15   4   9       6159.86       6697.61       377.34 o                         
 -14   4   9       2332.60       2389.94       240.41 o                         
 -13   4   9      10543.44      10315.81       381.99 o                         
 -12   4   9         17.46        -43.88       131.49 o                         
 -11   4   9        406.71        505.74       134.75 o                         
 -10   4   9       8102.50       8682.10       285.36 o                         
  -9   4   9      78343.97      75721.77      1159.92 o                         
  -8   4   9         63.03        124.55       116.45 o                         
  -7   4   9       2366.04       2213.32       143.50 o                         
  -6   4   9        784.97        685.37       101.51 o                         
  -5   4   9        474.00        631.61        89.56 o                         
  -4   4   9      37360.39      37338.22       996.58 o                         
  -3   4   9      31874.77      31182.62       570.15 o                         
  -2   4   9      85145.24      80698.51      1769.97 o                         
  -1   4   9       4584.62       4637.22       125.82 o                         
   0   4   9          0.15         -7.87        73.74 o                         
   1   4   9     113414.61     110460.81      1419.32 o                         
   2   4   9      11637.15      11734.39       210.04 o                         
   3   4   9      38084.90      37740.03       589.91 o                         
   4   4   9        184.88        251.70        77.58 o                         
   5   4   9      47911.32      45984.47      1002.15 o                         
   6   4   9       1238.47       1345.14       131.78 o                         
   7   4   9        559.28        406.50       115.66 o                         
   8   4   9       4870.48       5007.64       241.82 o                         
   9   4   9       7261.49       6901.57       310.69 o                         
  10   4   9       3806.23       4050.68       267.13 o                         
  11   4   9       1700.93       1718.11       214.38 o                         
  12   4   9        154.41        159.45       209.53 o                         
  13   4   9       2498.75       2408.40       250.57 o                         
  14   4   9          5.97       -195.36       279.31 o                         
 -15   5   9         24.85         38.76       448.26 o                         
 -14   5   9        139.25        364.91       371.08 o                         
 -13   5   9       5369.66       5471.04       325.89 o                         
 -12   5   9         19.62         68.24       156.37 o                         
 -11   5   9       1120.79       1246.31       161.77 o                         
 -10   5   9       1610.42       1749.37       168.03 o                         
  -9   5   9          3.95         34.04       123.29 o                         
  -8   5   9         32.82        162.65       128.49 o                         
  -7   5   9       4836.44       5079.24       208.05 o                         
  -6   5   9       1151.40       1181.50       118.39 o                         
  -5   5   9       7526.74       6974.23       229.90 o                         
  -4   5   9        674.96        977.72        97.18 o                         
  -3   5   9       9615.29       9710.40       354.92 o                         
  -2   5   9       2001.45       2459.18       123.47 o                         
  -1   5   9        748.13        631.12        89.02 o                         
   0   5   9       3005.31       2765.11       133.92 o                         
   1   5   9       7946.97       7780.24       279.68 o                         
   2   5   9       3210.43       2768.42       140.48 o                         
   3   5   9      14239.50      13637.60       341.61 o                         
   4   5   9      15460.91      15925.37       368.77 o                         
   5   5   9       1415.30       1097.23       111.83 o                         
   6   5   9      43400.27      40102.05       500.92 o                         
   7   5   9       6682.40       6438.87       271.54 o                         
   8   5   9         17.76       -142.08       142.08 o                         
   9   5   9       6780.26       6883.13       333.16 o                         
  10   5   9       2433.41       2947.11       247.32 o                         
  11   5   9       4120.84       4582.19       307.39 o                         
  12   5   9       3611.07       4349.83       295.73 o                         
  13   5   9       1512.89       1440.58       249.86 o                         
  14   5   9       1421.37       1456.57       244.38 o                         
 -15   6   9          0.20         75.55       216.96 o                         
 -14   6   9        117.20       -137.45       209.29 o                         
 -13   6   9       2344.86       2196.26       271.41 o                         
 -12   6   9        804.88        823.63       224.80 o                         
 -11   6   9      28843.92      28202.13       803.95 o                         
 -10   6   9        119.26        165.34       148.64 o                         
  -9   6   9       1928.55       2122.61       169.76 o                         
  -8   6   9      40925.68      39746.21      1013.25 o                         
  -7   6   9         12.72          3.96       153.17 o                         
  -6   6   9      12332.21      11872.48       360.36 o                         
  -5   6   9       5966.82       6056.67       277.71 o                         
  -4   6   9      13043.08      11965.54       271.35 o                         
  -3   6   9      18582.26      18188.78       513.16 o                         
  -2   6   9       3465.59       3638.36       155.02 o                         
  -1   6   9       8001.81       7741.96       254.03 o                         
   0   6   9      10510.73      10107.12       221.28 o                         
   1   6   9      24200.76      23563.51       408.84 o                         
   2   6   9       9626.28       9774.24       220.86 o                         
   3   6   9       9840.57      10585.03       219.03 o                         
   4   6   9       8209.41       7946.02       208.14 o                         
   5   6   9      12696.74      11747.59       469.45 o                         
   6   6   9      23755.39      21415.69       391.33 o                         
   7   6   9       7216.15       6959.44       274.40 o                         
   8   6   9      12473.55      11650.36       366.95 o                         
   9   6   9       4073.13       4579.42       276.91 o                         
  10   6   9       1792.09       1565.94       226.09 o                         
  11   6   9          1.10        -79.62       179.15 o                         
  12   6   9          2.86        164.94       201.45 o                         
  13   6   9       1211.97       1498.48       242.95 o                         
  14   6   9       2799.86       3414.44       300.58 o                         
 -15   7   9       1508.70       1280.45       274.19 o                         
 -14   7   9        110.37        173.54       220.52 o                         
 -13   7   9       1754.80       1896.07       269.58 o                         
 -12   7   9        397.65        448.66       183.58 o                         
 -11   7   9        199.78        192.21       136.39 o                         
 -10   7   9        120.62        110.73       128.89 o                         
  -9   7   9          3.82         12.73       127.06 o                         
  -8   7   9       3971.54       4041.83       209.38 o                         
  -7   7   9        127.96        -99.69       109.41 o                         
  -6   7   9       1358.00       1274.14       130.39 o                         
  -5   7   9         11.59        -77.55       170.56 o                         
  -4   7   9      23608.50      22645.42       325.87 o                         
  -3   7   9       2150.22       2459.23       206.40 o                         
  -2   7   9       6930.78       7184.24       288.13 o                         
  -1   7   9      10214.94      10046.75       230.40 o                         
   0   7   9         20.48         26.07        92.71 o                         
   1   7   9       5860.13       5858.69       205.35 o                         
   2   7   9      24274.08      24246.81       874.12 o                         
   3   7   9      15098.02      14652.47       290.37 o                         
   4   7   9       4592.03       4256.20       233.09 o                         
   5   7   9       2678.78       2548.72       191.23 o                         
   6   7   9         14.91        -79.26       141.81 o                         
   7   7   9      12524.72      11682.12       363.50 o                         
   8   7   9        254.26        255.69       157.46 o                         
   9   7   9       3606.34       3303.21       273.89 o                         
  10   7   9       2678.92       2254.73       248.66 o                         
  11   7   9          5.24       -141.49       187.26 o                         
  12   7   9       1318.85       1286.12       249.50 o                         
  13   7   9         90.56        -98.68       211.87 o                         
 -14   8   9         82.03        335.80       228.63 o                         
 -13   8   9       2830.18       2416.94       295.26 o                         
 -12   8   9       1080.59        992.10       222.46 o                         
 -11   8   9       2282.93       1983.28       219.68 o                         
 -10   8   9        744.90        804.70       157.10 o                         
  -9   8   9        155.19        166.49       132.75 o                         
  -8   8   9        723.04        755.11       137.42 o                         
  -7   8   9       8892.34       8717.11       615.24 o                         
  -6   8   9      16033.01      14649.89       621.87 o                         
  -5   8   9       9998.16       9677.90       285.81 o                         
  -4   8   9      10763.98      10419.00       424.15 o                         
  -3   8   9      75394.13      72438.16       913.20 o                         
  -2   8   9      12294.96      11880.22       261.60 o                         
  -1   8   9      94060.04      90788.52      2518.59 o                         
   0   8   9       2746.65       3029.91       166.52 o                         
   1   8   9      22359.24      21781.18       381.14 o                         
   2   8   9       1262.62       1141.30       131.24 o                         
   3   8   9      53162.98      54922.63      1283.32 o                         
   4   8   9         81.27       -131.12       131.12 o                         
   5   8   9       4394.32       4133.50       223.45 o                         
   6   8   9       3026.74       3126.98       224.68 o                         
   7   8   9         10.50       -143.70       143.70 o                         
   8   8   9       1491.09       1510.42       206.40 o                         
   9   8   9      10592.68      10708.54       389.67 o                         
  10   8   9        670.73        762.72       212.17 o                         
  11   8   9        537.81         30.83       203.07 o                         
  12   8   9         24.56        -35.17       211.04 o                         
  13   8   9        280.77        312.64       225.04 o                         
 -14   9   9       1771.82       1904.82       296.98 o                         
 -13   9   9         54.76        345.19       215.43 o                         
 -12   9   9       1421.20        769.05       224.54 o                         
 -11   9   9        141.61        163.13       223.33 o                         
 -10   9   9         75.99         85.56       139.01 o                         
  -9   9   9         84.34         -1.70       128.22 o                         
  -8   9   9        284.52        375.41       134.14 o                         
  -7   9   9       1121.02       1264.11       146.55 o                         
  -6   9   9        801.81        668.07       121.67 o                         
  -5   9   9      10378.41       9411.00       373.61 o                         
  -4   9   9       2644.72       2752.54       194.25 o                         
  -3   9   9       5525.16       5891.58       221.23 o                         
  -2   9   9        759.81        933.21       129.35 o                         
  -1   9   9        323.58        176.63       111.11 o                         
   0   9   9         34.53        -42.71       123.69 o                         
   1   9   9      30581.68      29673.23       963.24 o                         
   2   9   9      24813.57      25040.01       540.72 o                         
   3   9   9       1760.50       1806.53       176.72 o                         
   4   9   9       2643.84       2834.69       262.89 o                         
   5   9   9        358.58        234.35       153.84 o                         
   6   9   9       3907.48       3545.90       264.68 o                         
   7   9   9        177.20        152.22       164.03 o                         
   8   9   9       2855.89       3011.57       256.05 o                         
   9   9   9          3.14         79.25       182.30 o                         
  10   9   9       3095.78       3332.48       291.98 o                         
  11   9   9        126.82        -95.94       202.25 o                         
  12   9   9        295.76        262.51       355.15 o                         
 -13  10   9       4816.86       4666.39       672.85 o                         
 -12  10   9          4.94         53.91       198.54 o                         
 -11  10   9        665.58        555.23       209.85 o                         
 -10  10   9        500.82        551.07       210.00 o                         
  -9  10   9       2761.36       3269.24       220.11 o                         
  -8  10   9      20461.63      19181.25       623.02 o                         
  -7  10   9        303.07        322.27       130.55 o                         
  -6  10   9        310.43        402.09       121.67 o                         
  -5  10   9       3877.08       4090.61       239.85 o                         
  -4  10   9      13804.13      13695.27       322.28 o                         
  -3  10   9        122.98         93.16       111.34 o                         
  -2  10   9       5683.35       5753.99       256.06 o                         
  -1  10   9      11826.59      11713.66       382.70 o                         
   0  10   9         12.55        -32.79       107.40 o                         
   1  10   9      10922.95      10850.80       321.81 o                         
   2  10   9       5431.63       6058.40       259.76 o                         
   3  10   9        334.90        246.70       139.03 o                         
   4  10   9        127.56         50.77       144.03 o                         
   5  10   9       5615.31       5227.42       286.52 o                         
   6  10   9       9841.62       9916.85       359.04 o                         
   7  10   9       1170.05       1808.09       219.76 o                         
   8  10   9       7079.37       7690.19       355.17 o                         
   9  10   9       1129.29        785.37       220.00 o                         
  10  10   9        564.99        302.63       213.45 o                         
  11  10   9        364.18        -46.25       204.97 o                         
  12  10   9        784.01        430.58       232.92 o                         
 -12  11   9         27.86        -65.82       280.89 o                         
 -11  11   9        202.87        282.71       376.84 o                         
 -10  11   9        317.05        274.74       236.59 o                         
  -9  11   9        160.36        104.70       188.49 o                         
  -8  11   9        274.68        444.86       147.28 o                         
  -7  11   9        212.93        291.13       131.56 o                         
  -6  11   9       1294.35       1102.37       172.72 o                         
  -5  11   9      10286.41      10453.08       505.87 o                         
  -4  11   9         58.73         22.54       112.34 o                         
  -3  11   9        980.31       1076.84       135.49 o                         
  -2  11   9       1523.78       1531.89       149.53 o                         
  -1  11   9        354.57        361.33       119.97 o                         
   0  11   9       3041.77       3187.82       241.13 o                         
   1  11   9       3136.48       3653.58       219.48 o                         
   2  11   9         14.32        -47.97       133.32 o                         
   3  11   9        790.59        565.49       163.49 o                         
   4  11   9        710.59        705.62       171.38 o                         
   5  11   9         34.32        -30.10       154.02 o                         
   6  11   9        780.16        978.12       203.09 o                         
   7  11   9       1902.32       1974.01       240.12 o                         
   8  11   9        810.94        677.17       212.43 o                         
   9  11   9         16.54        -51.21       188.94 o                         
  10  11   9       1946.40       1538.37       249.74 o                         
  11  11   9       2808.92       2514.70       286.06 o                         
 -11  12   9       2549.68       2542.84       312.74 o                         
 -10  12   9        316.35        489.99       211.47 o                         
  -9  12   9         20.49         93.25       197.42 o                         
  -8  12   9        321.57        259.69       168.24 o                         
  -7  12   9       5464.86       5562.95       307.52 o                         
  -6  12   9        232.95        255.39       130.99 o                         
  -5  12   9        370.07        449.35       136.10 o                         
  -4  12   9        139.35        137.55       138.91 o                         
  -3  12   9        135.63         48.44       114.42 o                         
  -2  12   9       6027.12       5741.02       233.60 o                         
  -1  12   9         35.32        -48.74       131.31 o                         
   0  12   9          4.46        -55.28       125.51 o                         
   1  12   9       1146.71       1166.19       164.58 o                         
   2  12   9        783.45        926.24       178.79 o                         
   3  12   9        786.77        619.47       175.01 o                         
   4  12   9       4625.90       4301.37       267.00 o                         
   5  12   9        169.81       -107.15       166.72 o                         
   6  12   9        110.84        143.03       175.85 o                         
   7  12   9        308.29        430.65       202.01 o                         
   8  12   9        223.74        203.06       201.30 o                         
   9  12   9       1470.58       1672.89       247.13 o                         
  10  12   9        222.82        152.62       219.90 o                         
 -10  13   9        289.91        190.80       218.56 o                         
  -9  13   9       1573.17       1549.82       259.43 o                         
  -8  13   9        422.48        341.63       202.41 o                         
  -7  13   9       2107.17       1997.19       220.33 o                         
  -6  13   9        122.69        -44.97       150.45 o                         
  -5  13   9         25.70         79.43       175.25 o                         
  -4  13   9        105.22        163.30       128.57 o                         
  -3  13   9       4364.40       4574.14       215.39 o                         
  -2  13   9       4685.99       4939.06       232.72 o                         
  -1  13   9       2533.24       2825.71       207.29 o                         
   0  13   9       4593.80       4718.29       243.49 o                         
   1  13   9        105.77          8.77       155.68 o                         
   2  13   9       3078.51       3194.74       243.52 o                         
   3  13   9       3572.86       3292.37       253.06 o                         
   4  13   9         97.33         65.01       168.08 o                         
   5  13   9         27.86         -1.34       181.73 o                         
   6  13   9       1929.69       1873.07       244.91 o                         
   7  13   9        366.33        398.06       201.53 o                         
   8  13   9        249.87        -11.30       221.68 o                         
   9  13   9        378.41        196.24       212.03 o                         
  -9  14   9         23.45        286.19       262.16 o                         
  -8  14   9       2613.34       2590.45       293.80 o                         
  -7  14   9        186.34        277.95       203.64 o                         
  -6  14   9          1.06       -157.77       157.77 o                         
  -5  14   9       1900.44       1859.35       224.76 o                         
  -4  14   9      10762.80      11348.92       392.30 o                         
  -3  14   9        687.90        888.60       168.47 o                         
  -2  14   9       8910.88       9168.06       315.08 o                         
  -1  14   9        114.41         28.30       151.81 o                         
   0  14   9         18.85        -34.62       156.96 o                         
   1  14   9        282.88        286.88       167.51 o                         
   2  14   9        788.48       1226.17       197.86 o                         
   3  14   9         81.15        -46.43       174.47 o                         
   4  14   9        425.13        404.41       190.44 o                         
   5  14   9        645.45        438.83       193.82 o                         
   6  14   9       1198.74        989.75       225.83 o                         
   7  14   9       1433.66       1426.70       246.84 o                         
   8  14   9       2549.50       2800.57       288.93 o                         
  -8  15   9        554.85        597.03       237.24 o                         
  -7  15   9        295.84        138.88       209.31 o                         
  -6  15   9         31.70       -197.24       197.24 o                         
  -5  15   9        117.91        -86.60       171.61 o                         
  -4  15   9        107.67        257.37       172.11 o                         
  -3  15   9        293.74        147.57       236.48 o                         
  -2  15   9         69.05         31.00       166.87 o                         
  -1  15   9          2.68        -73.28       161.01 o                         
   0  15   9         44.15         34.15       167.91 o                         
   1  15   9         92.16       -129.48       193.09 o                         
   2  15   9         97.97       -137.82       169.62 o                         
   3  15   9        348.54         53.84       185.95 o                         
   4  15   9        459.52        273.38       195.75 o                         
   5  15   9        254.35        140.48       198.66 o                         
   6  15   9        323.49        358.33       248.54 o                         
  -6  16   9        374.97        289.11       224.95 o                         
  -5  16   9        372.89        513.44       256.99 o                         
  -4  16   9        115.77        -32.44       201.16 o                         
  -3  16   9       2038.20       2084.88       396.14 o                         
  -2  16   9        311.99        433.14       192.77 o                         
  -1  16   9        811.81        886.65       215.40 o                         
   0  16   9         18.44       -107.91       177.21 o                         
   1  16   9        505.06        381.46       189.20 o                         
   2  16   9         89.19        124.29       188.98 o                         
   3  16   9        235.65        184.53       200.59 o                         
   4  16   9        519.18        405.35       213.62 o                         
  -2  17   9        357.54        272.40       249.69 o                         
  -1  17   9        213.00        388.45       283.91 o                         
   0  17   9          5.36       -198.84       200.77 o                         
 -16   0  10        105.75        482.01       461.96 o                         
 -14   0  10       6507.22       7296.98       597.95 o                         
 -12   0  10        357.52        542.68       202.51 o                         
 -10   0  10       3416.45       3704.83       382.56 o                         
  -8   0  10      14428.84      14592.62       356.20 o                         
  -6   0  10      12311.76      12346.76       259.88 o                         
  -4   0  10        374.15        391.29       240.43 o                         
  -2   0  10      56565.52      57397.71       914.23 o                         
   0   0  10     312842.16     302166.53      1964.13 o                         
   2   0  10      11390.71      10686.74       419.85 o                         
   4   0  10      10004.91       9734.79       351.28 o                         
   6   0  10       1033.87       1093.64       159.76 o                         
   8   0  10       5790.24       6379.62       297.47 o                         
  10   0  10       8568.19       9296.22       446.24 o                         
  12   0  10        794.51        436.87       293.06 o                         
  14   0  10       3133.61       2993.90       644.82 o                         
 -16   1  10       1951.19       2471.17       437.50 o                         
 -15   1  10       1016.15       1332.72       313.52 o                         
 -14   1  10       2094.93       2474.12       294.66 o                         
 -13   1  10        901.66       1156.54       198.65 o                         
 -12   1  10       1399.51       1935.89       328.87 o                         
 -11   1  10         12.35         60.48       152.22 o                         
 -10   1  10       4087.58       4138.38       199.82 o                         
  -9   1  10       8666.00       8786.86       296.86 o                         
  -8   1  10      18911.67      20083.36       778.26 o                         
  -7   1  10       1291.53       1459.71       142.60 o                         
  -6   1  10       2469.66       2357.92       143.85 o                         
  -5   1  10         95.73         -4.17        83.69 o                         
  -4   1  10      81797.49      79342.62      3584.28 o                         
  -3   1  10       9375.68       9693.63       499.74 o                         
  -2   1  10        347.26        294.67       151.14 o                         
  -1   1  10         50.68        -61.32       114.36 o                         
   0   1  10      10034.82       9974.53       270.76 o                         
   1   1  10      11106.21      11007.50       231.48 o                         
   2   1  10      72122.34      73181.68       890.89 o                         
   3   1  10      41648.78      40857.64       489.81 o                         
   4   1  10       1502.24       1745.07       119.12 o                         
   5   1  10        283.48        175.16        76.85 o                         
   6   1  10      19774.14      20585.61       670.60 o                         
   7   1  10         36.55         24.29       109.26 o                         
   8   1  10        336.75        248.58       115.86 o                         
   9   1  10        156.13        235.88       116.64 o                         
  10   1  10        778.23        502.40       130.87 o                         
  11   1  10        877.01        821.87       160.56 o                         
  12   1  10       2052.49       2126.71       231.92 o                         
  13   1  10       1827.85       1624.25       341.96 o                         
  14   1  10       2831.58       3409.34       676.09 o                         
 -16   2  10       4089.81       4466.69       418.41 o                         
 -15   2  10       1060.61        933.43       300.39 o                         
 -14   2  10          1.19        -53.14       167.29 o                         
 -13   2  10        666.12        691.34       185.71 o                         
 -12   2  10        337.39        517.07       134.36 o                         
 -11   2  10          5.03        -79.88       115.43 o                         
 -10   2  10      14001.16      14691.70       431.21 o                         
  -9   2  10      51243.54      52413.98       568.42 o                         
  -8   2  10       1530.74       1898.70       149.37 o                         
  -7   2  10     107701.95     105908.31       696.71 o                         
  -6   2  10        318.93        378.36       214.73 o                         
  -5   2  10      26382.19      26527.76       566.30 o                         
  -4   2  10      14077.05      16044.67       436.88 o                         
  -3   2  10      83862.33      79701.62       854.89 o                         
  -2   2  10       4279.57       4476.59       163.74 o                         
  -1   2  10      15929.64      15277.72       257.44 o                         
   0   2  10       1635.91       2544.72       261.15 o                         
   1   2  10      27093.58      27136.69       265.31 o                         
   2   2  10      21273.19      21138.06       369.04 o                         
   3   2  10      13874.99      14265.03       222.21 o                         
   4   2  10      14477.28      13241.60       224.00 o                         
   5   2  10       1909.03       1810.22       111.83 o                         
   6   2  10       1939.53       2599.23       167.13 o                         
   7   2  10      39966.06      41153.77       724.77 o                         
   8   2  10       2298.97       2166.54       150.13 o                         
   9   2  10       1871.75       1698.62       145.11 o                         
  10   2  10       1285.48       1377.54       163.42 o                         
  11   2  10       4205.71       4462.75       276.58 o                         
  12   2  10        952.84        748.58       194.56 o                         
  13   2  10       2659.41       2279.13       302.81 o                         
  14   2  10       1367.10       1406.24       340.80 o                         
 -16   3  10        976.59        791.07       395.46 o                         
 -15   3  10        203.49        295.92       363.70 o                         
 -14   3  10       1390.02       1606.87       273.89 o                         
 -13   3  10        110.88        553.08       186.49 o                         
 -12   3  10      18341.73      18962.85       461.09 o                         
 -11   3  10       6424.87       6645.15       333.88 o                         
 -10   3  10       3452.06       3492.69       220.64 o                         
  -9   3  10      33549.97      33461.14       709.38 o                         
  -8   3  10       3002.50       3149.45       182.32 o                         
  -7   3  10       2408.37       2486.09       159.33 o                         
  -6   3  10        229.14        463.21       170.63 o                         
  -5   3  10      40651.95      39342.29       993.77 o                         
  -4   3  10       6571.56       6537.97       492.79 o                         
  -3   3  10         14.92        150.80       125.49 o                         
  -2   3  10      28225.27      28357.85       808.58 o                         
  -1   3  10      55961.51      53826.16       826.18 o                         
   0   3  10       1366.77       1441.37        77.83 o                         
   1   3  10      49846.25      49432.20       383.95 o                         
   2   3  10       1470.18       1456.00       103.28 o                         
   3   3  10      22403.17      22656.84       379.11 o                         
   4   3  10      38717.50      38149.75       547.55 o                         
   5   3  10      12238.11      12228.30       233.00 o                         
   6   3  10         85.27        158.95       116.48 o                         
   7   3  10       5596.55       5459.60       233.22 o                         
   8   3  10      10582.47      10167.52       300.41 o                         
   9   3  10       2589.43       2978.58       192.32 o                         
  10   3  10       3518.43       3448.10       294.26 o                         
  11   3  10       3341.74       3720.13       261.03 o                         
  12   3  10      10346.91       9694.27       379.03 o                         
  13   3  10         96.78        -69.38       182.01 o                         
  14   3  10       2814.76       3169.89       348.04 o                         
 -15   4  10       1847.44       2148.65       506.07 o                         
 -14   4  10       2590.78       2584.28       253.05 o                         
 -13   4  10          9.89         37.23       181.24 o                         
 -12   4  10         70.09        170.86       194.95 o                         
 -11   4  10       7356.53       8315.24       337.44 o                         
 -10   4  10      24293.12      24588.16       409.72 o                         
  -9   4  10      12318.79      12028.49       585.40 o                         
  -8   4  10      14027.86      14070.96       371.91 o                         
  -7   4  10        798.92        760.70       119.26 o                         
  -6   4  10       2151.61       2292.58       145.27 o                         
  -5   4  10      16382.63      14925.74       410.37 o                         
  -4   4  10       2789.71       3025.77       164.66 o                         
  -3   4  10      74011.03      69419.49      1077.84 o                         
  -2   4  10      11306.84      12011.65       199.41 o                         
  -1   4  10       6669.16       6842.94       141.96 o                         
   0   4  10       2222.24       2424.09       123.01 o                         
   1   4  10        129.23        289.33        91.22 o                         
   2   4  10       8874.22       9016.83       198.89 o                         
   3   4  10       7812.50       8100.08       194.51 o                         
   4   4  10      39008.10      36819.95       473.81 o                         
   5   4  10        292.67        408.37       102.12 o                         
   6   4  10      10216.82      11234.10       263.69 o                         
   7   4  10       4920.43       4864.11       202.70 o                         
   8   4  10         15.76         31.42       142.30 o                         
   9   4  10       3135.11       3615.31       246.56 o                         
  10   4  10        248.42        413.77       170.62 o                         
  11   4  10       1925.94       2194.02       231.33 o                         
  12   4  10        212.71        412.32       186.32 o                         
  13   4  10         75.00        -32.53       201.44 o                         
  14   4  10        272.56         36.40       216.66 o                         
 -15   5  10          6.54        207.23       350.99 o                         
 -14   5  10       2600.16       2717.06       256.76 o                         
 -13   5  10       1447.21       1692.51       225.42 o                         
 -12   5  10       1975.41       2014.20       225.75 o                         
 -11   5  10       3745.09       3789.80       259.40 o                         
 -10   5  10         81.21        135.39       124.53 o                         
  -9   5  10       3889.82       4086.65       209.23 o                         
  -8   5  10       6714.78       6930.51       252.75 o                         
  -7   5  10        777.33        643.95       121.41 o                         
  -6   5  10       8507.23       8233.59       378.54 o                         
  -5   5  10         42.74        -23.28        78.73 o                         
  -4   5  10       9158.10       8460.95       359.20 o                         
  -3   5  10       7001.93       7359.37       192.13 o                         
  -2   5  10      15594.68      15657.53       403.66 o                         
  -1   5  10         89.86         -6.56        71.90 o                         
   0   5  10         10.74        -23.84        73.36 o                         
   1   5  10      65538.18      63061.99       659.83 o                         
   2   5  10       3182.21       3153.55       213.23 o                         
   3   5  10       5175.72       5316.45       179.63 o                         
   4   5  10      16799.90      16018.65       288.24 o                         
   5   5  10      23241.28      21633.39       366.84 o                         
   6   5  10      12629.65      13243.45       398.56 o                         
   7   5  10      14662.38      12989.88       336.96 o                         
   8   5  10       9713.67       9244.88       337.13 o                         
   9   5  10       3962.60       4201.46       262.06 o                         
  10   5  10       5811.22       5657.28       314.99 o                         
  11   5  10       7689.22       8539.17       377.24 o                         
  12   5  10       2795.10       3032.72       270.97 o                         
  13   5  10       1574.75       1485.83       240.68 o                         
  14   5  10       1305.09       1935.13       338.68 o                         
 -15   6  10        164.72        238.08       256.36 o                         
 -14   6  10       2431.28       1877.34       277.79 o                         
 -13   6  10        408.83        496.81       191.22 o                         
 -12   6  10      10396.37      10387.78       385.33 o                         
 -11   6  10        506.16        228.12       164.05 o                         
 -10   6  10        777.45        785.42       159.99 o                         
  -9   6  10      22173.30      21894.40       383.00 o                         
  -8   6  10       3276.89       3404.87       196.74 o                         
  -7   6  10      11026.77      10738.93       269.60 o                         
  -6   6  10       1488.24       1763.43       136.01 o                         
  -5   6  10        303.02        190.04        90.87 o                         
  -4   6  10       9127.12       8865.82       307.57 o                         
  -3   6  10      56655.87      52312.01       462.57 o                         
  -2   6  10       8011.98       7821.75       204.68 o                         
  -1   6  10      18168.44      17333.58       449.26 o                         
   0   6  10      35979.71      32845.03       661.11 o                         
   1   6  10       1207.95       1298.23       118.76 o                         
   2   6  10       1981.67       2290.03       197.29 o                         
   3   6  10      14118.56      13940.77       360.18 o                         
   4   6  10      22642.19      20932.31       432.13 o                         
   5   6  10       6246.78       5945.47       260.12 o                         
   6   6  10      16722.40      15923.86       358.77 o                         
   7   6  10       2139.34       2283.46       211.24 o                         
   8   6  10       4162.78       4418.46       272.88 o                         
   9   6  10       1228.07       1404.07       203.44 o                         
  10   6  10        196.86         98.37       178.00 o                         
  11   6  10       4795.47       5650.53       337.39 o                         
  12   6  10        822.42       1099.88       434.45 o                         
  13   6  10        171.83        -47.11       202.32 o                         
 -14   7  10        809.94       1116.04       259.92 o                         
 -13   7  10        111.78         93.85       288.66 o                         
 -12   7  10        961.03       1090.29       194.54 o                         
 -11   7  10         41.88         50.87       149.48 o                         
 -10   7  10      10235.62       8947.58       346.08 o                         
  -9   7  10         87.77        182.36       125.91 o                         
  -8   7  10       7672.34       7768.83       264.28 o                         
  -7   7  10       1737.22       1513.25       149.07 o                         
  -6   7  10      12651.96      11577.24       537.29 o                         
  -5   7  10       1365.33       1210.66       125.54 o                         
  -4   7  10      43911.55      39975.41      1101.92 o                         
  -3   7  10         73.52        187.05        97.94 o                         
  -2   7  10      14379.74      13742.62       267.74 o                         
  -1   7  10       3578.89       3410.71       189.15 o                         
   0   7  10        220.34        178.14       103.00 o                         
   1   7  10       6112.77       6053.22       279.31 o                         
   2   7  10       6556.23       6660.42       220.18 o                         
   3   7  10       2828.80       2895.65       164.03 o                         
   4   7  10        658.76        579.47       152.70 o                         
   5   7  10       1311.79       1001.91       162.94 o                         
   6   7  10          0.49       -129.46       132.00 o                         
   7   7  10       2557.81       2451.83       219.55 o                         
   8   7  10       1423.46        735.28       181.93 o                         
   9   7  10      10909.42      11429.86       395.94 o                         
  10   7  10       3456.89       4580.51       306.73 o                         
  11   7  10         38.28       -174.89       205.81 o                         
  12   7  10       2286.16       2349.22       267.85 o                         
  13   7  10        174.19        464.81       226.65 o                         
 -14   8  10         26.32        -94.10       211.50 o                         
 -13   8  10        942.83        813.99       240.49 o                         
 -12   8  10       5349.61       4222.12       331.51 o                         
 -11   8  10        331.83        548.81       179.02 o                         
 -10   8  10        227.99         92.47       154.15 o                         
  -9   8  10       3483.85       3114.47       236.90 o                         
  -8   8  10       3510.03       3754.51       260.14 o                         
  -7   8  10      17290.94      16603.57       651.62 o                         
  -6   8  10       9609.01       9261.90       276.35 o                         
  -5   8  10      18325.11      16782.72       308.37 o                         
  -4   8  10        888.71        881.37       128.62 o                         
  -3   8  10      11766.05      11118.20       268.10 o                         
  -2   8  10      64965.53      61782.14      2159.04 o                         
  -1   8  10       3685.80       3652.87       188.90 o                         
   0   8  10        558.36        501.85       121.41 o                         
   1   8  10      11992.92      11663.65       272.76 o                         
   2   8  10      13097.03      13064.46       365.38 o                         
   3   8  10       1515.50       1288.53       189.69 o                         
   4   8  10       4818.77       4461.20       247.60 o                         
   5   8  10        477.24        464.21       166.12 o                         
   6   8  10         77.45         -2.92       145.37 o                         
   7   8  10       9054.18       8691.28       338.99 o                         
   8   8  10        303.62        110.81       166.78 o                         
   9   8  10       1436.60       1607.62       225.15 o                         
  10   8  10       1298.06       1407.36       237.59 o                         
  11   8  10        216.55        -34.84       200.42 o                         
  12   8  10       2172.19       2736.92       280.14 o                         
 -13   9  10        178.48        308.73       222.44 o                         
 -12   9  10        618.28        465.72       340.70 o                         
 -11   9  10        389.75        149.93       196.75 o                         
 -10   9  10       5935.38       5960.38       319.46 o                         
  -9   9  10         72.29        177.17       150.34 o                         
  -8   9  10         36.70        215.12       133.19 o                         
  -7   9  10        634.91        622.73       173.52 o                         
  -6   9  10      12680.39      11131.18       744.89 o                         
  -5   9  10       2099.22       2084.66       158.96 o                         
  -4   9  10      41022.02      38220.49      1146.95 o                         
  -3   9  10        698.32        853.88       127.22 o                         
  -2   9  10       5886.27       5563.38       222.27 o                         
  -1   9  10        197.36        123.87       109.23 o                         
   0   9  10      11810.67      10492.43       265.54 o                         
   1   9  10          3.50          6.14       108.65 o                         
   2   9  10       1862.54       1734.82       165.75 o                         
   3   9  10       2790.57       2437.93       194.72 o                         
   4   9  10       2068.75       1816.60       180.75 o                         
   5   9  10        138.50        -44.73       146.00 o                         
   6   9  10       4452.86       3797.87       248.96 o                         
   7   9  10        632.06        313.36       174.32 o                         
   8   9  10         31.12       -155.60       166.32 o                         
   9   9  10         60.42        -53.26       186.80 o                         
  10   9  10        199.29       -144.53       222.14 o                         
  11   9  10         14.08       -193.92       193.92 o                         
  12   9  10         96.44       -205.88       215.83 o                         
 -13  10  10        291.97        238.48       229.50 o                         
 -12  10  10       1726.35       1806.73       346.93 o                         
 -11  10  10         50.80        -98.40       191.13 o                         
 -10  10  10       2085.89       1946.33       261.84 o                         
  -9  10  10        252.71        300.32       207.91 o                         
  -8  10  10        512.13        566.63       170.73 o                         
  -7  10  10          0.73        -30.76       184.90 o                         
  -6  10  10       3040.14       3350.88       269.23 o                         
  -5  10  10       1098.53       1139.43       144.65 o                         
  -4  10  10         18.09        -22.17       105.14 o                         
  -3  10  10       3040.26       2956.89       174.44 o                         
  -2  10  10       4337.83       4173.81       202.37 o                         
  -1  10  10        118.56         57.99       111.37 o                         
   0  10  10       9481.68       9465.76       261.44 o                         
   1  10  10       1691.71       1543.23       148.14 o                         
   2  10  10       5652.94       6008.71       265.96 o                         
   3  10  10         81.99        -82.94       131.61 o                         
   4  10  10       2064.65       1978.57       203.37 o                         
   5  10  10       4427.31       5063.33       285.82 o                         
   6  10  10          4.65        -47.80       159.84 o                         
   7  10  10        999.82       1183.39       208.97 o                         
   8  10  10       6352.07       6268.69       343.42 o                         
   9  10  10        302.27        365.35       204.43 o                         
  10  10  10         77.74       -191.95       191.95 o                         
  11  10  10        223.89         45.11       211.92 o                         
 -12  11  10       1639.60       1638.69       271.26 o                         
 -11  11  10        900.56        827.74       236.83 o                         
 -10  11  10         11.05        -92.02       194.74 o                         
  -9  11  10        737.44        836.72       219.02 o                         
  -8  11  10       2819.96       3025.16       237.79 o                         
  -7  11  10        205.30        130.94       146.33 o                         
  -6  11  10       8052.93       8008.26       585.23 o                         
  -5  11  10       4052.24       3929.73       300.74 o                         
  -4  11  10       3954.91       3736.94       237.08 o                         
  -3  11  10         31.23        -12.77       110.17 o                         
  -2  11  10       2556.82       2493.60       168.86 o                         
  -1  11  10       3098.29       2857.66       174.25 o                         
   0  11  10       2741.11       2810.20       278.40 o                         
   1  11  10      17533.09      17478.89       412.69 o                         
   2  11  10        480.54        305.48       147.65 o                         
   3  11  10        504.97        593.95       167.09 o                         
   4  11  10       1472.84       1594.87       199.67 o                         
   5  11  10       1684.67       1471.39       203.16 o                         
   6  11  10       4584.96       4946.70       303.21 o                         
   7  11  10       6632.89       7228.28       355.46 o                         
   8  11  10       4049.41       4080.31       297.92 o                         
   9  11  10       4632.54       4811.01       328.03 o                         
  10  11  10        614.16         97.56       217.00 o                         
 -11  12  10        287.26        592.98       322.80 o                         
 -10  12  10         20.91       -118.39       246.95 o                         
  -9  12  10       1651.07       1635.89       259.74 o                         
  -8  12  10       9725.85       9376.95       433.30 o                         
  -7  12  10       1421.04       1410.73       192.53 o                         
  -6  12  10        178.69        201.49       135.65 o                         
  -5  12  10       3249.34       2783.02       238.93 o                         
  -4  12  10       8322.99       8337.81       578.11 o                         
  -3  12  10       3302.19       3158.76       239.73 o                         
  -2  12  10       1396.25       1500.65       154.04 o                         
  -1  12  10         83.73        -44.90       117.30 o                         
   0  12  10       4396.00       4780.22       242.95 o                         
   1  12  10       3844.58       3853.19       229.99 o                         
   2  12  10      15470.64      15977.70       420.92 o                         
   3  12  10        323.95        578.19       172.42 o                         
   4  12  10       1635.33       1499.24       214.70 o                         
   5  12  10          7.73        159.98       177.99 o                         
   6  12  10       5685.07       5814.13       326.86 o                         
   7  12  10       1257.66       1493.70       236.55 o                         
   8  12  10          1.73       -188.41       188.41 o                         
   9  12  10         22.22        -55.87       197.57 o                         
  10  12  10         27.59        -97.62       210.94 o                         
 -10  13  10       1240.33       1579.59       358.12 o                         
  -9  13  10        517.93        597.90       247.35 o                         
  -8  13  10        412.42        367.79       251.31 o                         
  -7  13  10         53.10        -52.27       187.24 o                         
  -6  13  10          3.34        -22.00       144.77 o                         
  -5  13  10        811.38        695.63       198.41 o                         
  -4  13  10         62.57        -38.77       131.47 o                         
  -3  13  10        110.76        238.96       127.38 o                         
  -2  13  10         79.47       -132.80       143.31 o                         
  -1  13  10       1144.38       1349.11       182.05 o                         
   0  13  10         12.91         70.51       157.09 o                         
   1  13  10        270.27        464.35       169.54 o                         
   2  13  10        213.61        368.60       174.77 o                         
   3  13  10       2545.62       2681.40       243.39 o                         
   4  13  10       3714.35       3889.11       273.73 o                         
   5  13  10        110.38       -162.80       177.29 o                         
   6  13  10       1158.60       1184.21       220.75 o                         
   7  13  10        498.40        301.40       195.75 o                         
   8  13  10        454.27        584.98       222.68 o                         
   9  13  10        117.30         50.58       256.32 o                         
  -9  14  10          0.53       -161.70       214.21 o                         
  -8  14  10        130.41        -21.67       208.78 o                         
  -7  14  10        234.74        176.39       210.41 o                         
  -6  14  10        499.84        426.03       222.47 o                         
  -5  14  10       1262.48       1481.63       205.90 o                         
  -4  14  10         57.06        169.37       143.33 o                         
  -3  14  10        114.24        216.49       231.77 o                         
  -2  14  10         76.20        273.89       154.53 o                         
  -1  14  10         22.50        -61.76       147.48 o                         
   0  14  10        529.16        404.07       170.23 o                         
   1  14  10        445.12        518.05       178.94 o                         
   2  14  10        816.96        905.33       196.43 o                         
   3  14  10         57.61        147.75       181.03 o                         
   4  14  10        533.61        671.65       205.94 o                         
   5  14  10        585.92        605.47       208.39 o                         
   6  14  10        997.42        899.37       244.14 o                         
   7  14  10          6.63       -203.12       203.12 o                         
  -7  15  10          0.38          2.15       210.64 o                         
  -6  15  10        243.10        239.36       220.14 o                         
  -5  15  10        382.57        373.90       224.13 o                         
  -4  15  10       1252.04       1797.26       299.62 o                         
  -3  15  10       1107.04       1026.81       201.56 o                         
  -2  15  10        573.86        715.16       194.02 o                         
  -1  15  10         15.19         76.31       169.95 o                         
   0  15  10        651.92        583.13       183.21 o                         
   1  15  10       1108.75        682.82       190.77 o                         
   2  15  10        481.40        391.24       191.75 o                         
   3  15  10       2569.87       2819.96       262.29 o                         
   4  15  10        324.90        286.05       192.79 o                         
   5  15  10        795.64        580.33       213.77 o                         
   6  15  10         75.95        -84.64       204.60 o                         
  -5  16  10          3.84        371.28       245.53 o                         
  -4  16  10        132.02        392.03       286.32 o                         
  -3  16  10        120.87        115.67       237.52 o                         
  -2  16  10       3726.19       3912.61       305.49 o                         
  -1  16  10        181.29        -52.12       200.58 o                         
   0  16  10         70.68       -126.20       175.66 o                         
   1  16  10         80.29       -134.68       176.26 o                         
   2  16  10       2826.09       3000.10       267.27 o                         
   3  16  10         82.99        -54.65       195.59 o                         
 -15   0  11       8120.69       8205.36       855.74 o                         
 -13   0  11       2607.87       3631.55      1305.27 o                         
 -11   0  11       4172.48       4717.69       701.36 o                         
  -9   0  11      37648.27      38752.63      1253.54 o                         
  -7   0  11      28238.34      26697.42      1077.50 o                         
  -5   0  11       1321.93       1792.54       326.02 o                         
  -3   0  11       9592.62      10856.56       533.83 o                         
  -1   0  11     181357.73     177691.50      5774.87 o                         
   1   0  11     137313.92     140414.95      2315.40 o                         
   3   0  11       7938.22       8311.30       283.59 o                         
   5   0  11       4888.82       5032.24       246.57 o                         
   7   0  11      55699.86      55465.05      2418.06 o                         
   9   0  11       3085.38       2293.79       272.67 o                         
  11   0  11       3451.29       3731.46       399.16 o                         
  13   0  11        614.65        988.08       495.64 o                         
 -16   1  11        545.59        579.31       349.72 o                         
 -15   1  11        570.63        744.05       334.35 o                         
 -14   1  11        596.53        590.72       246.95 o                         
 -13   1  11       1381.59       1877.42       280.38 o                         
 -12   1  11          4.40        140.77       141.62 o                         
 -11   1  11       1973.89       2093.57       215.08 o                         
 -10   1  11       6974.19       7636.39       564.45 o                         
  -9   1  11       7511.93       7824.94       276.90 o                         
  -8   1  11        280.07        333.09       114.49 o                         
  -7   1  11       8686.37       8958.88       406.31 o                         
  -6   1  11      13525.68      13120.39       538.75 o                         
  -5   1  11      46514.79      46083.77      1081.31 o                         
  -4   1  11         71.46       -104.66       149.76 o                         
  -3   1  11     174080.42     166295.31      2013.15 o                         
  -2   1  11      10628.78      10754.32       364.49 o                         
  -1   1  11      12663.93      12692.47       838.49 o                         
   0   1  11         21.18        -55.01        84.52 o                         
   1   1  11      14887.84      15699.97       318.34 o                         
   2   1  11      37318.93      36542.64       476.35 o                         
   3   1  11       5554.06       6595.71       233.26 o                         
   4   1  11       2690.42       2552.26       127.77 o                         
   5   1  11      11730.30      10893.72       214.04 o                         
   6   1  11       5532.48       5301.61       240.52 o                         
   7   1  11       6225.19       6634.17       222.28 o                         
   8   1  11       9279.23       9235.01       246.61 o                         
   9   1  11        112.80        106.59       115.64 o                         
  10   1  11       1598.94       1734.31       177.47 o                         
  11   1  11       3258.50       3721.42       227.58 o                         
  12   1  11        141.41         -0.26       216.94 o                         
  13   1  11          1.84         16.84       456.34 o                         
  14   1  11        269.98        397.49       343.53 o                         
 -15   2  11        158.85        197.73       271.18 o                         
 -14   2  11       1160.43       1440.03       291.39 o                         
 -13   2  11          5.43        288.07       228.48 o                         
 -12   2  11         93.02        107.53       146.49 o                         
 -11   2  11       1451.79       1756.62       184.14 o                         
 -10   2  11         54.53        263.66       171.67 o                         
  -9   2  11       1890.11       2657.49       299.93 o                         
  -8   2  11      22942.45      23915.62       596.83 o                         
  -7   2  11       3799.40       4116.83       188.66 o                         
  -6   2  11      35143.47      34471.65       772.67 o                         
  -5   2  11      12255.12      12529.78       275.62 o                         
  -4   2  11       1196.69       1168.96       227.71 o                         
  -3   2  11       6718.25       7057.80       439.74 o                         
  -2   2  11        268.37        484.14       117.38 o                         
  -1   2  11       1594.37       1617.00       200.08 o                         
   0   2  11       4948.63       5259.17       246.80 o                         
   1   2  11      16570.60      16572.13       307.74 o                         
   2   2  11      34247.89      34797.95       318.69 o                         
   3   2  11       3806.39       3776.00       148.32 o                         
   4   2  11      15323.77      15014.54       349.75 o                         
   5   2  11       1107.97       1135.56       113.82 o                         
   6   2  11      15063.74      15263.70       364.88 o                         
   7   2  11       6955.05       6778.09       227.09 o                         
   8   2  11       6409.32       7235.13       230.87 o                         
   9   2  11      10182.17      10235.72       260.80 o                         
  10   2  11       8108.19       8151.44       484.40 o                         
  11   2  11        297.66        104.48       171.15 o                         
  12   2  11       4761.49       5205.14       302.84 o                         
  13   2  11       1609.64       1519.08       282.33 o                         
  14   2  11         42.25        -32.07       290.99 o                         
 -15   3  11        128.30         82.25       270.29 o                         
 -14   3  11       3217.54       3607.78       375.77 o                         
 -13   3  11      17513.98      18351.59       645.42 o                         
 -12   3  11       5786.73       6146.98       297.75 o                         
 -11   3  11         40.39         27.42       136.93 o                         
 -10   3  11      15385.84      16644.48       521.39 o                         
  -9   3  11       1370.19       1632.21       154.41 o                         
  -8   3  11       1607.88       1445.21       197.14 o                         
  -7   3  11      14971.20      15832.97       401.20 o                         
  -6   3  11      17885.89      17493.69       397.98 o                         
  -5   3  11       2971.49       3336.27       366.96 o                         
  -4   3  11       6690.35       6563.96       265.79 o                         
  -3   3  11      29251.24      27434.79       808.58 o                         
  -2   3  11      25947.64      25887.62       344.95 o                         
  -1   3  11       8202.96       8742.54       293.15 o                         
   0   3  11      10551.18      10431.35       191.77 o                         
   1   3  11      15192.85      13917.77       319.01 o                         
   2   3  11      57161.44      56391.79       449.41 o                         
   3   3  11       5486.10       5178.34       174.88 o                         
   4   3  11       2462.71       2421.85       143.31 o                         
   5   3  11      10719.03       9754.88       229.32 o                         
   6   3  11       2040.55       2101.31       301.45 o                         
   7   3  11      10378.60      10121.82       263.03 o                         
   8   3  11       5629.42       6370.36       410.02 o                         
   9   3  11       2092.68       2356.76       185.06 o                         
  10   3  11       7300.70       7409.95       318.63 o                         
  11   3  11       2206.67       1959.42       224.38 o                         
  12   3  11       1676.94       1825.58       232.46 o                         
  13   3  11        639.70        649.83       214.83 o                         
  14   3  11         22.73       -219.75       625.17 o                         
 -15   4  11        295.74        694.62       290.16 o                         
 -14   4  11        672.60        735.39       283.54 o
[truncated: 258,715 more chars]
